# Supplementary material for: Crystal structure of 5′′-benzyl­idene-1′-methyl-4′-phenyl­tri­spiro­[ace­naphthyl­ene-1,2′-pyrrolidine-3′,1′′-cyclo­hexane-3′′,2′′′-[1,3]dioxane]-2,6′′-dione
Source: Acta Crystallogr E Crystallogr Commun. 2016 Feb 20;72(Pt 3):387–90. doi: 10.1107/S2056989016002875 (PMC4778841; doi:10.1107/S2056989016002875)
Supplement: Supplementary file 1 [file e-72-00387-sup1.cif]

##############################################################################
#                                                                            #
# This CIF contains the data in a paper accepted for publication in          #
# Acta Crystallographica Section E. It conforms to the requirements of       #
# Notes for Authors for Acta Crystallographica Section E, and has been       #
# peer reviewed under the auspices of the IUCr Commission on Journals.       #
#                                                                            #
# Full details of the Crystallographic Information File format               #
# are given in the paper "The Crystallographic Information File (CIF):       #
# a New Standard Archive File for Crystallography" by S. R. Hall, F. H.      #
# Allen and I. D. Brown [Acta Cryst. (1991), A47, 655-685].                  #
#                                                                            #
# The current version of the core CIF dictionary is obtainable from          #
# ftp://ftp.iucr.org/pub/cif_core.dic.                                       #
#                                                                            #
# Software is freely available for graphical display of the structure(s)     #
# in this CIF. For information consult the CIF software page                 #
# http://www.iucr.org/resources/cif/software.                                #
#                                                                            #
# This file may be used for bona fide research purposes within the           #
# scientific community so long as proper attribution is given to the journal # 
# article from which it was obtained.                                        #
#                                                                            #
##############################################################################
data_I
_audit_creation_method     'SHELXL-2014/7'
_journal_date_recd_electronic     2016-01-13
_journal_date_accepted     2016-02-17
_journal_name_full     'Acta Crystallographica, Section E'
_journal_year     2016
_journal_volume     72
_journal_issue      3
_journal_page_first     387
_journal_page_last     390
_journal_paper_category     GO
_journal_paper_doi     10.1107/S2056989016002875
_journal_coeditor_code     RZ5182
_publ_contact_author_name     'Srinivasakannan lakshmi'
_publ_contact_author_address
;
Research Department of Physics, S.D.N.B. Vaishnav College for Women, Chromepet,
Chennai 600 044, India
;
_publ_contact_author_email     'lakssdnbvc@gmail.com'
_publ_contact_author_fax     '9840093549'
_publ_contact_author_phone     '9840093549'
_publ_section_title
;\
Crystal structure of
5''-benzylidene-1'-methyl-4'-phenyltrispiro[acenaphthylene-1,2'-pyrrolidine-\
3',1''-cyclohexane-3'',2'''-[1,3]dioxane]-2,6''-dione
;
_publ_section_title_footnote     .
loop_
    _publ_author_name
    _publ_author_footnote
    _publ_author_address
    'Chandralekha, Kuppan' .
;
Research Department of Physics, S. D. N. B. Vaishnav College for Women,
Chromepet, Chennai 600 044, India
;
    'Gavaskar, Deivasigamani' .
;
Department of Organic Chemistry, University of Madras, Guindy Campus,
Chennai 600 025
India
;
    'Sureshbabu, Adukamparai Rajukrishnan' .
;
Department of Organic Chemistry, University of Madras, Guindy Campus,
Chennai 600 025
India
;
    'Lakshmi, Srinivasakannan' .
;
Research Department of Physics, S. D. N. B. Vaishnav College for Women,
Chromepet, Chennai 600 044, India
;
_publ_section_synopsis
;
In the title trispiro compound, both the methyl-substituted pyrrolidine and
dioxalane rings adopt a twist conformation. The cyclopentanone ring of the
acenapthylen-1-one system adopts flattened envelope conformation, and the
cyclohexanone attached to the dioxalane ring adopts boat conformation. In the
crystal, centrosymmetrically related molecules are linked into dimers forming
rings of <i>R</i>~2~^2^(10) graph-set motif, which are further connected into
chains parallel to the <i>b</i> axis by C---H...O contacts forming rings of
<i>R</i>~2~^2^(8) graph-set motif.
;
_chemical_name_systematic
;\
5''-Benzylidene-1'-methyl-4'-phenyltrispiro[acenaphthylene-1,2'-\
pyrrolidine-3',1''-cyclohexane-3'',2'''-[1,3]dioxane]-2,6''-dione
;
_chemical_name_common     ?
_chemical_formula_moiety     'C36 H31 N O4'
_chemical_formula_sum     'C36 H31 N O4'
_chemical_formula_iupac     'C36 H31 N O4'
_chemical_formula_weight     541.62
_chemical_melting_point     ?
_shelx_space_group_comment
;
The symmetry employed for this shelxl refinement is uniquely defined
by the following loop, which should always be used as a source of
symmetry information in preference to the above space-group names.
They are only intended as comments.
;
_space_group_crystal_system     triclinic
_space_group_name_H-M_alt     'P -1'
_space_group_name_Hall     '-P 1'
loop_
    _space_group_symop_operation_xyz
    'x, y, z'
    '-x, -y, -z'
_cell_length_a     10.8861(4)
_cell_length_b     11.4899(4)
_cell_length_c     11.9171(4)
_cell_angle_alpha     83.830(10)
_cell_angle_beta     65.253(8)
_cell_angle_gamma     86.397(10)
_cell_volume     1345.60(12)
_cell_formula_units_Z     2
_cell_measurement_reflns_used     43585
_cell_measurement_theta_min     4.959
_cell_measurement_theta_max     25.666
_cell_measurement_temperature     293(2)
_exptl_crystal_description     block
_exptl_crystal_colour     colourless
_exptl_crystal_size_max     0.300
_exptl_crystal_size_mid     0.250
_exptl_crystal_size_min     0.200
_exptl_crystal_density_diffrn     1.337
_exptl_crystal_density_meas     ?
_exptl_crystal_density_method     ?
_exptl_crystal_F_000     572
_exptl_absorpt_coefficient_mu     0.087
_exptl_absorpt_correction_type     multi-scan
_exptl_absorpt_process_details
;
(SADABS; Bruker, 2004)
;
_shelx_estimated_absorpt_T_min     0.974
_shelx_estimated_absorpt_T_max     0.983
_exptl_absorpt_correction_T_min     0.7100
_exptl_absorpt_correction_T_max     0.7459
_diffrn_ambient_temperature     293(2)
_diffrn_radiation_type     MoK\a
_diffrn_radiation_wavelength     0.71073
_diffrn_measurement_device_type     'Bruker Kappa APEXII CCD'
_diffrn_measurement_method     ' bruker axs kappa axes2 CCD Diffractometer'
_diffrn_detector_area_resol_mean     ?
_diffrn_reflns_number     33777
_diffrn_reflns_av_R_equivalents     0.0313
_diffrn_reflns_theta_min     2.060
_diffrn_reflns_theta_max     25.000
_diffrn_reflns_theta_full     25.000
_diffrn_measured_fraction_theta_max     1.000
_diffrn_measured_fraction_theta_full     1.000
_diffrn_reflns_limit_h_min     -12
_diffrn_reflns_limit_h_max     12
_diffrn_reflns_limit_k_min     -13
_diffrn_reflns_limit_k_max     13
_diffrn_reflns_limit_l_min     -14
_diffrn_reflns_limit_l_max     14
_refine_special_details     ?
_reflns_number_total     4744
_reflns_number_gt     3465
_reflns_threshold_expression     'I > 2\s(I)'
_refine_ls_structure_factor_coef     Fsqd
_refine_ls_matrix_type     full
_refine_ls_R_factor_all     0.0613
_refine_ls_R_factor_gt     0.0381
_refine_ls_wR_factor_gt     0.0991
_refine_ls_wR_factor_ref     0.1217
_refine_ls_goodness_of_fit_ref     1.092
_refine_ls_restrained_S_all     1.092
_refine_ls_number_reflns     4744
_refine_ls_number_parameters     372
_refine_ls_number_restraints     0
_refine_ls_hydrogen_treatment     constr
_refine_ls_weighting_scheme     calc
_refine_ls_weighting_details
              'w=1/[\s^2^(Fo^2^)+(0.0586P)^2^+0.2573P] where P=(Fo^2^+2Fc^2^)/3'
_atom_sites_solution_hydrogens     geom
_atom_sites_solution_primary     ?
_atom_sites_solution_secondary     ?
_refine_ls_shift/su_max     0.001
_refine_ls_shift/su_mean     0.000
_refine_diff_density_max     0.163
_refine_diff_density_min     -0.159
_refine_ls_extinction_method
;
SHELXL2014 (Sheldrick, 2015)
;
_refine_ls_extinction_coef     0.0109(19)
_refine_ls_extinction_expression
                                  'Fc^*^=kFc[1+0.001xFc^2^\l^3^/sin(2\q)]^-1/4^'
loop_
    _atom_type_symbol
    _atom_type_description
    _atom_type_scat_dispersion_real
    _atom_type_scat_dispersion_imag
    _atom_type_scat_source
    'C' 'C' 0.0033 0.0016
                         'International Tables Vol C Tables 4.2.6.8 and 6.1.1.4'
    'H' 'H' 0.0000 0.0000
                         'International Tables Vol C Tables 4.2.6.8 and 6.1.1.4'
    'N' 'N' 0.0061 0.0033
                         'International Tables Vol C Tables 4.2.6.8 and 6.1.1.4'
    'O' 'O' 0.0106 0.0060
                         'International Tables Vol C Tables 4.2.6.8 and 6.1.1.4'
_computing_data_collection
;
APEX2 (Bruker, 2004)
;
_computing_cell_refinement
;
SAINT (Bruker, 2004)
;
_computing_data_reduction
;
SAINT (Bruker, 2004)
;
_computing_structure_solution
;
SHELXS97 (Sheldrick, 2008)
;
_computing_structure_refinement
;
SHELXL2014 (Sheldrick, 2015)
;
_computing_molecular_graphics
;
ORTEP-3 for Windows (Farrugia, 2012) and PLATON (Spek, 2009)
;
_computing_publication_material
;
publCIF (Westrip, 2010)
;
loop_
    _atom_site_type_symbol
    _atom_site_label
    _atom_site_fract_x
    _atom_site_fract_y
    _atom_site_fract_z
    _atom_site_U_iso_or_equiv
    _atom_site_adp_type
    _atom_site_calc_flag
    _atom_site_occupancy
    _atom_site_disorder_assembly
    _atom_site_disorder_group
    O O1 0.84726(14) 0.91261(12) 0.05682(13) 0.0608(4) Uani d 1 . .
    O O2 0.50588(12) 0.57346(11) 0.30977(12) 0.0541(4) Uani d 1 . .
    O O3 0.68858(14) 0.52854(12) -0.03539(12) 0.0570(4) Uani d 1 . .
    O O4 0.91793(14) 0.51361(12) -0.12148(10) 0.0575(4) Uani d 1 . .
    N N1 0.59384(15) 0.83289(13) 0.27966(13) 0.0454(4) Uani d 1 . .
    C C1 0.7188(2) 0.23372(19) 0.45586(18) 0.0613(6) Uani d 1 . .
    H H1 0.6532 0.2713 0.5207 0.074 Uiso calc 1 . .
    C C2 0.7788(3) 0.1317(2) 0.4816(2) 0.0742(7) Uani d 1 . .
    H H2 0.7530 0.1012 0.5636 0.089 Uiso calc 1 . .
    C C3 0.8757(2) 0.07441(19) 0.3887(2) 0.0670(6) Uani d 1 . .
    H H3 0.9174 0.0064 0.4068 0.080 Uiso calc 1 . .
    C C4 0.9100(2) 0.11882(19) 0.2691(2) 0.0687(6) Uani d 1 . .
    H H4 0.9746 0.0798 0.2048 0.082 Uiso calc 1 . .
    C C5 0.8507(2) 0.22040(17) 0.24213(19) 0.0612(6) Uani d 1 . .
    H H5 0.8756 0.2490 0.1597 0.073 Uiso calc 1 . .
    C C6 0.75437(18) 0.28139(15) 0.33522(16) 0.0433(4) Uani d 1 . .
    C C7 0.68667(17) 0.39106(15) 0.31676(16) 0.0420(4) Uani d 1 . .
    H H7 0.6202 0.4172 0.3892 0.050 Uiso calc 1 . .
    C C8 0.70355(16) 0.46033(14) 0.21391(15) 0.0378(4) Uani d 1 . .
    C C9 0.80155(18) 0.43569(15) 0.08521(14) 0.0431(4) Uani d 1 . .
    H H9A 0.8915 0.4241 0.0831 0.052 Uiso calc 1 . .
    H H9B 0.7767 0.3638 0.0648 0.052 Uiso calc 1 . .
    C C10 0.80439(18) 0.53226(15) -0.00983(15) 0.0416(4) Uani d 1 . .
    C C11 0.81188(17) 0.64916(15) 0.03375(14) 0.0381(4) Uani d 1 . .
    H H11A 0.8287 0.7093 -0.0343 0.046 Uiso calc 1 . .
    H H11B 0.8877 0.6472 0.0566 0.046 Uiso calc 1 . .
    C C12 0.68310(16) 0.68198(14) 0.14449(14) 0.0353(4) Uani d 1 . .
    C C13 0.62004(17) 0.57025(15) 0.22897(15) 0.0387(4) Uani d 1 . .
    C C14 0.7340(3) 0.5253(2) -0.1650(2) 0.0846(8) Uani d 1 . .
    H H14A 0.6836 0.5814 -0.1971 0.102 Uiso calc 1 . .
    H H14B 0.7238 0.4478 -0.1849 0.102 Uiso calc 1 . .
    C C15 0.8790(3) 0.5564(2) -0.21767(19) 0.0808(8) Uani d 1 . .
    H H15A 0.9309 0.5185 -0.2928 0.097 Uiso calc 1 . .
    H H15B 0.8901 0.6404 -0.2356 0.097 Uiso calc 1 . .
    C C16 0.56971(17) 0.75410(16) 0.11499(16) 0.0414(4) Uani d 1 . .
    H H16 0.4871 0.7084 0.1558 0.050 Uiso calc 1 . .
    C C17 0.5450(2) 0.86368(17) 0.18436(18) 0.0515(5) Uani d 1 . .
    H H17A 0.5942 0.9293 0.1288 0.062 Uiso calc 1 . .
    H H17B 0.4494 0.8844 0.2209 0.062 Uiso calc 1 . .
    C C18 0.6007(2) 0.93114(19) 0.3440(2) 0.0649(6) Uani d 1 . .
    H H18A 0.6368 0.9047 0.4035 0.097 Uiso calc 1 . .
    H H18B 0.5115 0.9639 0.3860 0.097 Uiso calc 1 . .
    H H18C 0.6582 0.9897 0.2851 0.097 Uiso calc 1 . .
    C C19 0.71736(16) 0.76445(14) 0.22511(15) 0.0369(4) Uani d 1 . .
    C C20 0.84408(18) 0.83941(15) 0.13886(16) 0.0400(4) Uani d 1 . .
    C C21 0.95258(17) 0.81145(14) 0.18008(16) 0.0398(4) Uani d 1 . .
    C C22 1.08238(19) 0.84868(17) 0.13612(19) 0.0520(5) Uani d 1 . .
    H H22 1.1199 0.8973 0.0630 0.062 Uiso calc 1 . .
    C C23 1.1570(2) 0.81119(19) 0.2049(2) 0.0642(6) Uani d 1 . .
    H H23 1.2463 0.8341 0.1753 0.077 Uiso calc 1 . .
    C C24 1.1034(2) 0.7423(2) 0.3136(2) 0.0655(6) Uani d 1 . .
    H H24 1.1561 0.7206 0.3572 0.079 Uiso calc 1 . .
    C C25 0.9692(2) 0.70332(17) 0.36125(18) 0.0506(5) Uani d 1 . .
    C C26 0.89807(17) 0.73763(14) 0.28903(15) 0.0388(4) Uani d 1 . .
    C C27 0.76373(17) 0.70795(15) 0.32229(15) 0.0388(4) Uani d 1 . .
    C C28 0.6979(2) 0.64478(17) 0.43281(16) 0.0516(5) Uani d 1 . .
    H H28 0.6076 0.6260 0.4591 0.062 Uiso calc 1 . .
    C C29 0.7674(3) 0.6081(2) 0.50699(18) 0.0656(6) Uani d 1 . .
    H H29 0.7221 0.5635 0.5818 0.079 Uiso calc 1 . .
    C C30 0.8985(3) 0.6354(2) 0.47332(19) 0.0658(6) Uani d 1 . .
    H H30 0.9415 0.6091 0.5245 0.079 Uiso calc 1 . .
    C C31 0.58927(18) 0.78399(16) -0.01796(17) 0.0443(4) Uani d 1 . .
    C C32 0.5014(2) 0.74079(19) -0.0592(2) 0.0581(5) Uani d 1 . .
    H H32 0.4321 0.6923 -0.0051 0.070 Uiso calc 1 . .
    C C33 0.5148(3) 0.7683(2) -0.1794(2) 0.0712(7) Uani d 1 . .
    H H33 0.4533 0.7394 -0.2045 0.085 Uiso calc 1 . .
    C C34 0.6167(3) 0.8373(2) -0.2614(2) 0.0690(6) Uani d 1 . .
    H H34 0.6269 0.8537 -0.3430 0.083 Uiso calc 1 . .
    C C35 0.7037(2) 0.8819(2) -0.2225(2) 0.0651(6) Uani d 1 . .
    H H35 0.7736 0.9294 -0.2777 0.078 Uiso calc 1 . .
    C C36 0.6887(2) 0.85717(18) -0.10156(19) 0.0559(5) Uani d 1 . .
    H H36 0.7471 0.8906 -0.0758 0.067 Uiso calc 1 . .
loop_
    _atom_site_aniso_label
    _atom_site_aniso_U_11
    _atom_site_aniso_U_22
    _atom_site_aniso_U_33
    _atom_site_aniso_U_12
    _atom_site_aniso_U_13
    _atom_site_aniso_U_23
    O1 0.0743(10) 0.0539(8) 0.0669(9) -0.0217(7) -0.0449(8) 0.0206(7)
    O2 0.0389(7) 0.0505(8) 0.0549(8) -0.0014(6) -0.0022(6) -0.0034(6)
    O3 0.0746(9) 0.0565(9) 0.0537(8) -0.0048(7) -0.0393(7) -0.0069(6)
    O4 0.0744(9) 0.0536(8) 0.0295(6) 0.0091(7) -0.0074(6) -0.0072(6)
    N1 0.0481(9) 0.0442(9) 0.0493(9) 0.0106(7) -0.0240(7) -0.0177(7)
    C1 0.0773(15) 0.0592(13) 0.0438(11) 0.0070(11) -0.0234(10) -0.0016(9)
    C2 0.1051(19) 0.0647(15) 0.0581(13) 0.0087(14) -0.0431(14) 0.0053(11)
    C3 0.0782(15) 0.0480(12) 0.0836(16) 0.0034(11) -0.0452(14) 0.0048(12)
    C4 0.0709(15) 0.0444(12) 0.0719(15) 0.0082(11) -0.0135(12) -0.0002(11)
    C5 0.0709(14) 0.0433(11) 0.0507(12) 0.0067(10) -0.0094(10) 0.0027(9)
    C6 0.0467(10) 0.0383(10) 0.0425(10) -0.0048(8) -0.0164(8) -0.0008(8)
    C7 0.0421(10) 0.0406(10) 0.0367(9) -0.0028(8) -0.0094(8) -0.0042(8)
    C8 0.0379(9) 0.0347(9) 0.0371(9) -0.0041(7) -0.0112(7) -0.0040(7)
    C9 0.0505(11) 0.0371(10) 0.0359(9) 0.0032(8) -0.0123(8) -0.0056(7)
    C10 0.0485(10) 0.0416(10) 0.0318(9) 0.0020(8) -0.0136(8) -0.0065(7)
    C11 0.0401(9) 0.0386(9) 0.0332(9) -0.0001(7) -0.0132(7) -0.0020(7)
    C12 0.0354(9) 0.0348(9) 0.0350(9) 0.0008(7) -0.0141(7) -0.0045(7)
    C13 0.0368(10) 0.0405(10) 0.0377(9) -0.0025(7) -0.0133(8) -0.0067(7)
    C14 0.139(3) 0.0786(17) 0.0646(15) 0.0387(17) -0.0697(17) -0.0342(13)
    C15 0.141(3) 0.0565(14) 0.0338(11) 0.0209(15) -0.0278(14) -0.0083(10)
    C16 0.0383(9) 0.0424(10) 0.0469(10) 0.0024(8) -0.0211(8) -0.0067(8)
    C17 0.0536(11) 0.0497(11) 0.0611(12) 0.0155(9) -0.0329(10) -0.0166(9)
    C18 0.0775(15) 0.0575(13) 0.0730(14) 0.0181(11) -0.0408(12) -0.0322(11)
    C19 0.0393(9) 0.0357(9) 0.0371(9) 0.0006(7) -0.0170(7) -0.0058(7)
    C20 0.0508(10) 0.0345(9) 0.0407(9) -0.0027(8) -0.0244(8) -0.0041(8)
    C21 0.0444(10) 0.0323(9) 0.0470(10) 0.0008(7) -0.0223(8) -0.0080(7)
    C22 0.0477(11) 0.0421(11) 0.0675(13) -0.0033(9) -0.0242(10) -0.0072(9)
    C23 0.0516(12) 0.0566(13) 0.0990(18) 0.0005(10) -0.0439(12) -0.0151(12)
    C24 0.0692(14) 0.0612(14) 0.0915(17) 0.0121(11) -0.0579(13) -0.0167(13)
    C25 0.0642(13) 0.0458(11) 0.0552(11) 0.0111(9) -0.0373(10) -0.0144(9)
    C26 0.0483(10) 0.0338(9) 0.0404(9) 0.0077(8) -0.0238(8) -0.0114(7)
    C27 0.0456(10) 0.0384(9) 0.0325(9) 0.0036(8) -0.0161(8) -0.0075(7)
    C28 0.0600(12) 0.0565(12) 0.0352(9) -0.0020(9) -0.0164(9) -0.0057(8)
    C29 0.0916(18) 0.0690(15) 0.0353(10) 0.0018(13) -0.0271(11) 0.0001(9)
    C30 0.0944(18) 0.0678(14) 0.0519(12) 0.0149(13) -0.0486(13) -0.0074(11)
    C31 0.0478(10) 0.0398(10) 0.0541(11) 0.0070(8) -0.0301(9) -0.0081(8)
    C32 0.0603(12) 0.0606(13) 0.0683(13) -0.0010(10) -0.0404(11) -0.0096(10)
    C33 0.0901(17) 0.0723(15) 0.0794(16) 0.0019(13) -0.0619(15) -0.0128(13)
    C34 0.0984(18) 0.0633(14) 0.0622(14) 0.0162(13) -0.0523(14) -0.0060(11)
    C35 0.0805(15) 0.0593(13) 0.0619(13) 0.0006(11) -0.0402(12) 0.0111(10)
    C36 0.0655(13) 0.0526(12) 0.0631(13) -0.0049(10) -0.0417(11) 0.0049(10)
_geom_special_details
;
 All esds (except the esd in the dihedral angle between two l.s. planes)
 are estimated using the full covariance matrix.  The cell esds are taken
 into account individually in the estimation of esds in distances, angles
 and torsion angles; correlations between esds in cell parameters are only
 used when they are defined by crystal symmetry.  An approximate (isotropic)
 treatment of cell esds is used for estimating esds involving l.s. planes.
;
loop_
    _geom_bond_atom_site_label_1
    _geom_bond_atom_site_label_2
    _geom_bond_site_symmetry_2
    _geom_bond_distance
    _geom_bond_publ_flag
    O1 C20 . 1.210(2) ?
    O2 C13 . 1.2137(19) ?
    O3 C14 . 1.415(3) ?
    O3 C10 . 1.420(2) ?
    O4 C15 . 1.412(3) ?
    O4 C10 . 1.412(2) ?
    N1 C17 . 1.447(2) ?
    N1 C19 . 1.447(2) ?
    N1 C18 . 1.453(2) ?
    C1 C2 . 1.375(3) ?
    C1 C6 . 1.381(3) ?
    C1 H1 . 0.9300 ?
    C2 C3 . 1.364(3) ?
    C2 H2 . 0.9300 ?
    C3 C4 . 1.362(3) ?
    C3 H3 . 0.9300 ?
    C4 C5 . 1.371(3) ?
    C4 H4 . 0.9300 ?
    C5 C6 . 1.386(3) ?
    C5 H5 . 0.9300 ?
    C6 C7 . 1.462(3) ?
    C7 C8 . 1.338(2) ?
    C7 H7 . 0.9300 ?
    C8 C13 . 1.490(2) ?
    C8 C9 . 1.502(2) ?
    C9 C10 . 1.490(2) ?
    C9 H9A . 0.9700 ?
    C9 H9B . 0.9700 ?
    C10 C11 . 1.510(2) ?
    C11 C12 . 1.530(2) ?
    C11 H11A . 0.9700 ?
    C11 H11B . 0.9700 ?
    C12 C13 . 1.545(2) ?
    C12 C19 . 1.581(2) ?
    C12 C16 . 1.583(2) ?
    C14 C15 . 1.486(4) ?
    C14 H14A . 0.9700 ?
    C14 H14B . 0.9700 ?
    C15 H15A . 0.9700 ?
    C15 H15B . 0.9700 ?
    C16 C31 . 1.511(2) ?
    C16 C17 . 1.528(3) ?
    C16 H16 . 0.9800 ?
    C17 H17A . 0.9700 ?
    C17 H17B . 0.9700 ?
    C18 H18A . 0.9600 ?
    C18 H18B . 0.9600 ?
    C18 H18C . 0.9600 ?
    C19 C27 . 1.518(2) ?
    C19 C20 . 1.573(2) ?
    C20 C21 . 1.464(2) ?
    C21 C22 . 1.365(2) ?
    C21 C26 . 1.392(2) ?
    C22 C23 . 1.398(3) ?
    C22 H22 . 0.9300 ?
    C23 C24 . 1.360(3) ?
    C23 H23 . 0.9300 ?
    C24 C25 . 1.411(3) ?
    C24 H24 . 0.9300 ?
    C25 C26 . 1.394(2) ?
    C25 C30 . 1.406(3) ?
    C26 C27 . 1.400(2) ?
    C27 C28 . 1.358(2) ?
    C28 C29 . 1.404(3) ?
    C28 H28 . 0.9300 ?
    C29 C30 . 1.359(3) ?
    C29 H29 . 0.9300 ?
    C30 H30 . 0.9300 ?
    C31 C36 . 1.379(3) ?
    C31 C32 . 1.381(3) ?
    C32 C33 . 1.380(3) ?
    C32 H32 . 0.9300 ?
    C33 C34 . 1.360(3) ?
    C33 H33 . 0.9300 ?
    C34 C35 . 1.362(3) ?
    C34 H34 . 0.9300 ?
    C35 C36 . 1.380(3) ?
    C35 H35 . 0.9300 ?
    C36 H36 . 0.9300 ?
loop_
    _geom_angle_atom_site_label_1
    _geom_angle_atom_site_label_2
    _geom_angle_atom_site_label_3
    _geom_angle_site_symmetry_1
    _geom_angle_site_symmetry_3
    _geom_angle
    _geom_angle_publ_flag
    C14 O3 C10 . . 107.71(17) ?
    C15 O4 C10 . . 105.68(16) ?
    C17 N1 C19 . . 107.28(13) ?
    C17 N1 C18 . . 114.20(15) ?
    C19 N1 C18 . . 116.15(15) ?
    C2 C1 C6 . . 121.1(2) ?
    C2 C1 H1 . . 119.5 ?
    C6 C1 H1 . . 119.5 ?
    C3 C2 C1 . . 121.0(2) ?
    C3 C2 H2 . . 119.5 ?
    C1 C2 H2 . . 119.5 ?
    C4 C3 C2 . . 118.7(2) ?
    C4 C3 H3 . . 120.6 ?
    C2 C3 H3 . . 120.6 ?
    C3 C4 C5 . . 120.8(2) ?
    C3 C4 H4 . . 119.6 ?
    C5 C4 H4 . . 119.6 ?
    C4 C5 C6 . . 121.37(19) ?
    C4 C5 H5 . . 119.3 ?
    C6 C5 H5 . . 119.3 ?
    C1 C6 C5 . . 116.96(18) ?
    C1 C6 C7 . . 117.30(17) ?
    C5 C6 C7 . . 125.74(16) ?
    C8 C7 C6 . . 131.30(16) ?
    C8 C7 H7 . . 114.4 ?
    C6 C7 H7 . . 114.4 ?
    C7 C8 C13 . . 117.37(15) ?
    C7 C8 C9 . . 124.61(16) ?
    C13 C8 C9 . . 118.02(14) ?
    C10 C9 C8 . . 112.48(15) ?
    C10 C9 H9A . . 109.1 ?
    C8 C9 H9A . . 109.1 ?
    C10 C9 H9B . . 109.1 ?
    C8 C9 H9B . . 109.1 ?
    H9A C9 H9B . . 107.8 ?
    O4 C10 O3 . . 106.59(13) ?
    O4 C10 C9 . . 108.20(14) ?
    O3 C10 C9 . . 110.29(15) ?
    O4 C10 C11 . . 110.75(14) ?
    O3 C10 C11 . . 110.65(14) ?
    C9 C10 C11 . . 110.27(14) ?
    C10 C11 C12 . . 113.28(14) ?
    C10 C11 H11A . . 108.9 ?
    C12 C11 H11A . . 108.9 ?
    C10 C11 H11B . . 108.9 ?
    C12 C11 H11B . . 108.9 ?
    H11A C11 H11B . . 107.7 ?
    C11 C12 C13 . . 109.58(13) ?
    C11 C12 C19 . . 110.40(13) ?
    C13 C12 C19 . . 107.26(12) ?
    C11 C12 C16 . . 117.13(13) ?
    C13 C12 C16 . . 108.78(13) ?
    C19 C12 C16 . . 103.13(13) ?
    O2 C13 C8 . . 120.57(15) ?
    O2 C13 C12 . . 120.24(15) ?
    C8 C13 C12 . . 119.12(14) ?
    O3 C14 C15 . . 104.76(18) ?
    O3 C14 H14A . . 110.8 ?
    C15 C14 H14A . . 110.8 ?
    O3 C14 H14B . . 110.8 ?
    C15 C14 H14B . . 110.8 ?
    H14A C14 H14B . . 108.9 ?
    O4 C15 C14 . . 102.62(18) ?
    O4 C15 H15A . . 111.2 ?
    C14 C15 H15A . . 111.2 ?
    O4 C15 H15B . . 111.2 ?
    C14 C15 H15B . . 111.2 ?
    H15A C15 H15B . . 109.2 ?
    C31 C16 C17 . . 111.74(15) ?
    C31 C16 C12 . . 120.01(14) ?
    C17 C16 C12 . . 104.64(13) ?
    C31 C16 H16 . . 106.6 ?
    C17 C16 H16 . . 106.6 ?
    C12 C16 H16 . . 106.6 ?
    N1 C17 C16 . . 105.12(14) ?
    N1 C17 H17A . . 110.7 ?
    C16 C17 H17A . . 110.7 ?
    N1 C17 H17B . . 110.7 ?
    C16 C17 H17B . . 110.7 ?
    H17A C17 H17B . . 108.8 ?
    N1 C18 H18A . . 109.5 ?
    N1 C18 H18B . . 109.5 ?
    H18A C18 H18B . . 109.5 ?
    N1 C18 H18C . . 109.5 ?
    H18A C18 H18C . . 109.5 ?
    H18B C18 H18C . . 109.5 ?
    N1 C19 C27 . . 111.87(13) ?
    N1 C19 C20 . . 113.93(14) ?
    C27 C19 C20 . . 100.90(13) ?
    N1 C19 C12 . . 103.00(13) ?
    C27 C19 C12 . . 118.24(13) ?
    C20 C19 C12 . . 109.36(12) ?
    O1 C20 C21 . . 126.20(16) ?
    O1 C20 C19 . . 124.92(16) ?
    C21 C20 C19 . . 108.76(14) ?
    C22 C21 C26 . . 120.60(16) ?
    C22 C21 C20 . . 132.49(17) ?
    C26 C21 C20 . . 106.78(15) ?
    C21 C22 C23 . . 117.69(19) ?
    C21 C22 H22 . . 121.2 ?
    C23 C22 H22 . . 121.2 ?
    C24 C23 C22 . . 122.25(19) ?
    C24 C23 H23 . . 118.9 ?
    C22 C23 H23 . . 118.9 ?
    C23 C24 C25 . . 121.07(19) ?
    C23 C24 H24 . . 119.5 ?
    C25 C24 H24 . . 119.5 ?
    C26 C25 C30 . . 116.33(19) ?
    C26 C25 C24 . . 115.90(18) ?
    C30 C25 C24 . . 127.77(19) ?
    C21 C26 C25 . . 122.38(17) ?
    C21 C26 C27 . . 113.75(15) ?
    C25 C26 C27 . . 123.74(16) ?
    C28 C27 C26 . . 118.09(16) ?
    C28 C27 C19 . . 132.38(17) ?
    C26 C27 C19 . . 109.35(14) ?
    C27 C28 C29 . . 119.40(19) ?
    C27 C28 H28 . . 120.3 ?
    C29 C28 H28 . . 120.3 ?
    C30 C29 C28 . . 122.28(19) ?
    C30 C29 H29 . . 118.9 ?
    C28 C29 H29 . . 118.9 ?
    C29 C30 C25 . . 120.12(19) ?
    C29 C30 H30 . . 119.9 ?
    C25 C30 H30 . . 119.9 ?
    C36 C31 C32 . . 116.90(18) ?
    C36 C31 C16 . . 123.34(16) ?
    C32 C31 C16 . . 119.72(17) ?
    C33 C32 C31 . . 121.2(2) ?
    C33 C32 H32 . . 119.4 ?
    C31 C32 H32 . . 119.4 ?
    C34 C33 C32 . . 120.8(2) ?
    C34 C33 H33 . . 119.6 ?
    C32 C33 H33 . . 119.6 ?
    C33 C34 C35 . . 119.1(2) ?
    C33 C34 H34 . . 120.5 ?
    C35 C34 H34 . . 120.5 ?
    C34 C35 C36 . . 120.4(2) ?
    C34 C35 H35 . . 119.8 ?
    C36 C35 H35 . . 119.8 ?
    C31 C36 C35 . . 121.60(19) ?
    C31 C36 H36 . . 119.2 ?
    C35 C36 H36 . . 119.2 ?
loop_
    _geom_torsion_atom_site_label_1
    _geom_torsion_atom_site_label_2
    _geom_torsion_atom_site_label_3
    _geom_torsion_atom_site_label_4
    _geom_torsion_site_symmetry_1
    _geom_torsion_site_symmetry_2
    _geom_torsion_site_symmetry_3
    _geom_torsion_site_symmetry_4
    _geom_torsion
    _geom_torsion_publ_flag
    C6 C1 C2 C3 . . . . 0.2(4) ?
    C1 C2 C3 C4 . . . . -1.5(4) ?
    C2 C3 C4 C5 . . . . 1.3(4) ?
    C3 C4 C5 C6 . . . . 0.2(4) ?
    C2 C1 C6 C5 . . . . 1.3(3) ?
    C2 C1 C6 C7 . . . . -179.1(2) ?
    C4 C5 C6 C1 . . . . -1.5(3) ?
    C4 C5 C6 C7 . . . . 179.0(2) ?
    C1 C6 C7 C8 . . . . 176.3(2) ?
    C5 C6 C7 C8 . . . . -4.2(3) ?
    C6 C7 C8 C13 . . . . -177.51(17) ?
    C6 C7 C8 C9 . . . . 1.7(3) ?
    C7 C8 C9 C10 . . . . -176.22(17) ?
    C13 C8 C9 C10 . . . . 3.0(2) ?
    C15 O4 C10 O3 . . . . 28.40(19) ?
    C15 O4 C10 C9 . . . . 147.01(17) ?
    C15 O4 C10 C11 . . . . -92.02(18) ?
    C14 O3 C10 O4 . . . . -8.6(2) ?
    C14 O3 C10 C9 . . . . -125.79(17) ?
    C14 O3 C10 C11 . . . . 111.93(17) ?
    C8 C9 C10 O4 . . . . 167.52(14) ?
    C8 C9 C10 O3 . . . . -76.25(18) ?
    C8 C9 C10 C11 . . . . 46.3(2) ?
    O4 C10 C11 C12 . . . . 172.25(13) ?
    O3 C10 C11 C12 . . . . 54.28(18) ?
    C9 C10 C11 C12 . . . . -68.01(19) ?
    C10 C11 C12 C13 . . . . 34.08(18) ?
    C10 C11 C12 C19 . . . . 152.01(14) ?
    C10 C11 C12 C16 . . . . -90.41(18) ?
    C7 C8 C13 O2 . . . . -33.8(2) ?
    C9 C8 C13 O2 . . . . 146.87(17) ?
    C7 C8 C13 C12 . . . . 143.18(16) ?
    C9 C8 C13 C12 . . . . -36.1(2) ?
    C11 C12 C13 O2 . . . . -167.12(15) ?
    C19 C12 C13 O2 . . . . 73.01(19) ?
    C16 C12 C13 O2 . . . . -37.9(2) ?
    C11 C12 C13 C8 . . . . 15.8(2) ?
    C19 C12 C13 C8 . . . . -104.02(16) ?
    C16 C12 C13 C8 . . . . 145.07(15) ?
    C10 O3 C14 C15 . . . . -13.4(2) ?
    C10 O4 C15 C14 . . . . -35.8(2) ?
    O3 C14 C15 O4 . . . . 30.2(2) ?
    C11 C12 C16 C31 . . . . 2.1(2) ?
    C13 C12 C16 C31 . . . . -122.82(16) ?
    C19 C12 C16 C31 . . . . 123.53(16) ?
    C11 C12 C16 C17 . . . . -124.29(16) ?
    C13 C12 C16 C17 . . . . 110.81(15) ?
    C19 C12 C16 C17 . . . . -2.85(17) ?
    C19 N1 C17 C16 . . . . 40.07(19) ?
    C18 N1 C17 C16 . . . . 170.29(16) ?
    C31 C16 C17 N1 . . . . -152.50(15) ?
    C12 C16 C17 N1 . . . . -21.15(19) ?
    C17 N1 C19 C27 . . . . -169.24(14) ?
    C18 N1 C19 C27 . . . . 61.6(2) ?
    C17 N1 C19 C20 . . . . 77.11(17) ?
    C18 N1 C19 C20 . . . . -52.0(2) ?
    C17 N1 C19 C12 . . . . -41.23(17) ?
    C18 N1 C19 C12 . . . . -170.35(15) ?
    C11 C12 C19 N1 . . . . 151.59(13) ?
    C13 C12 C19 N1 . . . . -89.07(15) ?
    C16 C12 C19 N1 . . . . 25.69(15) ?
    C11 C12 C19 C27 . . . . -84.50(17) ?
    C13 C12 C19 C27 . . . . 34.84(19) ?
    C16 C12 C19 C27 . . . . 149.60(14) ?
    C11 C12 C19 C20 . . . . 30.10(18) ?
    C13 C12 C19 C20 . . . . 149.44(13) ?
    C16 C12 C19 C20 . . . . -95.80(15) ?
    N1 C19 C20 O1 . . . . -49.5(2) ?
    C27 C19 C20 O1 . . . . -169.53(17) ?
    C12 C19 C20 O1 . . . . 65.1(2) ?
    N1 C19 C20 C21 . . . . 126.69(15) ?
    C27 C19 C20 C21 . . . . 6.65(16) ?
    C12 C19 C20 C21 . . . . -118.69(15) ?
    O1 C20 C21 C22 . . . . -5.9(3) ?
    C19 C20 C21 C22 . . . . 177.94(18) ?
    O1 C20 C21 C26 . . . . 169.93(18) ?
    C19 C20 C21 C26 . . . . -6.18(18) ?
    C26 C21 C22 C23 . . . . -0.7(3) ?
    C20 C21 C22 C23 . . . . 174.71(18) ?
    C21 C22 C23 C24 . . . . -1.6(3) ?
    C22 C23 C24 C25 . . . . 1.2(3) ?
    C23 C24 C25 C26 . . . . 1.4(3) ?
    C23 C24 C25 C30 . . . . -177.8(2) ?
    C22 C21 C26 C25 . . . . 3.4(3) ?
    C20 C21 C26 C25 . . . . -173.06(16) ?
    C22 C21 C26 C27 . . . . 179.57(16) ?
    C20 C21 C26 C27 . . . . 3.11(19) ?
    C30 C25 C26 C21 . . . . 175.62(17) ?
    C24 C25 C26 C21 . . . . -3.6(3) ?
    C30 C25 C26 C27 . . . . -0.2(3) ?
    C24 C25 C26 C27 . . . . -179.42(17) ?
    C21 C26 C27 C28 . . . . -174.28(16) ?
    C25 C26 C27 C28 . . . . 1.8(3) ?
    C21 C26 C27 C19 . . . . 1.4(2) ?
    C25 C26 C27 C19 . . . . 177.50(15) ?
    N1 C19 C27 C28 . . . . 48.5(3) ?
    C20 C19 C27 C28 . . . . 170.00(19) ?
    C12 C19 C27 C28 . . . . -70.9(2) ?
    N1 C19 C27 C26 . . . . -126.33(15) ?
    C20 C19 C27 C26 . . . . -4.83(17) ?
    C12 C19 C27 C26 . . . . 114.29(16) ?
    C26 C27 C28 C29 . . . . -2.3(3) ?
    C19 C27 C28 C29 . . . . -176.79(18) ?
    C27 C28 C29 C30 . . . . 1.3(3) ?
    C28 C29 C30 C25 . . . . 0.5(3) ?
    C26 C25 C30 C29 . . . . -1.0(3) ?
    C24 C25 C30 C29 . . . . 178.2(2) ?
    C17 C16 C31 C36 . . . . 57.8(2) ?
    C12 C16 C31 C36 . . . . -65.2(2) ?
    C17 C16 C31 C32 . . . . -119.55(19) ?
    C12 C16 C31 C32 . . . . 117.45(19) ?
    C36 C31 C32 C33 . . . . 1.1(3) ?
    C16 C31 C32 C33 . . . . 178.67(19) ?
    C31 C32 C33 C34 . . . . 1.2(4) ?
    C32 C33 C34 C35 . . . . -1.9(4) ?
    C33 C34 C35 C36 . . . . 0.2(3) ?
    C32 C31 C36 C35 . . . . -2.9(3) ?
    C16 C31 C36 C35 . . . . 179.70(18) ?
    C34 C35 C36 C31 . . . . 2.2(3) ?
loop_
    _geom_hbond_atom_site_label_d
    _geom_hbond_atom_site_label_h
    _geom_hbond_atom_site_label_a
    _geom_hbond_site_symmetry_d
    _geom_hbond_site_symmetry_h
    _geom_hbond_site_symmetry_a
    _geom_hbond_distance_dh
    _geom_hbond_distance_ha
    _geom_hbond_distance_da
    _geom_hbond_angle_dha
    _geom_hbond_publ_flag
    C9 H9A O4 1_555 1_555 2_765 0.97 2.47 3.352(3) 152 y
    C17 H17A O1 1_555 1_555 1_555 0.97 2.52 3.052(2) 114 y
    C22 H22 O1 1_555 1_555 2_775 0.93 2.44 3.291(2) 153 y
    C28 H28 O2 1_555 1_555 1_555 0.93 2.59 3.199(3) 123 y
    C36 H36 O1 1_555 1_555 1_555 0.93 2.31 3.174(3) 155 y
_shelx_hkl_file
;
  -1   0   0   -0.25    0.03
  -1   0   0   -0.26    0.02
  -1   0   0   -0.02    0.05
  -1   0   0   -0.25    0.02
   1   0   0   -0.25    0.02
   1   0   0   -0.09    0.03
   1   0   0   -0.20    0.03
   1   0   0   -0.14    0.05
   1   0   0   -0.03    0.04
   1   0   0   -0.10    0.04
  -2   0   0  187.16    2.86
  -2   0   0  181.64    3.05
  -2   0   0  183.63    3.45
  -2   0   0  184.84    2.70
  -2   0   0  183.61    4.41
  -2   0   0  180.41    2.74
  -2   0   0  178.91    3.12
  -2   0   0  181.21    2.83
   2   0   0  184.04    3.06
   2   0   0  186.63    3.65
   2   0   0  181.12    2.82
   2   0   0  186.17    2.85
   2   0   0  184.95    2.75
   2   0   0  186.58    3.13
   2   0   0  182.66    3.45
   2   0   0  182.33    2.70
   2   0   0  187.33    4.43
  -3   0   0   52.73    1.02
  -3   0   0   51.65    1.14
  -3   0   0   53.87    1.69
  -3   0   0   52.42    1.00
  -3   0   0   52.50    0.93
  -3   0   0   51.24    0.98
  -3   0   0   51.29    1.21
   3   0   0   53.96    2.03
   3   0   0   52.68    0.98
   3   0   0   52.77    1.01
   3   0   0   52.26    1.16
   3   0   0   51.88    0.94
   3   0   0   53.54    1.01
   3   0   0   52.56    1.70
   3   0   0   52.56    1.14
   3   0   0   53.87    1.28
  -4   0   0   10.22    0.39
  -4   0   0    9.70    0.38
  -4   0   0   10.16    0.46
  -4   0   0   10.03    0.53
  -4   0   0   10.39    0.34
   4   0   0   10.36    0.34
   4   0   0   10.39    0.40
   4   0   0   10.51    0.89
   4   0   0   10.21    0.39
   4   0   0    9.81    0.71
   4   0   0    9.87    0.40
   4   0   0   10.48    0.49
  -5   0   0  105.11    1.95
  -5   0   0  108.63    2.00
  -5   0   0  108.22    1.84
  -5   0   0  104.71    2.22
  -5   0   0  105.55    2.36
   5   0   0  108.79    2.30
   5   0   0  108.87    3.34
   5   0   0  107.44    1.84
   5   0   0  107.39    1.96
   5   0   0  107.28    1.97
   5   0   0  107.25    3.90
  -6   0   0    2.12    0.26
  -6   0   0    2.06    0.32
  -6   0   0    1.69    0.27
  -6   0   0    2.31    0.22
  -6   0   0    1.93    0.39
   6   0   0    2.25    0.23
   6   0   0    2.00    0.28
   6   0   0    2.16    0.26
   6   0   0    2.02    0.25
   6   0   0    1.50    0.41
   6   0   0    1.26    0.34
  -7   0   0    2.50    0.32
  -7   0   0    2.23    0.42
  -7   0   0    2.19    0.35
  -7   0   0    2.49    0.32
  -7   0   0    2.17    0.26
   7   0   0    1.74    0.23
   7   0   0    2.21    0.29
   7   0   0    2.10    0.24
   7   0   0    2.09    0.30
   7   0   0    1.73    0.39
   7   0   0    1.48    0.44
  -8   0   0    2.63    0.43
  -8   0   0    2.63    0.54
  -8   0   0    2.17    0.32
   8   0   0    1.41    0.53
   8   0   0    1.83    0.26
   8   0   0    1.37    0.45
   8   0   0    2.53    0.35
  -9   0   0    4.11    0.46
  -9   0   0    5.25    0.70
  -9   0   0    4.44    0.58
   9   0   0    2.59    0.61
   9   0   0    3.75    0.46
   9   0   0    2.81    0.70
 -10   0   0   11.82    1.06
 -10   0   0   11.96    0.83
 -10   0   0   10.85    0.65
  10   0   0   12.05    1.34
  10   0   0   12.06    0.70
  10   0   0   13.88    1.87
 -11   0   0    1.71    0.38
 -11   0   0    2.30    0.53
 -11   0   0    3.05    0.71
  11   0   0    1.59    0.74
  11   0   0    2.47    0.43
  11   0   0    1.84    0.62
 -12   0   0    0.02    0.35
 -12   0   0    0.63    0.53
 -12   0   0    0.59    0.31
  12   0   0   -0.30    0.39
  12   0   0    0.32    0.58
  12   0   0    0.26    0.29
 -13   0   0   -0.04    0.54
 -13   0   0    0.13    0.38
 -13   0   0    0.36    0.33
  13   0   0    0.11    0.50
  13   0   0    0.00    0.28
  13   0   0    0.06    0.66
  13  -1   0   -0.03    0.27
  13  -1   0   -0.31    0.48
 -13   1   0   -0.08    0.38
 -13   1   0    0.47    0.32
 -13   1   0   -0.20    0.54
  12  -1   0    0.15    0.46
  12  -1   0    0.40    0.47
  12  -1   0    0.12    0.28
 -12   1   0    0.23    0.40
 -12   1   0   -0.27    0.46
 -12   1   0    0.18    0.28
  11  -1   0    0.83    0.32
  11  -1   0    0.30    0.36
  11  -1   0    0.65    0.60
 -11   1   0    0.64    0.39
 -11   1   0    0.44    0.30
 -11   1   0    0.31    0.51
  10  -1   0    1.72    0.55
  10  -1   0    2.43    0.42
  10  -1   0    2.01    0.74
 -10   1   0    2.74    0.66
 -10   1   0    2.67    0.53
 -10   1   0    2.45    0.41
   9  -1   0    1.65    0.35
   9  -1   0    0.96    0.38
   9  -1   0    0.63    0.46
  -9   1   0    1.53    0.32
  -9   1   0    2.09    0.49
  -9   1   0    1.78    0.42
   8  -1   0   12.00    0.64
   8  -1   0   11.99    1.49
   8  -1   0   11.87    1.18
  -8   1   0   12.38    0.78
  -8   1   0   10.65    0.79
  -8   1   0   12.40    0.63
   7  -1   0   29.10    0.82
   7  -1   0   28.54    1.62
   7  -1   0   28.34    0.87
   7  -1   0   29.50    0.83
   7  -1   0   27.58    0.90
   7  -1   0   29.00    2.03
  -7   1   0   28.84    0.88
  -7   1   0   29.00    0.80
  -7   1   0   27.70    1.16
  -7   1   0   28.51    0.91
  -7   1   0   27.21    1.07
   6  -1   0    2.19    0.27
   6  -1   0    1.92    0.20
   6  -1   0    1.94    0.27
   6  -1   0    1.25    0.32
   6  -1   0    1.17    0.36
   6  -1   0    2.03    0.23
  -6   1   0    2.45    0.34
  -6   1   0    1.94    0.27
  -6   1   0    2.10    0.28
  -6   1   0    1.77    0.38
  -6   1   0    2.08    0.23
   5  -1   0   65.88    2.29
   5  -1   0   64.00    1.35
   5  -1   0   65.78    1.26
   5  -1   0   65.22    1.41
   5  -1   0   64.82    1.37
   5  -1   0   66.30    2.81
  -5   1   0   65.09    1.59
  -5   1   0   64.02    1.37
  -5   1   0   64.05    1.34
  -5   1   0   64.60    1.66
  -5   1   0   63.27    1.24
   4  -1   0   76.03    2.87
   4  -1   0   75.91    1.35
   4  -1   0   75.92    1.55
   4  -1   0   75.66    1.45
   4  -1   0   76.34    2.37
   4  -1   0   76.53    1.45
  -4   1   0   73.54    1.34
  -4   1   0   74.84    1.72
  -4   1   0   74.99    1.44
  -4   1   0   77.35    1.47
  -4   1   0   73.60    1.65
   3  -1   0   21.65    0.92
   3  -1   0   21.38    0.56
   3  -1   0   22.95    0.57
   3  -1   0   21.67    1.16
   3  -1   0   22.40    0.52
   3  -1   0   22.48    0.76
  -3   1   0   22.28    0.56
  -3   1   0   23.98    0.93
  -3   1   0   21.84    0.67
  -3   1   0   22.71    0.71
  -3   1   0   21.74    0.57
  -3   1   0   21.12    0.51
  -3   1   0   23.11    0.63
   2  -1   0   26.08    0.57
   2  -1   0   25.28    0.56
   2  -1   0   25.31    0.55
   2  -1   0   25.47    0.66
   2  -1   0   25.57    0.75
   2  -1   0   26.10    1.12
   2  -1   0   25.96    0.53
   2  -1   0   25.24    0.86
  -2   1   0   25.37    0.53
  -2   1   0   25.47    0.65
  -2   1   0   25.48    0.56
  -2   1   0   25.68    0.86
  -2   1   0   24.23    0.65
  -2   1   0   24.63    0.55
  -2   1   0   25.61    0.57
  -2   1   0   25.70    1.10
   1  -1   0  227.17    3.39
   1  -1   0  226.90    4.31
   1  -1   0  227.37    3.28
   1  -1   0  225.95    5.26
   1  -1   0  228.55    3.40
   1  -1   0  229.29    4.42
   1  -1   0  231.38    3.26
   1  -1   0  226.45    5.89
  -1   1   0  233.82    5.90
  -1   1   0  211.05    3.39
  -1   1   0  204.84    3.24
  -1   1   0  233.07    3.28
  -1   1   0  229.02    5.25
  -1   1   0  199.59    4.32
  -1   1   0  221.84    3.40
  -1   1   0  213.09    4.41
  -1  -1   0  221.08    3.27
  -1  -1   0  236.62    5.12
  -1  -1   0  232.21    3.23
  -1  -1   0  184.90    3.32
  -1  -1   0  208.89    3.35
  -1  -1   0  230.66    4.19
  -1  -1   0  190.67    4.33
   1   1   0  218.35    3.23
   1   1   0  234.68    3.36
   1   1   0  226.60    3.23
   1   1   0  238.87    3.35
   1   1   0  238.65    3.21
   1   1   0  232.52    4.49
   1   1   0  230.41    5.20
   1   1   0  219.80    4.19
   1   1   0  191.72    5.07
  -2  -1   0  590.57    8.52
  -2  -1   0  596.22   11.81
  -2  -1   0  602.89    8.59
  -2  -1   0  585.95    9.59
  -2  -1   0  571.61    9.40
  -2  -1   0  602.09    8.98
  -2  -1   0  608.96   13.35
  -2  -1   0  590.80    8.70
  -2  -1   0  582.68    9.26
   2   1   0  598.93    9.07
   2   1   0  603.62    9.45
   2   1   0  591.77    8.76
   2   1   0  578.47   11.34
   2   1   0  577.38    8.51
   2   1   0  573.26    8.56
   2   1   0  586.59    9.08
   2   1   0  584.75   13.35
   2   1   0  586.74    8.57
   2   1   0  600.15   13.82
  -3  -1   0  141.47    2.24
  -3  -1   0  137.22    2.62
  -3  -1   0  136.23    2.29
  -3  -1   0  139.68    2.32
  -3  -1   0  139.60    2.49
  -3  -1   0  141.49    2.86
  -3  -1   0  139.72    2.17
   3   1   0  142.47    2.19
   3   1   0  138.39    2.31
   3   1   0  141.88    2.49
   3   1   0  138.52    2.15
   3   1   0  139.59    2.87
   3   1   0  138.58    2.03
   3   1   0  141.44    3.74
   3   1   0  139.74    2.25
   3   1   0  140.61    3.52
   3   1   0  142.04    2.29
  -4  -1   0   38.07    0.88
  -4  -1   0   38.27    1.03
  -4  -1   0   36.47    1.07
  -4  -1   0   35.78    0.77
  -4  -1   0   37.50    0.97
  -4  -1   0   37.65    0.85
   4   1   0   37.57    1.55
   4   1   0   37.68    0.79
   4   1   0   37.10    0.64
   4   1   0   37.04    0.86
   4   1   0   35.89    0.85
   4   1   0   37.84    0.97
   4   1   0   37.42    1.04
  -5  -1   0    3.72    0.31
  -5  -1   0    3.45    0.29
  -5  -1   0    3.70    0.25
  -5  -1   0    3.72    0.28
  -5  -1   0    3.44    0.37
   5   1   0    3.77    0.28
   5   1   0    3.67    0.16
   5   1   0    3.16    0.30
   5   1   0    3.92    0.58
   5   1   0    3.54    0.25
   5   1   0    3.91    0.33
   5   1   0    3.78    0.30
  -6  -1   0    7.99    0.51
  -6  -1   0    8.21    0.36
  -6  -1   0    7.63    0.60
  -6  -1   0    7.35    0.44
  -6  -1   0    7.54    0.43
   6   1   0    7.76    0.25
   6   1   0    7.13    0.48
   6   1   0    8.00    0.42
   6   1   0    7.66    0.47
   6   1   0    7.68    0.36
   6   1   0    7.88    0.84
   6   1   0    8.36    0.46
  -7  -1   0    2.38    0.25
  -7  -1   0    2.36    0.36
  -7  -1   0    2.82    0.35
  -7  -1   0    2.34    0.29
  -7  -1   0    1.82    0.43
   7   1   0    1.38    0.45
   7   1   0    1.74    0.43
   7   1   0    2.67    0.17
   7   1   0    2.21    0.30
   7   1   0    2.69    0.26
   7   1   0    1.97    0.28
   7   1   0    2.54    0.30
  -8  -1   0    1.32    0.46
  -8  -1   0    0.90    0.26
  -8  -1   0    1.15    0.33
   8   1   0    1.21    0.29
   8   1   0    0.91    0.25
   8   1   0    0.99    0.39
   8   1   0    0.65    0.42
  -9  -1   0    0.97    0.35
  -9  -1   0    1.09    0.31
  -9  -1   0    1.26    0.50
   9   1   0    1.14    0.32
   9   1   0    0.47    0.46
   9   1   0    0.41    0.33
 -10  -1   0   10.69    0.66
 -10  -1   0    9.82    0.80
 -10  -1   0    9.37    0.97
  10   1   0    9.86    1.56
  10   1   0    9.33    1.22
  10   1   0    9.76    0.67
 -11  -1   0    0.45    0.49
 -11  -1   0    0.30    0.35
 -11  -1   0    1.05    0.33
  11   1   0    0.48    0.48
  11   1   0    0.25    0.41
  11   1   0    1.27    0.34
 -12  -1   0    0.26    0.36
 -12  -1   0    0.13    0.29
 -12  -1   0    0.36    0.40
  12   1   0    0.08    0.48
  12   1   0    0.23    0.57
  12   1   0    0.03    0.27
 -13  -1   0   -0.15    0.28
 -13  -1   0    0.18    0.39
 -13  -1   0    0.03    0.50
  13   1   0    0.13    0.29
  13   1   0   -0.75    0.50
  13   1   0   -0.08    0.51
  13  -2   0    0.28    0.28
 -13   2   0    0.33    0.40
 -13   2   0    0.24    0.34
  12  -2   0    1.18    0.58
  12  -2   0    1.78    0.40
  12  -2   0    1.72    0.82
 -12   2   0    3.01    0.49
 -12   2   0    1.87    0.57
  11  -2   0    0.16    0.27
  11  -2   0   -0.08    0.47
  11  -2   0   -0.22    0.35
 -11   2   0   -0.33    0.30
 -11   2   0    0.37    0.53
 -11   2   0    0.38    0.29
  10  -2   0    1.29    0.63
  10  -2   0    1.89    0.59
  10  -2   0    2.45    0.40
 -10   2   0    2.83    0.67
 -10   2   0    2.62    0.40
 -10   2   0    2.40    0.52
   9  -2   0   -0.04    0.26
   9  -2   0   -0.20    0.22
   9  -2   0   -0.06    0.29
  -9   2   0   -0.25    0.24
  -9   2   0    0.05    0.21
  -9   2   0   -0.14    0.30
   8  -2   0    4.15    0.83
   8  -2   0    6.50    0.52
   8  -2   0    7.21    0.86
  -8   2   0    5.74    0.72
  -8   2   0    5.99    0.62
  -8   2   0    6.54    0.52
   7  -2   0    0.99    0.20
   7  -2   0    0.78    0.11
   7  -2   0    0.87    0.22
   7  -2   0    0.56    0.32
   7  -2   0    0.60    0.29
   7  -2   0    1.05    0.13
   7  -2   0    0.75    0.22
  -7   2   0    0.76    0.20
  -7   2   0    0.84    0.26
  -7   2   0    0.81    0.24
  -7   2   0    1.06    0.32
  -7   2   0    0.66    0.24
   6  -2   0    3.14    0.31
   6  -2   0    2.15    0.48
   6  -2   0    3.51    0.28
   6  -2   0    2.47    0.42
   6  -2   0    3.56    0.32
   6  -2   0    3.55    0.21
   6  -2   0    3.54    0.19
  -6   2   0    3.65    0.28
  -6   2   0    3.34    0.32
  -6   2   0    3.22    0.31
  -6   2   0    3.93    0.47
  -6   2   0    3.40    0.47
   5  -2   0    1.95    0.17
   5  -2   0    1.87    0.25
   5  -2   0    1.94    0.25
   5  -2   0    1.69    0.21
   5  -2   0    1.22    0.37
   5  -2   0    2.02    0.14
   5  -2   0    1.35    0.29
  -5   2   0    1.99    0.24
  -5   2   0    2.29    0.34
  -5   2   0    1.97    0.25
  -5   2   0    2.39    0.23
  -5   2   0    1.87    0.30
   4  -2   0   40.48    1.49
   4  -2   0   42.01    1.95
   4  -2   0   41.81    0.96
   4  -2   0   38.37    0.95
   4  -2   0   40.69    0.89
   4  -2   0   40.99    0.89
  -4   2   0   40.53    0.95
  -4   2   0   38.40    1.11
  -4   2   0   39.50    0.89
  -4   2   0   39.73    1.15
  -4   2   0   41.49    0.98
   3  -2   0   22.15    0.61
   3  -2   0   21.01    0.55
   3  -2   0   20.85    0.88
   3  -2   0   20.69    0.59
   3  -2   0   20.51    1.17
   3  -2   0   21.53    0.55
  -3   2   0   21.46    0.59
  -3   2   0   22.43    0.87
  -3   2   0   21.45    0.56
  -3   2   0   21.77    0.61
   2  -2   0  543.04    8.42
   2  -2   0  547.23    8.64
   2  -2   0  571.94    8.10
   2  -2   0  563.35   10.96
   2  -2   0  563.13    8.14
   2  -2   0  559.23   13.26
   2  -2   0  561.29   10.93
   2  -2   0  567.74   14.61
  -2   2   0  572.00    8.14
  -2   2   0  562.56   11.01
  -2   2   0  548.74    8.64
  -2   2   0  580.30   13.26
  -2   2   0  551.51   10.98
  -2   2   0  566.41    8.46
  -2   2   0  557.19   14.57
  -2   2   0  572.40    8.10
   1  -2   0    4.03    0.42
   1  -2   0    3.99    0.21
   1  -2   0    3.95    0.21
   1  -2   0    3.73    0.20
   1  -2   0    3.66    0.20
   1  -2   0    4.13    0.23
   1  -2   0    4.28    0.25
   1  -2   0    3.84    0.27
  -1   2   0    4.23    0.25
  -1   2   0    3.91    0.31
  -1   2   0    3.65    0.21
  -1   2   0    3.77    0.20
  -1   2   0    3.85    0.20
  -1   2   0    4.15    0.25
  -1   2   0    3.75    0.37
  -1   2   0    4.10    0.21
   0  -2   0  187.53    4.20
   0  -2   0  189.72    2.84
   0  -2   0  187.04    3.75
   0  -2   0  186.38    2.95
   0  -2   0  185.13    3.64
   0  -2   0  185.61    2.83
   0  -2   0  187.70    2.95
   0  -2   0  185.88    5.08
   0   2   0  186.22    3.66
   0   2   0  189.48    2.84
   0   2   0  186.74    2.84
   0   2   0  189.32    5.08
   0   2   0  187.43    2.95
   0   2   0  184.53    3.75
   0   2   0  184.34    2.95
  -1  -2   0   52.17    1.12
  -1  -2   0   51.45    0.97
  -1  -2   0   49.87    0.96
  -1  -2   0   51.69    1.30
  -1  -2   0   51.90    1.24
  -1  -2   0   52.21    0.95
  -1  -2   0   51.04    0.76
  -1  -2   0   50.22    0.92
   1   2   0   49.87    0.96
   1   2   0   52.02    1.25
   1   2   0   50.41    0.95
   1   2   0   50.23    0.98
   1   2   0   51.27    0.93
   1   2   0   50.48    1.47
   1   2   0   52.44    1.29
   1   2   0   50.90    1.12
  -2  -2   0  135.18    2.16
  -2  -2   0  136.91    2.01
  -2  -2   0  133.01    2.23
  -2  -2   0  132.54    2.12
  -2  -2   0  135.82    3.24
  -2  -2   0  135.02    2.63
  -2  -2   0  137.66    2.26
  -2  -2   0  134.28    1.96
  -2  -2   0  133.51    2.82
   2   2   0  131.87    2.32
   2   2   0  132.40    2.18
   2   2   0  136.47    3.24
   2   2   0  133.77    2.25
   2   2   0  134.51    2.84
   2   2   0  138.06    2.64
   2   2   0  134.69    1.96
   2   2   0  139.47    2.14
   2   2   0  132.63    3.51
   2   2   0  136.55    2.23
  -3  -2   0    6.44    0.43
  -3  -2   0    5.22    0.17
  -3  -2   0    5.45    0.30
  -3  -2   0    5.60    0.30
  -3  -2   0    5.10    0.36
  -3  -2   0    5.57    0.25
   3   2   0    5.51    0.25
   3   2   0    5.34    0.29
   3   2   0    5.26    0.29
   3   2   0    5.66    0.54
   3   2   0    5.61    0.20
   3   2   0    5.69    0.39
   3   2   0    5.69    0.30
   3   2   0    5.45    0.22
   3   2   0    5.26    0.42
  -4  -2   0    3.57    0.30
  -4  -2   0    3.82    0.28
  -4  -2   0    4.10    0.24
  -4  -2   0    3.68    0.27
  -4  -2   0    3.78    0.36
   4   2   0    4.04    0.15
   4   2   0    3.78    0.24
   4   2   0    4.17    0.29
   4   2   0    3.86    0.54
   4   2   0    4.10    0.29
   4   2   0    3.84    0.36
  -5  -2   0    0.35    0.17
  -5  -2   0    0.21    0.14
  -5  -2   0    0.38    0.17
  -5  -2   0    0.17    0.13
  -5  -2   0    0.18    0.19
   5   2   0    0.18    0.16
   5   2   0    0.28    0.10
   5   2   0    0.27    0.06
   5   2   0    0.00    0.10
   5   2   0    0.16    0.14
   5   2   0    0.25    0.15
   5   2   0    0.15    0.13
  -6  -2   0   12.37    0.47
  -6  -2   0   12.37    0.62
  -6  -2   0   12.12    0.53
  -6  -2   0   12.29    0.54
  -6  -2   0   11.94    0.75
   6   2   0   12.61    0.49
   6   2   0   12.55    0.50
   6   2   0   12.18    0.55
   6   2   0   12.14    0.54
   6   2   0   11.95    0.28
   6   2   0   12.31    0.68
   6   2   0   12.03    1.05
  -7  -2   0   18.92    1.00
  -7  -2   0   18.32    0.71
  -7  -2   0   19.45    0.73
  -7  -2   0   19.97    0.85
  -7  -2   0   18.28    0.61
   7   2   0   18.56    0.88
   7   2   0   19.76    0.66
   7   2   0   18.85    1.41
   7   2   0   18.77    0.70
   7   2   0   18.28    0.73
   7   2   0   17.86    0.37
   7   2   0   18.56    0.71
  -8  -2   0   18.49    1.08
  -8  -2   0   18.37    0.76
  -8  -2   0   18.12    0.88
   8   2   0   18.75    0.95
   8   2   0   17.69    0.77
   8   2   0   17.06    1.48
  -9  -2   0   -0.46    0.20
  -9  -2   0   -0.44    0.18
  -9  -2   0   -0.07    0.26
   9   2   0   -0.18    0.30
   9   2   0   -0.23    0.20
   9   2   0   -0.08    0.19
   9   2   0   -0.15    0.25
 -10  -2   0    0.72    0.48
 -10  -2   0    0.21    0.33
 -10  -2   0   -0.03    0.25
  10   2   0    0.09    0.37
  10   2   0    0.56    0.30
  10   2   0    0.28    0.42
 -11  -2   0    0.85    0.38
 -11  -2   0    1.06    0.51
 -11  -2   0    0.24    0.28
  11   2   0    0.53    0.50
  11   2   0    0.69    0.31
  11   2   0    0.69    0.44
 -12  -2   0   -0.17    0.29
 -12  -2   0    0.07    0.29
 -12  -2   0    0.55    0.53
  12   2   0    0.19    0.38
  12   2   0   -0.13    0.37
  12   2   0   -0.02    0.27
 -13  -2   0    0.53    0.60
  13   2   0    0.38    0.33
  13   2   0    0.00    0.51
  13  -3   0    0.06    0.29
 -13   3   0    0.27    0.34
 -13   3   0   -0.25    0.38
  12  -3   0    0.01    0.29
  12  -3   0    0.09    0.60
 -12   3   0    0.20    0.33
 -12   3   0    0.07    0.34
  11  -3   0   -0.27    0.47
  11  -3   0    0.21    0.24
  11  -3   0   -0.08    0.39
 -11   3   0    0.23    0.30
 -11   3   0   -0.12    0.29
  10  -3   0    2.01    0.67
  10  -3   0    2.12    0.59
  10  -3   0    3.11    0.46
 -10   3   0    3.25    0.49
 -10   3   0    2.68    0.55
   9  -3   0   16.09    1.40
   9  -3   0   16.63    0.82
   9  -3   0   17.40    1.96
  -9   3   0   15.96    1.00
  -9   3   0   16.83    0.80
   8  -3   0    2.79    0.71
   8  -3   0    5.54    0.86
   8  -3   0    4.08    0.46
  -8   3   0    4.95    0.64
  -8   3   0    4.44    0.49
   7  -3   0    2.00    0.42
   7  -3   0    1.95    0.55
   7  -3   0    2.93    0.35
   7  -3   0    3.18    0.38
  -7   3   0    3.58    0.51
  -7   3   0    3.84    0.35
  -7   3   0    3.04    0.37
   6  -3   0    0.66    0.30
   6  -3   0    1.10    0.21
   6  -3   0    1.19    0.09
   6  -3   0    1.27    0.24
   6  -3   0    0.83    0.27
   6  -3   0    1.01    0.23
   6  -3   0    0.95    0.11
  -6   3   0    1.08    0.22
  -6   3   0    1.35    0.27
  -6   3   0    1.45    0.27
  -6   3   0    0.93    0.30
   5  -3   0   11.58    0.38
   5  -3   0   11.67    0.47
   5  -3   0   11.53    0.80
   5  -3   0   11.10    0.52
   5  -3   0   11.35    0.51
   5  -3   0   11.54    1.14
  -5   3   0   11.76    0.54
  -5   3   0   11.94    0.49
  -5   3   0   11.21    0.52
  -5   3   0   11.10    0.62
   4  -3   0    4.62    0.29
   4  -3   0    4.65    0.26
   4  -3   0    4.76    0.48
   4  -3   0    4.39    0.33
   4  -3   0    4.66    0.66
   4  -3   0    4.78    0.33
  -4   3   0    4.54    0.34
  -4   3   0    4.20    0.32
  -4   3   0    4.32    0.36
  -4   3   0    4.19    0.30
   3  -3   0   -0.11    0.09
   3  -3   0   -0.05    0.11
   3  -3   0    0.11    0.08
   3  -3   0   -0.03    0.11
   3  -3   0   -0.19    0.09
   3  -3   0   -0.04    0.07
  -3   3   0    0.16    0.11
  -3   3   0   -0.21    0.16
  -3   3   0   -0.03    0.08
  -3   3   0    0.12    0.09
  -3   3   0    0.13    0.13
  -3   3   0   -0.03    0.10
   2  -3   0   -0.03    0.07
   2  -3   0    0.04    0.09
   2  -3   0    0.00    0.15
   2  -3   0   -0.04    0.11
   2  -3   0   -0.11    0.07
   2  -3   0    0.07    0.11
  -2   3   0    0.01    0.07
  -2   3   0   -0.03    0.09
  -2   3   0    0.08    0.13
  -2   3   0   -0.18    0.15
  -2   3   0   -0.11    0.11
  -2   3   0    0.00    0.10
   1  -3   0   97.24    1.78
   1  -3   0   97.91    1.73
   1  -3   0   98.52    2.29
   1  -3   0   98.20    1.79
   1  -3   0   99.22    3.17
   1  -3   0   99.22    1.71
   1  -3   0   96.49    2.12
  -1   3   0   98.88    3.13
  -1   3   0   98.51    1.74
  -1   3   0  101.39    2.41
  -1   3   0   99.68    1.79
  -1   3   0   98.03    2.14
  -1   3   0   95.40    1.71
  -1   3   0   96.67    2.30
   0  -3   0  480.97    7.36
   0  -3   0  486.30    7.36
   0  -3   0  484.04    9.12
   0  -3   0  484.91    7.08
   0  -3   0  472.87   11.24
   0  -3   0  472.86   12.62
   0  -3   0  483.66    7.07
   0  -3   0  480.95    9.42
   0   3   0  493.80   12.64
   0   3   0  488.32    7.37
   0   3   0  483.74    9.44
   0   3   0  481.46    9.14
   0   3   0  477.61    7.09
   0   3   0  495.65    7.09
   0   3   0  479.64    7.37
  -1  -3   0   60.10    1.21
  -1  -3   0   60.19    1.20
  -1  -3   0   61.32    1.40
  -1  -3   0   58.78    1.51
  -1  -3   0   60.79    1.55
  -1  -3   0   58.05    1.13
  -1  -3   0   59.79    1.17
   1   3   0   58.51    1.18
   1   3   0   60.22    1.15
   1   3   0   59.52    1.21
   1   3   0   59.92    1.53
   1   3   0   60.89    1.20
   1   3   0   60.59    2.15
   1   3   0   60.46    1.53
   1   3   0   60.60    1.41
  -2  -3   0    2.52    0.20
  -2  -3   0    2.24    0.19
  -2  -3   0    2.25    0.20
  -2  -3   0    2.43    0.24
  -2  -3   0    2.29    0.15
  -2  -3   0    2.69    0.33
  -2  -3   0    2.40    0.11
   2   3   0    3.12    0.35
   2   3   0    2.35    0.20
   2   3   0    2.83    0.24
   2   3   0    2.29    0.18
   2   3   0    2.59    0.32
   2   3   0    2.25    0.24
   2   3   0    2.47    0.37
  -3  -3   0    4.63    0.19
  -3  -3   0    4.65    0.30
  -3  -3   0    4.40    0.19
  -3  -3   0    4.31    0.28
  -3  -3   0    4.21    0.40
  -3  -3   0    4.33    0.24
   3   3   0    4.36    0.38
   3   3   0    4.79    0.32
   3   3   0    4.75    0.22
   3   3   0    4.40    0.30
   3   3   0    4.72    0.46
   3   3   0    4.60    0.19
   3   3   0    3.94    0.51
   3   3   0    4.58    0.26
  -4  -3   0   44.67    0.80
  -4  -3   0   43.96    1.05
  -4  -3   0   43.93    1.29
  -4  -3   0   46.21    1.08
  -4  -3   0   44.63    0.97
   4   3   0   44.05    1.07
   4   3   0   45.12    1.08
   4   3   0   44.84    0.96
   4   3   0   46.21    1.00
   4   3   0   45.15    1.40
   4   3   0   45.86    1.88
  -5  -3   0   32.90    0.90
  -5  -3   0   30.65    1.14
  -5  -3   0   31.42    0.80
  -5  -3   0   32.25    0.91
   5   3   0   32.24    0.74
   5   3   0   33.36    0.85
   5   3   0   33.51    1.69
   5   3   0   32.88    1.20
   5   3   0   32.66    0.92
   5   3   0   31.90    0.92
   5   3   0   33.44    0.75
  -6  -3   0    3.73    0.30
  -6  -3   0    3.44    0.34
  -6  -3   0    3.78    0.53
  -6  -3   0    3.27    0.37
   6   3   0    1.88    0.44
   6   3   0    2.90    0.35
   6   3   0    3.36    0.33
   6   3   0    2.92    0.27
   6   3   0    3.29    0.21
   6   3   0    3.00    0.18
   6   3   0    2.25    0.34
  -7  -3   0    1.02    0.40
  -7  -3   0    0.46    0.25
  -7  -3   0    0.80    0.24
  -7  -3   0    0.82    0.25
  -7  -3   0    0.63    0.19
   7   3   0    0.35    0.25
   7   3   0    0.68    0.11
   7   3   0    0.68    0.24
   7   3   0    0.46    0.23
   7   3   0    0.49    0.24
  -8  -3   0    0.56    0.41
  -8  -3   0    0.88    0.29
  -8  -3   0    0.34    0.23
   8   3   0    0.37    0.29
   8   3   0    0.20    0.23
   8   3   0    0.01    0.20
  -9  -3   0   -0.02    0.23
  -9  -3   0   -0.17    0.22
  -9  -3   0    0.13    0.30
   9   3   0    0.11    0.25
   9   3   0   -0.19    0.21
   9   3   0   -0.12    0.22
 -10  -3   0    1.14    0.35
 -10  -3   0    1.58    0.55
 -10  -3   0    1.41    0.41
  10   3   0    0.66    0.39
  10   3   0    1.26    0.36
  10   3   0    0.77    0.60
 -11  -3   0    0.25    0.28
 -11  -3   0   -0.16    0.42
  11   3   0   -0.12    0.41
  11   3   0   -0.09    0.27
  11   3   0   -0.20    0.44
 -12  -3   0   -0.05    0.29
 -12  -3   0    0.70    0.43
  12   3   0    0.78    0.67
  12   3   0    0.23    0.51
  12   3   0    0.44    0.32
 -13  -3   0    0.26    0.53
  13   3   0    0.54    0.63
  13   3   0    0.03    0.32
  13  -4   0    1.30    0.40
 -13   4   0    0.18    0.37
 -13   4   0    0.89    0.55
  12  -4   0    0.05    0.24
  12  -4   0   -0.23    0.56
 -12   4   0    0.03    0.31
 -12   4   0   -0.20    0.36
  11  -4   0   -0.09    0.27
  11  -4   0   -0.20    0.47
 -11   4   0   -0.12    0.29
 -11   4   0    0.32    0.37
  10  -4   0    0.29    0.37
  10  -4   0    0.26    0.49
  10  -4   0    0.60    0.32
 -10   4   0    0.12    0.35
 -10   4   0    0.23    0.31
   9  -4   0    1.83    0.37
   9  -4   0    1.43    0.49
   9  -4   0    1.02    0.52
  -9   4   0    2.30    0.52
  -9   4   0    1.91    0.41
   8  -4   0    1.03    0.41
   8  -4   0    0.67    0.47
   8  -4   0    2.20    0.38
  -8   4   0    2.00    0.43
  -8   4   0    1.76    0.36
   7  -4   0   10.22    0.93
   7  -4   0    9.67    0.58
   7  -4   0    9.33    1.23
   7  -4   0    9.53    0.59
  -7   4   0    9.70    0.70
  -7   4   0    9.75    0.61
  -7   4   0    9.81    0.53
   6  -4   0    6.34    0.26
   6  -4   0    5.83    0.45
   6  -4   0    6.61    0.69
   6  -4   0    5.80    0.43
   6  -4   0    6.29    0.95
  -6   4   0    6.57    0.43
  -6   4   0    6.39    0.57
  -6   4   0    6.41    0.49
   5  -4   0   22.69    0.80
   5  -4   0   23.54    0.80
   5  -4   0   22.44    1.61
   5  -4   0   22.95    0.67
   5  -4   0   24.12    1.16
  -5   4   0   23.11    0.81
  -5   4   0   21.71    0.92
  -5   4   0   23.60    0.76
   4  -4   0   19.64    0.70
   4  -4   0   18.73    0.70
   4  -4   0   19.85    1.42
   4  -4   0   19.74    0.64
   4  -4   0   19.68    0.93
  -4   4   0   19.07    0.70
  -4   4   0   19.78    0.67
  -4   4   0   18.97    0.87
   3  -4   0   48.49    2.19
   3  -4   0   48.28    1.23
   3  -4   0   47.31    1.16
   3  -4   0   46.49    1.15
   3  -4   0   47.60    1.48
  -3   4   0   47.86    1.16
  -3   4   0   48.31    1.57
  -3   4   0   46.69    1.11
  -3   4   0   48.47    1.25
  -3   4   0   49.52    1.48
   2  -4   0   61.59    1.52
   2  -4   0   60.80    1.33
   2  -4   0   60.60    1.31
   2  -4   0   61.49    2.46
  -2   4   0   60.72    1.29
  -2   4   0   60.90    1.77
  -2   4   0   60.25    1.53
  -2   4   0   60.75    1.67
  -2   4   0   61.94    1.36
   1  -4   0    0.06    0.15
   1  -4   0    0.05    0.13
   1  -4   0    0.29    0.22
  -1   4   0    0.07    0.12
  -1   4   0    0.32    0.15
  -1   4   0   -0.01    0.10
  -1   4   0    0.17    0.15
   0  -4   0   -0.03    0.11
   0  -4   0   -0.03    0.07
   0  -4   0    0.18    0.20
   0  -4   0    0.18    0.14
   0   4   0    0.13    0.16
   0   4   0   -0.01    0.15
   0   4   0    0.01    0.12
   0   4   0    0.02    0.10
  -1  -4   0    3.63    0.27
  -1  -4   0    3.64    0.27
  -1  -4   0    4.01    0.31
  -1  -4   0    3.52    0.32
   1   4   0    4.28    0.38
   1   4   0    3.88    0.28
   1   4   0    3.39    0.29
   1   4   0    3.43    0.28
   1   4   0    3.82    0.33
  -2  -4   0    2.72    0.25
  -2  -4   0    2.83    0.27
  -2  -4   0    3.63    0.37
  -2  -4   0    2.75    0.25
  -2  -4   0    2.58    0.24
  -2  -4   0    2.69    0.13
   2   4   0    2.82    0.27
   2   4   0    2.76    0.30
   2   4   0    2.54    0.28
   2   4   0    3.01    0.27
   2   4   0    2.78    0.25
   2   4   0    2.62    0.34
   2   4   0    3.03    0.41
  -3  -4   0   31.44    0.60
  -3  -4   0   32.55    0.87
  -3  -4   0   29.55    0.85
  -3  -4   0   32.02    1.12
  -3  -4   0   31.04    0.69
  -3  -4   0   31.10    0.80
  -3  -4   0   31.68    0.81
   3   4   0   31.18    1.14
   3   4   0   31.84    1.44
   3   4   0   31.78    0.89
   3   4   0   32.34    0.90
   3   4   0   30.61    0.81
   3   4   0   30.86    0.59
   3   4   0   31.15    0.82
   3   4   0   31.67    1.16
  -4  -4   0    9.82    0.49
  -4  -4   0    9.79    0.33
  -4  -4   0    9.77    0.65
  -4  -4   0    9.57    0.44
  -4  -4   0   10.40    0.51
   4   4   0   10.06    0.34
   4   4   0    9.94    0.65
   4   4   0    9.96    0.46
   4   4   0    9.63    0.87
   4   4   0    9.59    0.50
   4   4   0   10.71    0.52
   4   4   0   10.06    0.33
  -5  -4   0    0.19    0.08
  -5  -4   0    0.04    0.18
  -5  -4   0    0.09    0.29
  -5  -4   0    0.04    0.17
  -5  -4   0    0.04    0.13
   5   4   0    0.05    0.16
   5   4   0    0.20    0.19
   5   4   0    0.00    0.15
   5   4   0   -0.05    0.13
   5   4   0    0.02    0.13
  -6  -4   0    0.91    0.28
  -6  -4   0    1.05    0.26
  -6  -4   0    0.82    0.38
  -6  -4   0    0.87    0.21
   6   4   0    0.92    0.35
   6   4   0    1.10    0.25
   6   4   0    0.82    0.28
   6   4   0    1.44    0.24
   6   4   0    1.07    0.26
  -7  -4   0    3.52    0.34
  -7  -4   0    2.98    0.57
  -7  -4   0    3.24    0.41
   7   4   0    3.87    0.43
   7   4   0    3.51    0.41
   7   4   0    2.22    0.52
   7   4   0    2.76    0.44
  -8  -4   0    0.21    0.41
  -8  -4   0    0.89    0.31
   8   4   0    0.54    0.31
   8   4   0    0.42    0.31
   8   4   0    0.64    0.26
  -9  -4   0    0.67    0.31
  -9  -4   0    1.12    0.48
   9   4   0    0.48    0.36
   9   4   0    0.57    0.38
   9   4   0    0.41    0.30
 -10  -4   0   -0.37    0.24
 -10  -4   0    0.21    0.33
  10   4   0    0.10    0.25
  10   4   0   -0.06    0.36
 -11  -4   0    0.40    0.46
 -11  -4   0    0.16    0.26
  11   4   0   -0.35    0.42
  11   4   0    0.15    0.43
  11   4   0   -0.05    0.27
 -12  -4   0    0.05    0.52
 -12  -4   0    0.19    0.30
  12   4   0   -0.21    0.47
  12   4   0   -0.22    0.29
  12   4   0    0.24    0.59
  13   4   0    1.21    0.41
  12  -5   0    0.47    0.56
  12  -5   0   -0.19    0.29
 -12   5   0    0.41    0.45
 -12   5   0    0.18    0.34
  11  -5   0    1.06    0.37
  11  -5   0    0.68    0.66
 -11   5   0    0.68    0.40
 -11   5   0    1.31    0.54
  10  -5   0   -0.06    0.26
  10  -5   0   -0.19    0.50
 -10   5   0   -0.27    0.34
 -10   5   0    0.27    0.30
   9  -5   0    2.38    0.58
   9  -5   0    4.62    0.55
   9  -5   0    2.75    0.82
  -9   5   0    4.55    0.55
  -9   5   0    4.46    0.70
   8  -5   0    0.55    0.28
   8  -5   0    0.39    0.38
   8  -5   0    0.28    0.31
  -8   5   0    1.37    0.35
  -8   5   0    0.90    0.39
   7  -5   0    1.76    0.42
   7  -5   0    3.24    0.44
   7  -5   0    2.88    0.40
   7  -5   0    1.66    0.53
  -7   5   0    2.63    0.39
  -7   5   0    2.18    0.46
  -7   5   0    2.44    0.42
   6  -5   0    8.53    1.23
   6  -5   0    8.09    0.53
   6  -5   0    7.18    0.53
   6  -5   0    7.99    0.80
  -6   5   0    8.14    0.67
  -6   5   0    8.15    0.51
  -6   5   0    7.68    0.57
   5  -5   0   25.65    0.92
   5  -5   0   26.13    1.87
   5  -5   0   26.25    0.81
   5  -5   0   26.91    1.22
   5  -5   0   26.12    0.90
  -5   5   0   25.12    0.90
  -5   5   0   24.95    0.86
   4  -5   0    2.19    0.50
   4  -5   0    3.46    0.36
   4  -5   0    3.61    0.32
   4  -5   0    3.23    0.37
   4  -5   0    3.44    0.48
  -4   5   0    3.15    0.35
  -4   5   0    3.69    0.35
  -4   5   0    3.51    0.38
  -4   5   0    3.82    0.36
   3  -5   0    1.05    0.33
   3  -5   0    1.51    0.25
   3  -5   0    1.16    0.24
  -3   5   0    1.54    0.26
  -3   5   0    1.15    0.28
  -3   5   0    1.62    0.26
  -3   5   0    0.87    0.17
  -3   5   0    1.38    0.23
   2  -5   0   16.04    1.21
   2  -5   0   15.43    0.63
   2  -5   0   16.25    0.63
  -2   5   0   15.91    0.84
  -2   5   0   15.98    0.70
  -2   5   0   17.08    0.75
   1  -5   0   74.92    1.58
   1  -5   0   75.44    2.95
   1  -5   0   73.88    1.62
  -1   5   0   74.24    1.64
  -1   5   0   75.65    1.96
  -1   5   0   73.48    2.05
  -1   5   0   74.48    1.58
   0  -5   0   23.45    0.88
   0  -5   0   24.14    1.50
   0  -5   0   22.97    0.73
   0  -5   0   22.40    0.76
   0   5   0   22.95    0.76
   0   5   0   22.43    0.93
   0   5   0   22.56    0.78
   0   5   0   23.41    0.91
  -1  -5   0    7.13    0.41
  -1  -5   0    7.82    0.95
  -1  -5   0    7.28    0.39
  -1  -5   0    7.74    0.46
   1   5   0    7.57    0.43
   1   5   0    7.57    0.49
   1   5   0    6.72    0.43
   1   5   0    7.88    0.44
   1   5   0    7.61    0.59
  -2  -5   0   12.40    0.63
  -2  -5   0   12.01    0.55
  -2  -5   0   11.81    0.56
  -2  -5   0   11.60    0.49
  -2  -5   0   11.88    0.29
   2   5   0   12.05    0.57
   2   5   0   11.58    0.70
   2   5   0   11.14    0.78
   2   5   0   11.19    0.52
   2   5   0   12.12    0.57
   2   5   0   11.87    0.55
  -3  -5   0   16.96    0.62
  -3  -5   0   17.21    0.39
  -3  -5   0   17.88    0.62
  -3  -5   0   17.76    0.81
  -3  -5   0   16.95    0.67
   3   5   0   17.24    0.62
   3   5   0   15.54    0.65
   3   5   0   17.82    0.70
   3   5   0   16.70    0.88
   3   5   0   17.01    1.05
   3   5   0   17.67    0.80
  -4  -5   0    0.07    0.20
  -4  -5   0    0.11    0.15
  -4  -5   0    0.26    0.09
  -4  -5   0    0.22    0.19
   4   5   0    0.11    0.11
   4   5   0   -0.11    0.17
   4   5   0    0.35    0.23
   4   5   0    0.37    0.22
   4   5   0    0.17    0.18
  -5  -5   0    0.04    0.19
  -5  -5   0    0.14    0.15
   5   5   0    0.18    0.18
   5   5   0    0.17    0.19
   5   5   0   -0.07    0.19
   5   5   0    0.13    0.23
  -6  -5   0   -0.09    0.08
  -6  -5   0   -0.14    0.16
  -6  -5   0    0.15    0.21
  -6  -5   0    0.01    0.24
   6   5   0    0.11    0.20
   6   5   0    0.13    0.21
   6   5   0   -0.19    0.22
   6   5   0    0.10    0.25
  -7  -5   0    3.02    0.41
  -7  -5   0    3.94    0.38
  -7  -5   0    2.95    0.59
   7   5   0    2.55    0.48
   7   5   0    2.04    0.49
   7   5   0    3.50    0.45
   7   5   0    3.38    0.45
  -8  -5   0    2.65    0.41
  -8  -5   0    2.05    0.50
   8   5   0    1.80    0.51
   8   5   0    1.58    0.43
   8   5   0    2.41    0.41
  -9  -5   0    3.87    0.49
  -9  -5   0    3.62    0.72
   9   5   0    1.88    0.48
   9   5   0    3.90    0.54
 -10  -5   0    0.81    0.37
 -10  -5   0    1.03    0.53
  10   5   0    0.48    0.39
  10   5   0    0.70    0.39
  10   5   0    0.63    0.32
 -11  -5   0    0.17    0.28
 -11  -5   0    0.57    0.46
  11   5   0   -0.16    0.30
  11   5   0    0.01    0.31
 -12  -5   0    0.32    0.34
 -12  -5   0    1.27    0.63
  12   5   0    0.18    0.36
  12   5   0    0.02    0.41
  12   5   0    0.13    0.60
  13   5   0    0.60    0.38
  12  -6   0    0.30    0.36
 -12   6   0    0.19    0.35
 -12   6   0    0.03    0.49
  11  -6   0    0.05    0.33
  11  -6   0    0.32    0.66
 -11   6   0   -0.11    0.36
 -11   6   0    0.06    0.34
  10  -6   0    1.49    0.73
  10  -6   0    1.93    0.43
 -10   6   0    2.45    0.61
 -10   6   0    2.07    0.47
   9  -6   0    2.35    0.44
   9  -6   0    0.71    0.49
  -9   6   0    1.81    0.55
  -9   6   0    2.15    0.45
   8  -6   0   12.85    0.78
   8  -6   0   12.86    1.78
  -8   6   0   13.10    0.93
  -8   6   0   12.36    0.79
   7  -6   0    3.93    0.80
   7  -6   0    5.95    0.53
   7  -6   0    7.11    0.59
   7  -6   0    5.57    0.83
  -7   6   0    6.89    0.62
  -7   6   0    6.56    0.65
  -7   6   0    6.07    0.52
   6  -6   0    5.28    0.51
   6  -6   0    3.18    0.71
   6  -6   0    4.75    0.48
   6  -6   0    3.09    0.47
  -6   6   0    4.53    0.53
  -6   6   0    4.74    0.46
  -6   6   0    4.76    0.62
   5  -6   0   24.92    1.15
   5  -6   0   22.43    1.78
   5  -6   0   22.40    0.89
   5  -6   0   23.13    0.91
  -5   6   0   23.68    0.89
  -5   6   0   22.43    0.94
   4  -6   0    7.13    1.00
   4  -6   0    6.06    0.45
   4  -6   0    6.47    0.46
  -4   6   0    6.84    0.54
  -4   6   0    7.19    0.52
  -4   6   0    8.12    0.52
  -4   6   0    7.37    0.52
   3  -6   0   43.34    1.21
   3  -6   0   40.26    2.24
   3  -6   0   39.76    1.17
  -3   6   0   41.88    1.36
  -3   6   0   41.06    1.34
  -3   6   0   39.83    1.60
   2  -6   0    1.19    0.46
   2  -6   0    1.42    0.28
   2  -6   0    1.50    0.26
  -2   6   0    1.13    0.26
  -2   6   0    1.45    0.31
  -2   6   0    1.52    0.27
  -2   6   0    0.90    0.20
  -2   6   0    1.38    0.35
   1  -6   0    0.92    0.37
   1  -6   0    0.85    0.20
   1  -6   0    0.92    0.22
   1  -6   0    1.21    0.24
  -1   6   0    0.69    0.24
  -1   6   0    1.44    0.25
  -1   6   0    0.74    0.25
  -1   6   0    0.95    0.27
   0  -6   0   20.48    0.78
   0  -6   0   20.23    0.86
   0  -6   0   20.65    1.56
   0  -6   0   19.92    0.73
   0   6   0   20.14    0.94
   0   6   0   19.98    0.77
   0   6   0   19.46    0.77
   0   6   0   20.51    0.99
  -1  -6   0   39.39    1.29
  -1  -6   0   40.31    1.09
  -1  -6   0   40.64    2.13
  -1  -6   0   40.60    1.13
   1   6   0   39.77    1.15
   1   6   0   40.76    1.14
   1   6   0   39.56    1.45
   1   6   0   38.48    1.30
  -2  -6   0    5.72    0.39
  -2  -6   0    4.98    0.19
  -2  -6   0    5.34    0.40
  -2  -6   0    4.57    0.50
   2   6   0    5.07    0.38
   2   6   0    5.47    0.47
   2   6   0    5.60    0.60
   2   6   0    5.58    0.47
   2   6   0    5.54    0.61
   2   6   0    4.59    0.42
  -3  -6   0   19.38    0.87
  -3  -6   0   19.71    0.72
  -3  -6   0   19.30    0.42
  -3  -6   0   18.44    0.74
   3   6   0   18.42    0.79
   3   6   0   19.95    0.76
   3   6   0   19.48    1.21
   3   6   0   18.26    0.78
   3   6   0   20.37    0.86
   3   6   0   19.29    1.05
  -4  -6   0    0.11    0.21
  -4  -6   0    0.06    0.16
  -4  -6   0    0.10    0.11
  -4  -6   0    0.03    0.20
   4   6   0   -0.13    0.17
   4   6   0    0.25    0.23
   4   6   0   -0.01    0.13
   4   6   0   -0.14    0.18
   4   6   0    0.04    0.23
  -5  -6   0    3.39    0.37
  -5  -6   0    3.05    0.40
   5   6   0    2.86    0.41
   5   6   0    2.10    0.45
   5   6   0    2.09    0.44
   5   6   0    2.91    0.41
  -6  -6   0    3.94    0.39
  -6  -6   0    3.79    0.46
  -6  -6   0    4.21    0.67
   6   6   0    3.34    0.51
   6   6   0    3.20    0.44
   6   6   0    3.79    0.48
  -7  -6   0    3.77    0.48
  -7  -6   0    3.43    0.65
  -7  -6   0    3.96    0.44
   7   6   0    2.57    0.49
   7   6   0    3.87    0.51
   7   6   0    2.58    0.62
  -8  -6   0    9.23    0.66
  -8  -6   0    8.77    0.94
   8   6   0    9.47    0.73
   8   6   0   10.76    1.36
   8   6   0    8.68    0.96
  -9  -6   0    0.95    0.39
  -9  -6   0    0.55    0.48
   9   6   0    0.45    0.43
   9   6   0    0.86    0.34
   9   6   0    0.81    0.43
 -10  -6   0   -0.20    0.25
 -10  -6   0    0.54    0.52
  10   6   0   -0.32    0.29
  10   6   0   -0.15    0.36
  10   6   0    0.09    0.43
 -11  -6   0   -0.12    0.33
 -11  -6   0    0.68    0.55
  11   6   0    0.12    0.47
  11   6   0   -0.26    0.26
 -12  -6   0    0.61    0.44
 -12  -6   0    0.23    0.34
  12   6   0    0.36    0.40
  12   6   0   -0.13    0.50
  12  -7   0    0.14    0.33
 -12   7   0    0.09    0.42
  11  -7   0   -0.29    0.57
  11  -7   0   -0.08    0.29
 -11   7   0    0.06    0.39
 -11   7   0    0.24    0.44
  10  -7   0   -0.10    0.42
  10  -7   0   -0.06    0.29
 -10   7   0    0.31    0.37
 -10   7   0    0.51    0.39
   9  -7   0    0.65    0.31
   9  -7   0    0.04    0.53
  -9   7   0    0.44    0.43
  -9   7   0    0.00    0.32
   8  -7   0    1.42    0.40
   8  -7   0    1.14    0.56
  -8   7   0    1.26    0.43
  -8   7   0    1.39    0.49
   7  -7   0    4.96    0.59
   7  -7   0    3.74    0.87
  -7   7   0    4.63    0.70
  -7   7   0    4.84    0.62
  -7   7   0    4.94    0.61
   6  -7   0    2.51    0.44
   6  -7   0    1.74    0.39
   6  -7   0    1.82    0.64
  -6   7   0    2.59    0.48
  -6   7   0    2.59    0.43
   5  -7   0   -0.08    0.40
   5  -7   0    0.08    0.24
   5  -7   0    0.02    0.17
  -5   7   0    0.33    0.29
  -5   7   0    0.48    0.21
  -5   7   0    0.27    0.22
   4  -7   0   29.19    2.08
   4  -7   0   27.86    1.03
   4  -7   0   29.66    1.08
  -4   7   0   29.93    1.15
  -4   7   0   28.12    1.10
   3  -7   0    1.00    0.45
   3  -7   0    1.80    0.33
   3  -7   0    1.50    0.33
  -3   7   0    1.13    0.36
  -3   7   0    1.51    0.29
  -3   7   0    0.86    0.19
  -3   7   0    1.64    0.33
  -3   7   0    1.69    0.33
   2  -7   0    1.68    0.58
   2  -7   0    1.79    0.35
   2  -7   0    1.97    0.34
  -2   7   0    1.91    0.33
  -2   7   0    1.18    0.25
  -2   7   0    1.68    0.34
  -2   7   0    1.72    0.43
  -2   7   0    1.97    0.34
   1  -7   0    1.75    0.58
   1  -7   0    2.85    0.40
   1  -7   0    2.96    0.42
   1  -7   0    3.06    0.38
  -1   7   0    2.57    0.41
  -1   7   0    1.98    0.37
  -1   7   0    1.88    0.37
  -1   7   0    2.73    0.39
   0  -7   0    5.70    0.43
   0  -7   0    6.71    1.03
   0  -7   0    6.58    0.50
   0  -7   0    6.39    0.47
   0   7   0    6.19    0.47
   0   7   0    5.71    0.48
   0   7   0    7.09    0.68
   0   7   0    6.99    0.59
  -1  -7   0   41.41    1.39
  -1  -7   0   38.81    2.27
  -1  -7   0   40.52    1.24
  -1  -7   0   40.87    1.18
   1   7   0   41.93    1.45
   1   7   0   39.77    1.26
   1   7   0   40.40    1.24
   1   7   0   41.66    1.61
   1   7   0   41.40    1.66
  -2  -7   0    1.00    0.28
  -2  -7   0    0.49    0.23
  -2  -7   0    0.58    0.22
   2   7   0    0.69    0.24
   2   7   0    0.91    0.29
   2   7   0    0.29    0.27
   2   7   0    0.85    0.19
   2   7   0    0.51    0.24
   2   7   0    0.77    0.26
  -3  -7   0    1.01    0.30
  -3  -7   0    1.05    0.11
  -3  -7   0    1.06    0.30
  -3  -7   0    0.84    0.26
   3   7   0    0.67    0.25
   3   7   0    0.97    0.24
   3   7   0    1.32    0.35
   3   7   0    1.06    0.30
   3   7   0    0.83    0.34
  -4  -7   0    0.14    0.22
  -4  -7   0    0.12    0.15
  -4  -7   0   -0.32    0.19
   4   7   0    0.09    0.23
   4   7   0    0.04    0.16
   4   7   0    0.11    0.27
   4   7   0    0.10    0.23
   4   7   0    0.07    0.21
  -5  -7   0    0.32    0.28
  -5  -7   0    0.37    0.23
   5   7   0    0.18    0.26
   5   7   0    0.15    0.27
   5   7   0    0.24    0.22
   5   7   0    0.21    0.25
  -6  -7   0    5.38    0.56
  -6  -7   0    5.52    0.47
   6   7   0    5.82    0.59
   6   7   0    3.70    0.66
   6   7   0    6.06    0.59
   6   7   0    5.37    0.71
  -7  -7   0   14.67    1.12
  -7  -7   0   13.33    0.79
   7   7   0   14.38    0.85
   7   7   0   13.54    1.17
   7   7   0   14.64    1.43
  -8  -7   0    4.19    0.55
  -8  -7   0    4.42    0.74
   8   7   0    4.44    0.59
   8   7   0    3.48    0.72
   8   7   0    3.89    0.67
  -9  -7   0    0.93    0.45
  -9  -7   0    1.41    0.43
   9   7   0    0.31    0.43
   9   7   0    0.54    0.40
   9   7   0    0.70    0.39
 -10  -7   0    0.32    0.33
 -10  -7   0    0.36    0.41
  10   7   0   -0.26    0.37
  10   7   0    0.13    0.35
  10   7   0   -0.06    0.28
 -11  -7   0   -0.23    0.35
 -11  -7   0    0.23    0.55
  11   7   0    0.10    0.35
  11   7   0    0.34    0.35
 -12  -7   0    1.09    0.45
  12   7   0    1.32    0.50
  11  -8   0    2.30    0.50
 -11   8   0    2.59    0.74
  10  -8   0    0.28    0.53
  10  -8   0   -0.10    0.27
 -10   8   0    0.53    0.41
   9  -8   0   15.08    2.29
   9  -8   0   12.73    0.88
  -9   8   0   11.84    1.10
   8  -8   0    0.56    0.32
   8  -8   0   -0.43    0.50
  -8   8   0    0.10    0.39
   7  -8   0   -0.16    0.23
   7  -8   0   -0.01    0.37
  -7   8   0   -0.16    0.31
   6  -8   0    4.49    0.57
   6  -8   0    4.75    0.56
   6  -8   0    2.82    0.81
   5  -8   0   23.64    2.11
   5  -8   0   24.62    1.07
   5  -8   0   25.01    1.04
  -5   8   0   24.44    1.05
  -5   8   0   25.47    1.13
  -5   8   0   24.53    1.10
   4  -8   0    0.05    0.23
   4  -8   0   -0.15    0.16
   4  -8   0    0.17    0.40
  -4   8   0    0.11    0.23
  -4   8   0   -0.35    0.22
  -4   8   0   -0.47    0.24
   3  -8   0    2.39    0.38
   3  -8   0    2.02    0.41
   3  -8   0    1.56    0.59
  -3   8   0    2.50    0.46
  -3   8   0    1.59    0.37
  -3   8   0    2.17    0.37
   2  -8   0    1.46    0.65
   2  -8   0    2.07    0.38
   2  -8   0    2.09    0.39
   2  -8   0    1.84    0.36
  -2   8   0    1.34    0.33
  -2   8   0    1.81    0.35
  -2   8   0    1.75    0.35
  -2   8   0    1.10    0.41
   1  -8   0    5.87    0.56
   1  -8   0    5.36    0.53
   1  -8   0    5.44    0.46
   1  -8   0    3.51    0.80
  -1   8   0    4.30    0.60
  -1   8   0    6.08    0.73
  -1   8   0    5.37    0.53
  -1   8   0    5.95    0.53
   0  -8   0    1.97    0.36
   0  -8   0    1.16    0.49
   0  -8   0    2.24    0.37
   0  -8   0    1.58    0.31
   0   8   0    2.03    0.42
   0   8   0    1.75    0.38
   0   8   0    1.18    0.37
   0   8   0    1.31    0.30
  -1  -8   0    7.34    0.60
  -1  -8   0    8.23    0.58
  -1  -8   0    7.51    1.18
  -1  -8   0    7.19    0.62
   1   8   0    7.91    0.73
   1   8   0    8.46    0.72
   1   8   0    7.73    0.74
   1   8   0    7.70    0.62
   1   8   0    6.91    0.57
  -2  -8   0   -0.04    0.17
  -2  -8   0   -0.19    0.20
  -2  -8   0   -0.11    0.27
   2   8   0    0.06    0.25
   2   8   0   -0.23    0.22
   2   8   0   -0.05    0.18
   2   8   0   -0.01    0.21
   2   8   0    0.06    0.29
  -3  -8   0    0.25    0.07
  -3  -8   0    0.15    0.27
  -3  -8   0    0.05    0.22
  -3  -8   0    0.21    0.21
   3   8   0    0.36    0.24
   3   8   0    0.14    0.23
   3   8   0    0.27    0.25
   3   8   0    0.03    0.29
   3   8   0    0.23    0.28
  -4  -8   0    4.26    0.46
  -4  -8   0    4.48    0.53
  -4  -8   0    4.93    0.55
   4   8   0    4.34    0.54
   4   8   0    2.88    0.52
   4   8   0    4.34    0.57
   4   8   0    2.90    0.56
  -5  -8   0   13.20    0.70
  -5  -8   0   12.82    0.80
   5   8   0   11.84    1.17
   5   8   0   13.99    0.85
   5   8   0   11.98    0.75
   5   8   0   11.99    1.13
  -6  -8   0    4.23    0.48
  -6  -8   0    3.77    0.54
   6   8   0    4.94    0.61
   6   8   0    2.43    0.61
   6   8   0    2.65    0.54
   6   8   0    3.88    0.56
  -7  -8   0    2.35    0.46
  -7  -8   0    1.03    0.49
   7   8   0    1.68    0.43
   7   8   0    0.99    0.48
   7   8   0    1.25    0.47
  -8  -8   0    2.55    0.72
  -8  -8   0    2.56    0.49
   8   8   0    1.28    0.48
   8   8   0    2.02    0.60
   8   8   0    1.82    0.44
  -9  -8   0    0.08    0.32
  -9  -8   0    0.16    0.52
   9   8   0    0.12    0.44
   9   8   0   -0.30    0.27
   9   8   0    0.11    0.30
 -10  -8   0    0.21    0.52
 -10  -8   0    0.43    0.35
  10   8   0   -0.46    0.40
  10   8   0    0.15    0.39
  10   8   0    0.27    0.40
 -11  -8   0    0.58    0.39
 -11  -8   0    0.91    0.67
  11   8   0    0.36    0.59
  11   8   0    0.61    0.40
  10  -9   0   -0.05    0.33
  10  -9   0   -0.31    0.66
 -10   9   0    0.16    0.47
 -10   9   0   -0.21    0.39
   9  -9   0    2.20    0.53
   9  -9   0    0.62    0.77
  -9   9   0    1.92    0.65
  -9   9   0    1.75    0.53
   8  -9   0    2.51    0.52
   8  -9   0    1.34    0.84
  -8   9   0    2.18    0.64
  -8   9   0    3.07    0.58
   7  -9   0    3.46    0.56
   7  -9   0    2.18    0.76
  -7   9   0    3.01    0.57
  -7   9   0    4.19    0.72
   6  -9   0   -0.16    0.43
   6  -9   0   -0.01    0.28
   6  -9   0    0.21    0.31
  -6   9   0    0.00    0.21
  -6   9   0    0.12    0.27
   5  -9   0    1.98    0.41
   5  -9   0    2.24    0.47
   5  -9   0    1.85    0.81
  -5   9   0    3.09    0.53
  -5   9   0    2.49    0.46
  -5   9   0    2.32    0.42
   4  -9   0   -0.15    0.27
   4  -9   0   -0.68    0.57
   4  -9   0   -0.08    0.26
  -4   9   0    0.01    0.28
  -4   9   0   -0.06    0.25
  -4   9   0   -0.22    0.32
   3  -9   0    0.99    0.37
   3  -9   0    0.78    0.71
   3  -9   0    1.19    0.37
   3  -9   0    1.38    0.37
  -3   9   0    1.02    0.37
  -3   9   0    1.92    0.38
  -3   9   0    1.55    0.45
   2  -9   0    1.35    0.39
   2  -9   0    0.71    0.27
   2  -9   0    0.70    0.56
   2  -9   0    1.17    0.34
  -2   9   0    0.51    0.29
  -2   9   0    0.72    0.37
  -2   9   0    0.85    0.34
   1  -9   0    0.33    0.27
   1  -9   0    0.63    0.67
   1  -9   0    0.42    0.22
   1  -9   0    0.36    0.24
  -1   9   0    0.35    0.35
  -1   9   0   -0.13    0.34
  -1   9   0    0.18    0.34
  -1   9   0    0.24    0.22
   0  -9   0    0.15    0.26
   0  -9   0    0.34    0.60
   0  -9   0   -0.21    0.18
   0  -9   0    0.00    0.27
   0   9   0   -0.13    0.30
   0   9   0    0.17    0.33
   0   9   0    0.07    0.33
   0   9   0    0.00    0.27
   0   9   0    0.11    0.14
  -1  -9   0   13.95    0.75
  -1  -9   0   13.99    0.87
  -1  -9   0   15.32    1.87
  -1  -9   0   14.22    0.87
   1   9   0   14.17    0.81
   1   9   0   15.14    1.01
   1   9   0   15.18    1.16
   1   9   0   15.22    0.85
   1   9   0   15.20    1.06
  -2  -9   0    1.02    0.37
  -2  -9   0    1.88    0.36
  -2  -9   0    1.72    0.42
   2   9   0    1.17    0.34
   2   9   0    1.38    0.43
   2   9   0    1.07    0.43
   2   9   0    0.97    0.32
   2   9   0    1.09    0.39
  -3  -9   0   -0.07    0.21
  -3  -9   0    0.10    0.28
  -3  -9   0   -0.04    0.18
   3   9   0   -0.12    0.20
   3   9   0   -0.25    0.32
   3   9   0   -0.44    0.24
   3   9   0   -0.25    0.32
  -4  -9   0    2.25    0.47
  -4  -9   0    1.98    0.37
  -4  -9   0    2.85    0.45
   4   9   0    1.94    0.46
   4   9   0    1.36    0.45
   4   9   0    2.36    0.51
   4   9   0    2.36    0.52
  -5  -9   0    0.27    0.35
  -5  -9   0   -0.02    0.25
   5   9   0   -0.19    0.27
   5   9   0    0.12    0.25
   5   9   0    0.01    0.33
   5   9   0   -0.13    0.28
  -6  -9   0   12.58    0.86
   6   9   0   11.45    1.23
   6   9   0   13.09    1.45
   6   9   0   12.96    0.90
  -7  -9   0   -0.13    0.36
  -7  -9   0    0.13    0.33
   7   9   0   -0.26    0.40
   7   9   0    0.01    0.35
   7   9   0   -0.01    0.34
  -8  -9   0   -0.04    0.50
  -8  -9   0    0.30    0.34
   8   9   0   -0.13    0.43
   8   9   0   -0.25    0.32
   8   9   0    0.15    0.40
  -9  -9   0    0.03    0.39
  -9  -9   0    0.09    0.55
   9   9   0    0.16    0.51
   9   9   0    0.20    0.35
   9   9   0   -0.13    0.38
 -10  -9   0    0.69    0.62
 -10  -9   0    1.27    0.48
  10   9   0    0.48    0.44
  10   9   0    1.09    0.50
  10   9   0    0.08    0.54
 -11  -9   0   -0.43    0.34
  11   9   0    0.32    0.38
   9 -10   0    0.77    0.42
   9 -10   0   -0.02    0.91
  -9  10   0    0.76    0.54
  -9  10   0    0.37    0.41
   8 -10   0   -1.09    0.68
   8 -10   0   -0.18    0.32
  -8  10   0   -0.11    0.38
  -8  10   0   -0.15    0.39
   7 -10   0   -0.09    0.31
   7 -10   0   -0.59    0.46
  -7  10   0    0.26    0.41
  -7  10   0   -0.60    0.34
   6 -10   0    3.25    0.56
   6 -10   0    1.45    0.77
  -6  10   0    2.13    0.52
   5 -10   0    0.72    0.37
   5 -10   0    0.69    0.30
   5 -10   0   -0.14    0.54
  -5  10   0    0.35    0.37
  -5  10   0    0.13    0.37
   4 -10   0    3.99    0.57
   4 -10   0    3.79    0.58
   4 -10   0    3.11    0.60
   4 -10   0    1.79    0.75
  -4  10   0    2.28    0.48
  -4  10   0    3.03    0.59
  -4  10   0    3.63    0.58
   3 -10   0   -0.36    0.70
   3 -10   0    0.49    0.37
   3 -10   0    0.38    0.34
   3 -10   0    0.65    0.32
  -3  10   0    0.58    0.40
  -3  10   0    0.41    0.29
  -3  10   0   -0.26    0.31
   2 -10   0    8.48    0.70
   2 -10   0    8.74    0.82
   2 -10   0    8.15    0.73
  -2  10   0    5.48    0.72
  -2  10   0    8.79    0.75
  -2  10   0    8.25    0.79
   1 -10   0   -0.32    0.63
   1 -10   0    0.21    0.22
   1 -10   0    0.08    0.20
   1 -10   0    0.03    0.30
  -1  10   0   -0.03    0.24
  -1  10   0    0.11    0.15
  -1  10   0   -0.19    0.29
  -1  10   0   -0.25    0.24
   0 -10   0    9.60    0.76
   0 -10   0   10.16    0.80
   0 -10   0    9.20    0.66
   0  10   0    9.41    0.78
   0  10   0   10.28    0.84
   0  10   0    9.61    0.75
   0  10   0    9.50    1.05
  -1 -10   0   11.84    1.87
  -1 -10   0   10.29    0.80
  -1 -10   0    9.41    0.81
  -1 -10   0   10.76    0.71
   1  10   0   11.01    0.97
   1  10   0   11.48    0.78
   1  10   0   10.38    0.78
   1  10   0   10.20    0.99
  -2 -10   0   12.72    0.87
  -2 -10   0   12.79    0.81
   2  10   0   11.65    1.07
   2  10   0   13.70    0.95
   2  10   0   12.26    0.83
   2  10   0   11.78    1.06
  -3 -10   0    3.97    0.60
  -3 -10   0    4.17    0.56
   3  10   0    2.67    0.54
   3  10   0    4.08    0.65
   3  10   0    4.30    0.59
   3  10   0    3.15    0.60
  -4 -10   0   -0.14    0.31
  -4 -10   0   -0.06    0.25
   4  10   0    0.25    0.45
   4  10   0    0.01    0.30
   4  10   0    0.00    0.34
   4  10   0   -0.41    0.34
  -5 -10   0    0.84    0.34
  -5 -10   0    0.63    0.40
   5  10   0    0.35    0.40
   5  10   0    0.35    0.41
   5  10   0    0.30    0.38
   5  10   0    0.89    0.52
  -6 -10   0    2.80    0.50
   6  10   0    1.53    0.50
   6  10   0    1.55    0.60
   6  10   0    3.35    0.61
  -7 -10   0    0.21    0.35
   7  10   0   -0.15    0.33
   7  10   0    0.06    0.27
   7  10   0   -0.45    0.20
  -8 -10   0    0.92    0.43
  -8 -10   0    0.35    0.64
   8  10   0    0.48    0.40
   8  10   0    0.41    0.49
   8  10   0    0.07    0.51
  -9 -10   0    0.18    0.38
  -9 -10   0   -0.90    0.53
   9  10   0   -0.02    0.49
   9  10   0   -0.39    0.34
   9  10   0   -0.63    0.51
 -10 -10   0    1.52    0.50
  10  10   0    1.41    0.65
  10  10   0    1.15    0.71
  10  10   0    1.77    0.54
   8 -11   0   -0.01    0.37
   8 -11   0   -1.72    0.85
  -8  11   0   -0.16    0.45
  -8  11   0    0.61    0.41
   7 -11   0   -0.10    0.34
  -7  11   0   -0.31    0.40
  -7  11   0   -0.17    0.40
   6 -11   0    0.35    0.30
   6 -11   0   -1.09    0.84
  -6  11   0    0.32    0.45
   5 -11   0    5.44    0.68
   5 -11   0    2.62    0.98
   5 -11   0    5.66    0.87
   5 -11   0    5.14    0.71
  -5  11   0    5.47    0.76
  -5  11   0    5.22    0.71
   4 -11   0   -1.35    0.75
   4 -11   0    0.28    0.28
   4 -11   0    0.39    0.28
   4 -11   0   -0.06    0.30
  -4  11   0    0.11    0.40
  -4  11   0    0.19    0.36
  -4  11   0   -0.36    0.30
   3 -11   0    7.15    0.84
   3 -11   0    3.93    1.15
   3 -11   0    6.65    0.77
   3 -11   0    6.74    0.64
  -3  11   0    7.47    0.86
  -3  11   0    6.78    0.79
  -3  11   0    4.94    0.71
   2 -11   0    1.24    0.39
   2 -11   0    1.25    0.37
   2 -11   0    1.47    0.38
   2 -11   0    1.09    0.71
  -2  11   0    0.92    0.47
  -2  11   0    1.44    0.41
  -2  11   0    1.55    0.51
   1 -11   0    2.10    0.43
   1 -11   0    1.55    0.72
   1 -11   0    3.33    0.59
   1 -11   0    2.70    0.52
  -1  11   0    3.00    0.61
  -1  11   0    3.11    0.54
  -1  11   0    2.21    0.57
   0 -11   0    0.84    0.35
   0 -11   0    0.97    0.33
   0 -11   0    0.51    0.55
   0  11   0    0.18    0.31
   0  11   0    0.64    0.39
   0  11   0    0.85    0.36
  -1 -11   0    7.78    0.78
  -1 -11   0    8.13    0.66
   1  11   0    7.87    0.72
   1  11   0    6.76    0.78
   1  11   0    6.47    0.88
   1  11   0    7.79    0.88
  -2 -11   0    5.91    0.69
  -2 -11   0    5.80    0.71
   2  11   0    5.49    0.73
   2  11   0    5.46    0.81
   2  11   0    3.92    0.76
   2  11   0    5.85    0.73
  -3 -11   0    0.00    0.30
  -3 -11   0    0.09    0.26
   3  11   0   -0.15    0.21
   3  11   0   -0.39    0.40
   3  11   0   -0.36    0.35
   3  11   0    0.15    0.39
  -4 -11   0    3.33    0.56
  -4 -11   0    3.19    0.55
   4  11   0    3.80    0.67
   4  11   0    4.40    0.70
   4  11   0    2.38    0.61
   4  11   0    2.16    0.57
  -5 -11   0    0.20    0.25
  -5 -11   0    0.59    0.41
   5  11   0    0.15    0.39
   5  11   0    0.17    0.38
   5  11   0    0.32    0.41
  -6 -11   0    0.28    0.41
   6  11   0    0.31    0.42
   6  11   0    0.31    0.35
   6  11   0   -0.09    0.26
  -7 -11   0    0.13    0.38
   7  11   0   -0.28    0.35
   7  11   0    0.06    0.37
   7  11   0   -0.86    0.44
  -8 -11   0    1.48    0.51
  -8 -11   0    0.11    0.72
   8  11   0    1.30    0.60
   8  11   0    1.08    0.58
   8  11   0    1.39    0.50
  -9 -11   0   -0.26    0.71
  -9 -11   0   -0.66    0.34
   9  11   0    0.23    0.41
   9  11   0    0.49    0.46
   9  11   0   -1.13    0.48
   7 -12   0    0.30    0.36
   7 -12   0    0.06    0.38
  -7  12   0   -0.30    0.33
  -7  12   0   -0.34    0.42
   6 -12   0   -0.12    0.25
   6 -12   0    0.51    0.36
  -6  12   0    0.36    0.50
   5 -12   0    0.54    0.39
   5 -12   0    0.77    0.37
   5 -12   0    0.46    0.33
  -5  12   0    0.52    0.44
  -5  12   0    0.81    0.52
   4 -12   0    1.16    0.40
   4 -12   0    0.72    0.42
   4 -12   0   -0.73    0.66
  -4  12   0   -0.31    0.33
  -4  12   0    1.05    0.49
  -4  12   0    0.93    0.53
   3 -12   0   -0.83    0.59
   3 -12   0   -0.31    0.19
   3 -12   0   -0.13    0.24
  -3  12   0    0.26    0.44
  -3  12   0    0.16    0.40
  -3  12   0   -0.67    0.35
   2 -12   0   10.97    0.93
   2 -12   0    9.83    0.78
  -2  12   0    6.43    0.88
  -2  12   0    9.57    0.86
  -2  12   0    9.08    0.89
   1 -12   0    2.43    0.49
   1 -12   0    3.09    0.61
   1 -12   0    1.20    0.90
  -1  12   0    0.95    0.57
  -1  12   0    1.70    0.55
  -1  12   0    2.42    0.54
   0 -12   0   -0.11    0.66
   0 -12   0   -0.02    0.32
   0 -12   0    0.16    0.30
   0  12   0   -0.44    0.42
   0  12   0   -0.20    0.26
   0  12   0    0.18    0.43
  -1 -12   0    0.13    0.25
  -1 -12   0    0.08    0.37
   1  12   0   -0.22    0.37
   1  12   0   -0.32    0.27
   1  12   0    0.18    0.39
  -2 -12   0    0.55    0.42
  -2 -12   0    0.29    0.28
   2  12   0   -0.42    0.38
   2  12   0    0.15    0.26
   2  12   0    0.00    0.39
   2  12   0    0.04    0.39
  -3 -12   0    5.56    0.78
  -3 -12   0    6.50    0.72
   3  12   0    6.62    0.99
   3  12   0    5.08    0.79
   3  12   0    5.26    0.73
   3  12   0    3.87    0.76
  -4 -12   0    7.34    0.86
  -4 -12   0    8.25    0.77
   4  12   0    6.58    0.81
   4  12   0    7.39    1.13
   4  12   0    6.00    0.99
   4  12   0    8.29    0.82
  -5 -12   0    0.33    0.41
   5  12   0   -0.08    0.54
   5  12   0   -0.12    0.33
   5  12   0    0.58    0.47
  -6 -12   0    0.22    0.42
   6  12   0    0.24    0.38
   6  12   0   -0.19    0.30
   6  12   0   -0.60    0.54
  -7 -12   0   -0.14    0.39
   7  12   0   -0.01    0.40
   7  12   0   -1.00    0.51
   7  12   0    0.13    0.46
  -8 -12   0   -1.01    0.66
  -8 -12   0   -0.08    0.43
   8  12   0   -0.97    0.55
   8  12   0    0.44    0.45
   8  12   0   -0.47    0.40
   6 -13   0    0.01    0.39
  -6  13   0   -0.53    0.47
   5 -13   0    0.01    0.28
  -5  13   0   -0.47    0.44
   4 -13   0    0.43    0.42
   4 -13   0   -0.07    0.37
  -4  13   0    0.20    0.32
  -4  13   0   -0.03    0.50
   3 -13   0   -0.21    0.35
   3 -13   0    0.42    0.41
  -3  13   0   -0.30    0.44
  -3  13   0    0.38    0.39
  -3  13   0    0.01    0.31
   2 -13   0    0.02    0.28
   2 -13   0    0.06    0.38
   2 -13   0   -0.73    0.58
  -2  13   0    0.17    0.46
  -2  13   0   -0.55    0.43
  -2  13   0    0.47    0.45
   1 -13   0   -0.03    0.36
   1 -13   0    0.21    0.44
   1 -13   0   -0.92    0.73
  -1  13   0    0.13    0.42
  -1  13   0   -0.80    0.43
  -1  13   0   -0.22    0.43
   0 -13   0    1.07    0.85
   0 -13   0    2.24    0.54
   0 -13   0    2.31    0.59
   0  13   0    1.48    0.61
   0  13   0    1.42    0.56
   0  13   0    1.08    0.52
  -1 -13   0    3.49    0.58
  -1 -13   0    2.80    0.62
   1  13   0    1.40    0.67
   1  13   0    3.36    0.66
   1  13   0    2.88    0.69
  -2 -13   0    5.75    0.80
  -2 -13   0    5.48    0.70
   2  13   0    3.95    0.85
   2  13   0    6.11    0.90
   2  13   0    6.13    0.88
  -3 -13   0    1.75    0.50
  -3 -13   0    1.28    0.51
   3  13   0    0.99    0.45
   3  13   0    0.47    0.55
   3  13   0   -0.08    0.58
  -4 -13   0   -0.12    0.41
   4  13   0   -0.22    0.30
   4  13   0   -0.31    0.40
   4  13   0    0.59    0.49
  -5 -13   0    0.15    0.45
   5  13   0    0.40    0.42
   5  13   0   -0.11    0.60
   5  13   0   -0.06    0.46
  -6 -13   0   -0.31    0.44
   6  13   0    0.18    0.51
   6  13   0    0.02    0.37
   6  13   0   -0.36    0.43
   7  13   0    0.97    0.60
   4 -14   0    0.73    0.39
   4 -14   0    0.58    0.53
  -4  14   0    1.14    0.59
  -4  14   0    0.74    0.59
   3 -14   0    1.37    0.54
   3 -14   0    0.11    0.89
   3 -14   0    1.46    0.60
  -3  14   0    1.23    0.56
  -3  14   0   -0.13    0.64
  -3  14   0    1.38    0.64
   2 -14   0   -1.17    0.61
   2 -14   0    0.22    0.31
   2 -14   0    0.25    0.48
  -2  14   0    0.18    0.48
  -2  14   0   -0.11    0.49
   1 -14   0   -0.14    0.27
   1 -14   0    0.23    0.35
   1 -14   0   -0.75    0.55
  -1  14   0   -0.60    0.29
  -1  14   0   -0.24    0.37
   0 -14   0   -0.06    0.60
   0 -14   0    0.60    0.35
   0 -14   0    0.57    0.46
   0  14   0    0.72    0.55
   0  14   0    0.39    0.45
   0  14   0   -0.20    0.60
  -1 -14   0    0.02    0.38
  -1 -14   0    0.75    0.52
   1  14   0    0.05    0.41
   1  14   0   -0.21    0.43
   1  14   0   -0.02    0.48
  -2 -14   0   -0.12    0.43
  -2 -14   0   -0.19    0.39
   2  14   0    0.15    0.51
   2  14   0   -0.71    0.56
   2  14   0   -0.11    0.56
  -3 -14   0    0.99    0.45
  -3 -14   0    1.05    0.49
   3  14   0    0.78    0.57
   3  14   0    1.81    0.65
   3  14   0    1.12    0.64
  -4 -14   0    0.36    0.49
   4  14   0   -0.05    0.37
   4  14   0   -0.88    0.60
  -5 -14   0    1.20    0.59
   5  14   0   -0.38    0.72
   5  14   0    1.49    0.63
   3 -15   0    0.15    0.37
  -3  15   0   -1.13    0.39
   2 -15   0    0.23    0.50
   2 -15   0   -0.25    0.42
   2 -15   0   -1.59    0.98
  -2  15   0    0.26    0.53
  -2  15   0   -0.27    0.56
  -2  15   0   -1.47    0.50
   1 -15   0    0.38    0.48
   1 -15   0    0.66    0.51
   1 -15   0   -0.61    0.92
  -1  15   0    0.18    0.55
  -1  15   0   -0.21    0.55
  -1  15   0   -0.75    0.60
   0 -15   0    0.11    0.39
   0 -15   0   -0.17    0.43
   0  15   0   -1.36    0.53
   0  15   0   -0.61    0.56
   0  15   0    0.45    0.46
  -1 -15   0    0.35    0.46
  -1 -15   0    0.75    0.56
   1  15   0   -1.14    0.50
   1  15   0   -0.75    0.46
   1  15   0   -1.06    0.62
  -2 -15   0    0.54    0.38
  -2 -15   0    0.37    0.53
   2  15   0   -1.22    0.62
   2  15   0   -0.46    0.61
   2  15   0   -0.38    0.53
   1  15  -1   -0.54    0.52
   1  15  -1   -0.64    0.58
   1  15  -1   -1.60    0.46
  -1 -15   1   -0.21    0.29
  -1 -15   1    0.58    0.56
   0  15  -1   -0.68    0.38
   0  15  -1   -0.28    0.57
   0  15  -1    0.14    0.53
   0 -15   1    0.28    0.39
   0 -15   1    0.17    0.45
  -1  15  -1   -0.80    0.50
  -1  15  -1   -1.48    0.51
  -1  15  -1   -0.53    0.46
   1 -15   1    0.49    0.47
   1 -15   1   -0.93    0.90
   1 -15   1    0.12    0.47
  -2  15  -1    0.54    0.62
  -2  15  -1    0.04    0.42
  -2  15  -1   -0.52    0.60
   2 -15   1    0.82    0.55
   2 -15   1   -0.96    1.05
   2 -15   1   -0.13    0.41
  -3  15  -1    1.04    0.61
   3 -15   1    1.11    0.47
   3 -15   1    1.13    0.60
  -4  15  -1   -0.45    0.49
   4 -15   1   -0.09    0.48
   4  14  -1    0.93    0.59
   4  14  -1   -0.16    0.67
  -4 -14   1    1.55    0.58
   3  14  -1    0.00    0.52
   3  14  -1   -0.57    0.59
  -3 -14   1    0.82    0.50
   2  14  -1    0.20    0.42
   2  14  -1   -0.58    0.45
   2  14  -1   -0.99    0.53
  -2 -14   1   -0.15    0.39
  -2 -14   1   -0.12    0.41
   1  14  -1   -0.79    0.34
   1  14  -1   -0.46    0.46
   1  14  -1   -0.18    0.52
  -1 -14   1    0.16    0.47
  -1 -14   1   -0.11    0.38
   0  14  -1    0.47    0.47
   0  14  -1   -0.12    0.57
   0  14  -1    0.19    0.49
   0 -14   1    1.06    0.51
   0 -14   1    0.75    0.43
  -1  14  -1   -1.07    0.36
  -1  14  -1   -0.49    0.35
  -1  14  -1   -0.15    0.36
   1 -14   1   -0.09    0.45
   1 -14   1   -0.01    0.27
   1 -14   1   -0.32    0.61
  -2  14  -1    1.02    0.58
  -2  14  -1    0.28    0.45
  -2  14  -1    0.15    0.40
   2 -14   1   -1.15    0.61
   2 -14   1   -0.06    0.28
   2 -14   1    0.66    0.51
  -3  14  -1    1.77    0.55
  -3  14  -1    0.02    0.56
  -3  14  -1    1.40    0.62
   3 -14   1    1.14    0.49
   3 -14   1   -1.20    1.02
   3 -14   1    1.18    0.51
  -4  14  -1    6.17    0.86
  -4  14  -1    6.06    0.90
   4 -14   1    2.03    1.46
   4 -14   1    8.00    1.00
   4 -14   1    5.66    0.79
   5 -14   1    0.16    0.45
   7  13  -1    2.02    0.74
   6  13  -1    1.66    0.65
   6  13  -1    2.63    0.71
   6  13  -1    1.70    0.81
  -6 -13   1    2.47    0.65
   5  13  -1   -0.09    0.47
   5  13  -1   -0.79    0.54
   5  13  -1    0.09    0.38
  -5 -13   1    0.08    0.43
   4  13  -1   -0.69    0.51
   4  13  -1    0.01    0.32
   4  13  -1   -0.23    0.46
  -4 -13   1    0.40    0.34
   3  13  -1    0.77    0.54
   3  13  -1    1.68    0.58
  -3 -13   1    1.87    0.56
   2  13  -1   -0.59    0.49
   2  13  -1    0.20    0.44
   2  13  -1   -0.04    0.48
  -2 -13   1    0.35    0.39
  -2 -13   1    0.38    0.44
   1  13  -1    7.16    0.88
   1  13  -1    5.32    0.96
   1  13  -1    7.45    0.89
  -1 -13   1    8.02    0.92
  -1 -13   1    8.51    0.84
   0  13  -1   -0.16    0.31
   0  13  -1   -0.59    0.47
   0  13  -1   -0.37    0.42
   0 -13   1    0.26    0.59
   0 -13   1   -0.30    0.21
   0 -13   1    0.39    0.33
  -1  13  -1    0.71    0.42
  -1  13  -1   -0.57    0.46
  -1  13  -1    1.19    0.57
   1 -13   1   -0.22    0.79
   1 -13   1    0.70    0.43
   1 -13   1    0.63    0.48
  -2  13  -1   -0.61    0.37
  -2  13  -1   -0.56    0.43
  -2  13  -1    0.00    0.46
   2 -13   1    0.41    0.45
   2 -13   1    0.40    0.41
   2 -13   1   -1.44    0.81
  -3  13  -1   -0.16    0.43
  -3  13  -1   -1.22    0.36
  -3  13  -1    0.33    0.45
   3 -13   1    0.23    0.33
   3 -13   1   -0.08    0.36
   3 -13   1   -1.77    0.88
  -4  13  -1    1.48    0.57
  -4  13  -1    1.70    0.65
   4 -13   1    1.86    0.51
   4 -13   1    1.63    0.48
   4 -13   1   -0.59    1.14
  -5  13  -1    1.37    0.56
  -5  13  -1    0.50    0.44
   5 -13   1    1.13    0.43
   5 -13   1    1.11    0.49
  -6  13  -1    1.74    0.56
   6 -13   1    1.94    0.60
   8  12  -1    0.30    0.42
   7  12  -1    0.11    0.50
   7  12  -1   -0.26    0.58
   7  12  -1    0.10    0.47
  -7 -12   1    0.58    0.48
  -7 -12   1   -0.57    0.68
   6  12  -1    0.01    0.41
   6  12  -1    1.66    0.57
   6  12  -1    1.30    0.58
  -6 -12   1    1.66    0.55
   5  12  -1    0.54    0.44
   5  12  -1    0.19    0.45
   5  12  -1    0.52    0.40
  -5 -12   1    0.20    0.40
   4  12  -1    3.37    0.75
   4  12  -1    3.28    0.71
   4  12  -1    4.23    0.68
  -4 -12   1    5.95    0.80
   3  12  -1    2.46    0.61
   3  12  -1    2.43    0.55
   3  12  -1    1.50    0.63
   3  12  -1    2.19    0.54
  -3 -12   1    1.91    0.55
  -3 -12   1    2.40    0.52
   2  12  -1    0.38    0.32
   2  12  -1    0.94    0.43
   2  12  -1    0.65    0.45
   2  12  -1    0.16    0.39
  -2 -12   1    0.73    0.37
  -2 -12   1    0.76    0.45
   1  12  -1    3.56    0.65
   1  12  -1    4.28    0.66
   1  12  -1    3.88    0.64
   1  12  -1    2.88    0.71
   1  12  -1    2.64    0.56
  -1 -12   1    3.99    0.62
  -1 -12   1    3.28    0.59
   0  12  -1   -0.35    0.30
   0  12  -1    0.79    0.40
   0  12  -1    0.03    0.40
   0  12  -1   -0.35    0.39
   0 -12   1   -0.04    0.32
   0 -12   1   -0.21    0.36
   0 -12   1   -0.22    0.67
  -1  12  -1    0.84    0.40
  -1  12  -1    0.63    0.52
  -1  12  -1    1.16    0.52
   1 -12   1    0.37    0.63
   1 -12   1    0.77    0.45
   1 -12   1    0.91    0.35
  -2  12  -1    0.14    0.32
  -2  12  -1   -0.36    0.39
  -2  12  -1    0.33    0.47
   2 -12   1    0.03    0.34
   2 -12   1   -0.11    0.86
   2 -12   1    0.13    0.31
  -3  12  -1   -0.38    0.39
  -3  12  -1   -0.30    0.40
  -3  12  -1    0.39    0.45
   3 -12   1   -1.27    0.84
   3 -12   1    0.25    0.41
   3 -12   1    0.25    0.34
  -4  12  -1   -0.88    0.37
  -4  12  -1    0.26    0.44
  -4  12  -1    0.15    0.46
   4 -12   1    0.14    0.28
   4 -12   1    0.60    0.36
   4 -12   1   -1.71    0.92
  -5  12  -1   -0.13    0.32
  -5  12  -1   -0.21    0.36
   5 -12   1    0.08    0.30
   5 -12   1   -1.36    0.65
   5 -12   1   -0.25    0.33
  -6  12  -1    0.05    0.34
   6 -12   1    0.54    0.42
  -7  12  -1    0.00    0.48
   7 -12   1    0.69    0.45
  -8  12  -1    0.21    0.41
   8 -12   1   -1.58    0.80
   9  11  -1   -0.89    0.51
   9  11  -1   -0.03    0.41
  -9 -11   1   -0.61    0.43
   8  11  -1    0.24    0.49
   8  11  -1    0.67    0.44
   8  11  -1    0.24    0.63
  -8 -11   1   -0.60    0.41
  -8 -11   1    0.37    0.41
   7  11  -1    0.33    0.43
   7  11  -1    0.00    0.44
   7  11  -1    0.13    0.42
  -7 -11   1   -0.39    0.60
  -7 -11   1    0.06    0.37
   6  11  -1    0.20    0.39
   6  11  -1   -0.60    0.44
   6  11  -1   -0.24    0.35
  -6 -11   1    0.03    0.34
   5  11  -1    1.88    0.60
   5  11  -1    1.45    0.65
   5  11  -1    3.10    0.62
  -5 -11   1    2.88    0.60
   4  11  -1    2.63    0.65
   4  11  -1    4.21    0.70
   4  11  -1    4.08    0.67
   4  11  -1    2.98    0.72
  -4 -11   1    4.67    0.63
  -4 -11   1    3.84    0.56
   3  11  -1    0.78    0.43
   3  11  -1    0.57    0.38
   3  11  -1    0.64    0.45
   3  11  -1    0.87    0.53
  -3 -11   1    1.02    0.44
  -3 -11   1    1.00    0.33
   2  11  -1    0.39    0.37
   2  11  -1    0.12    0.38
   2  11  -1    0.29    0.36
   2  11  -1    0.17    0.31
   2  11  -1    0.26    0.29
  -2 -11   1    0.07    0.31
  -2 -11   1    0.18    0.35
   1  11  -1    0.44    0.44
   1  11  -1    0.61    0.30
   1  11  -1    0.77    0.41
   1  11  -1    1.18    0.47
   1  11  -1    0.97    0.41
  -1 -11   1    0.97    0.33
  -1 -11   1    0.68    0.34
   0  11  -1   11.20    0.98
   0  11  -1   10.29    1.19
   0  11  -1   11.18    0.97
   0  11  -1   11.06    0.85
   0  11  -1   10.73    0.82
   0 -11   1   11.92    0.91
   0 -11   1   11.52    0.78
   0 -11   1   11.89    2.02
  -1  11  -1    0.41    0.41
  -1  11  -1   -0.05    0.25
  -1  11  -1   -0.21    0.36
  -1  11  -1    0.17    0.39
   1 -11   1    0.01    0.26
   1 -11   1   -0.46    0.65
   1 -11   1   -0.20    0.30
  -2  11  -1    1.59    0.53
  -2  11  -1    2.48    0.53
  -2  11  -1    2.56    0.61
  -2  11  -1    2.61    0.51
   2 -11   1    3.20    0.56
   2 -11   1    0.69    0.85
   2 -11   1    2.38    0.47
  -3  11  -1    0.81    0.38
  -3  11  -1   -0.18    0.37
  -3  11  -1    0.46    0.41
   3 -11   1   -1.18    0.75
   3 -11   1    0.82    0.38
   3 -11   1    0.64    0.41
   3 -11   1    0.42    0.27
  -4  11  -1    1.40    0.44
  -4  11  -1    0.81    0.45
  -4  11  -1    0.58    0.46
   4 -11   1    0.01    0.68
   4 -11   1    1.29    0.43
   4 -11   1    0.89    0.35
   4 -11   1    1.24    0.40
  -5  11  -1    0.52    0.41
  -5  11  -1    0.94    0.48
   5 -11   1    0.36    0.36
   5 -11   1   -1.69    0.80
   5 -11   1    0.68    0.35
  -6  11  -1    2.31    0.56
  -6  11  -1    1.67    0.56
   6 -11   1    1.93    0.51
   6 -11   1    1.71    0.50
  -7  11  -1    0.20    0.33
   7 -11   1   -0.88    0.65
   7 -11   1    0.21    0.38
  -8  11  -1    0.25    0.49
  -8  11  -1    0.42    0.41
   8 -11   1   -1.01    1.00
   8 -11   1    1.26    0.50
  -9  11  -1    5.56    0.86
  -9  11  -1    6.58    0.99
   9 -11   1    6.81    0.90
  10  10  -1    2.45    0.63
  10  10  -1    0.76    0.67
 -10 -10   1    2.34    0.56
   9  10  -1   -0.02    0.50
   9  10  -1    0.24    0.41
   9  10  -1   -0.93    0.45
  -9 -10   1   -0.56    0.58
  -9 -10   1   -0.02    0.43
   8  10  -1    0.45    0.50
   8  10  -1    0.80    0.59
   8  10  -1    0.23    0.39
  -8 -10   1   -0.12    0.59
  -8 -10   1    0.37    0.37
   7  10  -1    1.43    0.61
   7  10  -1    2.26    0.53
   7  10  -1    1.18    0.60
  -7 -10   1    1.87    0.75
  -7 -10   1    2.09    0.51
   6  10  -1    1.28    0.50
   6  10  -1    1.14    0.52
   6  10  -1    1.29    0.47
  -6 -10   1    1.20    0.44
   5  10  -1    0.85    0.40
   5  10  -1    0.63    0.51
   5  10  -1    0.45    0.43
  -5 -10   1    1.06    0.43
   4  10  -1   19.86    1.53
   4  10  -1   21.04    1.69
   4  10  -1   18.50    1.02
   4  10  -1   19.50    1.04
  -4 -10   1   20.14    0.96
  -4 -10   1   20.41    1.08
   3  10  -1    0.91    0.48
   3  10  -1    0.98    0.31
   3  10  -1    0.88    0.39
   3  10  -1    0.95    0.37
   3  10  -1    0.69    0.38
  -3 -10   1    0.85    0.34
  -3 -10   1    1.20    0.38
   2  10  -1    4.20    0.71
   2  10  -1    4.76    0.65
   2  10  -1    5.27    0.69
   2  10  -1    6.16    0.88
   2  10  -1    5.32    0.69
  -2 -10   1    5.33    0.61
  -2 -10   1    6.23    0.70
   1  10  -1   11.30    0.96
   1  10  -1   10.69    0.86
   1  10  -1   11.37    1.02
   1  10  -1   10.65    1.12
   1  10  -1   10.75    0.84
  -1 -10   1   11.83    0.86
  -1 -10   1   10.82    0.71
   0  10  -1    1.44    0.47
   0  10  -1    1.28    0.48
   0  10  -1    1.83    0.47
   0  10  -1    1.52    0.48
   0 -10   1    0.68    0.69
   0 -10   1    1.32    0.39
   0 -10   1    1.64    0.39
  -1  10  -1    3.68    0.63
  -1  10  -1    4.89    0.67
  -1  10  -1    5.52    0.68
  -1  10  -1    3.91    0.68
   1 -10   1    5.48    0.68
   1 -10   1    6.27    0.60
   1 -10   1    4.92    0.62
   1 -10   1    3.26    0.81
  -2  10  -1    0.24    0.29
  -2  10  -1   -0.34    0.30
  -2  10  -1   -0.44    0.34
  -2  10  -1   -0.29    0.29
   2 -10   1   -0.19    0.18
   2 -10   1   -0.21    0.29
   2 -10   1   -0.02    0.16
   2 -10   1    0.07    0.55
  -3  10  -1    0.51    0.35
  -3  10  -1   -0.22    0.28
  -3  10  -1    0.03    0.31
  -3  10  -1   -0.03    0.27
   3 -10   1   -0.25    0.28
   3 -10   1   -0.13    0.17
   3 -10   1   -0.45    0.50
   3 -10   1   -0.21    0.28
  -4  10  -1    0.96    0.44
  -4  10  -1    1.84    0.48
  -4  10  -1    1.44    0.48
  -4  10  -1    1.55    0.43
   4 -10   1    2.10    0.45
   4 -10   1    1.55    0.44
   4 -10   1    0.58    0.80
  -5  10  -1    1.11    0.43
  -5  10  -1    1.43    0.49
  -5  10  -1    0.73    0.38
   5 -10   1    0.95    0.71
   5 -10   1    1.38    0.40
   5 -10   1    1.50    0.39
  -6  10  -1    0.13    0.38
  -6  10  -1    0.08    0.36
   6 -10   1   -0.57    0.76
   6 -10   1    0.27    0.25
   6 -10   1    0.10    0.25
  -7  10  -1   -0.09    0.41
   7 -10   1   -0.29    0.21
   7 -10   1   -0.95    0.74
  -8  10  -1   -0.18    0.27
  -8  10  -1   -0.10    0.42
   8 -10   1   -0.39    0.27
   8 -10   1   -0.86    0.76
  -9  10  -1    0.03    0.46
  -9  10  -1    0.12    0.43
   9 -10   1    0.03    0.27
   9 -10   1   -1.30    0.77
 -10  10  -1    1.32    0.58
 -10  10  -1    1.08    0.51
  10   9  -1    0.44    0.59
  10   9  -1    0.66    0.65
  10   9  -1    0.99    0.44
 -10  -9   1    2.37    0.83
 -10  -9   1    1.58    0.50
   9   9  -1    0.39    0.41
   9   9  -1   -0.59    0.44
   9   9  -1    0.28    0.51
  -9  -9   1    0.00    0.32
  -9  -9   1    0.07    0.60
   8   9  -1   -0.09    0.31
   8   9  -1    0.15    0.35
   8   9  -1    0.10    0.44
  -8  -9   1    0.36    0.35
  -8  -9   1    0.64    0.63
   7   9  -1    1.02    0.46
   7   9  -1    1.57    0.59
   7   9  -1    2.00    0.48
  -7  -9   1    2.46    0.73
  -7  -9   1    2.40    0.48
   6   9  -1    0.47    0.34
   6   9  -1    0.38    0.35
   6   9  -1    0.10    0.41
  -6  -9   1    0.17    0.35
   5   9  -1    0.48    0.35
   5   9  -1    0.16    0.36
   5   9  -1    0.54    0.34
   5   9  -1    0.49    0.35
  -5  -9   1    0.85    0.32
  -5  -9   1    1.03    0.39
   4   9  -1    1.70    0.52
   4   9  -1    2.41    0.48
   4   9  -1    1.73    0.49
   4   9  -1    1.90    0.36
   4   9  -1    2.49    0.50
  -4  -9   1    2.12    0.46
  -4  -9   1    2.40    0.42
   3   9  -1    3.11    0.46
   3   9  -1    2.33    0.52
   3   9  -1    4.21    0.59
   3   9  -1    3.18    0.57
   3   9  -1    2.94    0.47
  -3  -9   1    3.54    0.49
  -3  -9   1    3.94    0.55
   2   9  -1    0.62    0.34
   2   9  -1    1.23    0.42
   2   9  -1    0.99    0.43
   2   9  -1    0.71    0.33
   2   9  -1    0.46    0.29
  -2  -9   1    0.94    0.27
  -2  -9   1    0.99    0.32
  -2  -9   1    0.91    0.15
   1   9  -1   11.76    0.83
   1   9  -1   12.23    0.94
   1   9  -1   12.85    0.77
   1   9  -1   13.60    1.12
  -1  -9   1   10.90    0.70
  -1  -9   1   11.70    0.79
  -1  -9   1   11.98    0.69
   0   9  -1   29.12    1.43
   0   9  -1   27.04    1.15
   0   9  -1   28.40    1.45
   0   9  -1   29.74    1.17
   0  -9   1   31.18    2.49
   0  -9   1   29.92    1.13
   0  -9   1   28.08    1.17
   0  -9   1   29.07    1.15
  -1   9  -1    1.13    0.36
  -1   9  -1    0.31    0.29
  -1   9  -1    0.73    0.31
  -1   9  -1    0.37    0.34
   1  -9   1    0.77    0.23
   1  -9   1    0.48    0.66
   1  -9   1    0.69    0.26
   1  -9   1    1.00    0.37
  -2   9  -1    3.75    0.53
  -2   9  -1    2.05    0.46
  -2   9  -1    2.86    0.55
  -2   9  -1    3.70    0.54
   2  -9   1    4.09    0.55
   2  -9   1    2.30    0.72
   2  -9   1    3.17    0.46
   2  -9   1    3.45    0.47
  -3   9  -1   -0.24    0.38
  -3   9  -1   -0.29    0.26
  -3   9  -1    0.06    0.33
  -3   9  -1   -0.22    0.26
   3  -9   1    0.22    0.52
   3  -9   1   -0.18    0.24
   3  -9   1   -0.13    0.28
  -4   9  -1    0.05    0.34
  -4   9  -1    0.21    0.32
  -4   9  -1    0.19    0.24
  -4   9  -1    0.21    0.31
   4  -9   1    0.21    0.54
   4  -9   1    0.07    0.30
   4  -9   1   -0.19    0.26
  -5   9  -1    5.28    0.64
  -5   9  -1    6.03    0.70
  -5   9  -1    6.20    0.59
   5  -9   1    3.78    0.91
   5  -9   1    5.57    0.65
   5  -9   1    5.97    0.68
   6  -9   1    1.39    0.42
   6  -9   1    1.79    0.44
   6  -9   1    0.82    0.74
   7  -9   1    0.86    0.36
   7  -9   1    0.12    0.71
   7  -9   1    0.92    0.39
  -8   9  -1    0.52    0.48
   8  -9   1   -0.38    0.44
   8  -9   1   -0.12    0.30
  -9   9  -1    4.60    0.82
   9  -9   1    2.57    1.02
   9  -9   1    4.35    0.67
 -10   9  -1   -0.16    0.45
  10  -9   1   -0.31    0.71
  10  -9   1    0.85    0.43
  11   8  -1   -0.01    0.38
 -11  -8   1    0.19    0.39
  10   8  -1   -0.38    0.44
  10   8  -1   -0.12    0.32
  10   8  -1    0.16    0.49
 -10  -8   1    0.52    0.39
 -10  -8   1    1.57    0.70
   9   8  -1   -0.39    0.26
   9   8  -1   -0.23    0.31
   9   8  -1   -0.04    0.29
  -9  -8   1    0.15    0.34
  -9  -8   1   -0.13    0.37
   8   8  -1   -0.21    0.22
   8   8  -1    0.10    0.30
   8   8  -1   -0.41    0.35
  -8  -8   1   -0.18    0.27
  -8  -8   1    0.44    0.43
   7   8  -1    0.23    0.40
   7   8  -1    0.05    0.30
   7   8  -1    0.50    0.36
  -7  -8   1   -0.14    0.47
  -7  -8   1    0.13    0.30
   6   8  -1    6.04    0.66
   6   8  -1    3.51    0.72
   6   8  -1    4.52    0.72
  -6  -8   1    5.97    0.65
  -6  -8   1    6.00    0.88
   5   8  -1    1.24    0.41
   5   8  -1    1.53    0.41
   5   8  -1    1.12    0.40
   5   8  -1    0.72    0.40
  -5  -8   1    1.49    0.39
  -5  -8   1    1.33    0.32
   4   8  -1    1.02    0.31
   4   8  -1    1.54    0.41
   4   8  -1    1.05    0.29
   4   8  -1    0.62    0.31
   4   8  -1    0.75    0.33
  -4  -8   1    1.22    0.31
  -4  -8   1    0.96    0.15
  -4  -8   1    1.16    0.36
   3   8  -1    6.54    0.75
   3   8  -1    6.64    0.87
   3   8  -1    6.43    0.62
   3   8  -1    6.34    0.58
   3   8  -1    6.88    0.62
  -3  -8   1    7.17    0.54
  -3  -8   1    6.96    0.60
  -3  -8   1    6.94    0.30
   2   8  -1    1.70    0.37
   2   8  -1    1.43    0.42
   2   8  -1    1.21    0.34
   2   8  -1    1.50    0.34
   2   8  -1    1.59    0.35
  -2  -8   1    2.24    0.38
  -2  -8   1    1.18    0.34
  -2  -8   1    1.75    0.18
  -2  -8   1    1.44    0.24
   1   8  -1    1.44    0.38
   1   8  -1    1.29    0.31
   1   8  -1    1.07    0.33
   1   8  -1    1.00    0.36
  -1  -8   1    0.59    0.43
  -1  -8   1    0.88    0.25
  -1  -8   1    0.79    0.31
  -1  -8   1    1.10    0.27
   0   8  -1   30.01    1.31
   0   8  -1   30.68    1.17
   0   8  -1   29.53    1.12
   0   8  -1   29.62    1.38
   0  -8   1   29.68    1.10
   0  -8   1   29.35    2.26
   0  -8   1   29.26    1.09
   0  -8   1   28.49    1.03
  -1   8  -1   74.84    2.32
  -1   8  -1   74.00    2.35
  -1   8  -1   73.18    1.87
  -1   8  -1   71.36    1.89
   1  -8   1   72.19    1.88
   1  -8   1   74.13    1.83
   1  -8   1   75.70    2.24
   1  -8   1   69.12    3.41
  -2   8  -1    1.27    0.34
  -2   8  -1    0.87    0.32
  -2   8  -1    0.78    0.29
  -2   8  -1    1.57    0.44
   2  -8   1    1.02    0.32
   2  -8   1    1.41    0.30
   2  -8   1    0.77    0.51
   2  -8   1    0.97    0.26
  -3   8  -1    0.40    0.31
  -3   8  -1    0.66    0.31
  -3   8  -1    0.90    0.31
  -3   8  -1    1.21    0.38
   3  -8   1    0.98    0.64
   3  -8   1    0.75    0.26
   3  -8   1    0.69    0.26
  -4   8  -1    0.59    0.28
  -4   8  -1    0.56    0.36
  -4   8  -1    0.45    0.26
   4  -8   1    0.74    0.64
   4  -8   1    0.34    0.29
   4  -8   1    0.15    0.25
  -5   8  -1   -0.03    0.24
  -5   8  -1   -0.25    0.37
  -5   8  -1    0.45    0.30
   5  -8   1   -0.09    0.18
   5  -8   1    0.08    0.20
   5  -8   1    0.03    0.41
  -6   8  -1    5.08    0.59
  -6   8  -1    5.00    0.62
   6  -8   1    4.67    0.60
   6  -8   1    3.11    0.87
   6  -8   1    4.85    0.61
  -7   8  -1   -0.57    0.23
  -7   8  -1   -0.21    0.33
   7  -8   1    0.17    0.56
   7  -8   1   -0.45    0.22
   7  -8   1   -0.39    0.26
  -8   8  -1    0.58    0.43
  -8   8  -1    1.30    0.49
   8  -8   1    0.30    0.46
   8  -8   1    0.54    0.34
  -9   8  -1    0.43    0.43
  -9   8  -1    0.68    0.46
   9  -8   1    1.29    0.44
   9  -8   1    1.03    0.74
 -10   8  -1    0.77    0.47
 -10   8  -1    0.15    0.45
  10  -8   1    0.65    0.41
  10  -8   1   -0.10    0.50
 -11   8  -1    0.84    0.50
 -11   8  -1    0.93    0.49
  11  -8   1    0.13    0.80
  11  -8   1    0.77    0.40
  11   7  -1    0.37    0.57
  11   7  -1    1.72    0.47
 -11  -7   1    1.22    0.63
 -11  -7   1    0.67    0.37
  10   7  -1    0.92    0.59
  10   7  -1    0.63    0.50
  10   7  -1    1.32    0.44
 -10  -7   1    0.98    0.51
 -10  -7   1    0.90    0.37
   9   7  -1   -0.41    0.27
   9   7  -1   -0.12    0.29
   9   7  -1   -0.39    0.35
  -9  -7   1   -0.10    0.26
  -9  -7   1    0.65    0.53
   8   7  -1    2.21    0.57
   8   7  -1    1.59    0.54
   8   7  -1    2.39    0.45
  -8  -7   1    1.84    0.41
  -8  -7   1    2.70    0.68
   7   7  -1    0.72    0.38
   7   7  -1    0.79    0.34
   7   7  -1    0.67    0.35
  -7  -7   1    0.76    0.32
  -7  -7   1    1.64    0.59
   6   7  -1   10.23    1.28
   6   7  -1    8.84    0.90
   6   7  -1    9.33    0.69
  -6  -7   1   10.09    0.68
  -6  -7   1    9.13    0.84
   5   7  -1   15.10    1.16
   5   7  -1   15.92    0.82
   5   7  -1   15.23    0.68
   5   7  -1   14.80    1.30
   5   7  -1   15.78    0.83
  -5  -7   1   14.68    0.67
  -5  -7   1   15.16    0.78
   4   7  -1    0.31    0.25
   4   7  -1    0.26    0.27
   4   7  -1    0.50    0.27
   4   7  -1    0.26    0.22
   4   7  -1    0.12    0.26
  -4  -7   1    0.44    0.12
  -4  -7   1    0.04    0.23
  -4  -7   1   -0.02    0.18
   3   7  -1    3.59    0.47
   3   7  -1    2.01    0.44
   3   7  -1    3.52    0.45
   3   7  -1    3.52    0.33
   3   7  -1    2.27    0.42
   3   7  -1    3.12    0.42
  -3  -7   1    3.61    0.22
  -3  -7   1    3.26    0.43
  -3  -7   1    2.86    0.37
   2   7  -1    1.28    0.27
   2   7  -1    1.46    0.31
   2   7  -1    0.76    0.25
   2   7  -1    1.88    0.37
   2   7  -1    1.34    0.36
  -2  -7   1    1.37    0.32
  -2  -7   1    1.51    0.16
  -2  -7   1    1.22    0.27
  -2  -7   1    1.40    0.22
   1   7  -1    1.96    0.32
   1   7  -1    1.48    0.36
   1   7  -1    1.96    0.38
   1   7  -1    1.78    0.36
  -1  -7   1    2.07    0.35
  -1  -7   1    1.33    0.25
  -1  -7   1    1.77    0.29
  -1  -7   1    1.62    0.54
   0   7  -1   11.05    0.61
   0   7  -1   12.16    0.65
   0   7  -1   11.02    0.78
   0   7  -1   10.24    0.75
   0  -7   1   10.65    0.63
   0  -7   1   11.60    0.62
   0  -7   1   10.95    0.58
   0  -7   1   11.79    1.45
  -1   7  -1    0.04    0.26
  -1   7  -1    0.36    0.22
  -1   7  -1    0.18    0.23
  -1   7  -1    0.21    0.18
   1  -7   1    0.18    0.16
   1  -7   1    0.31    0.19
   1  -7   1    0.16    0.14
   1  -7   1    0.44    0.38
  -2   7  -1    0.09    0.16
  -2   7  -1   -0.19    0.22
  -2   7  -1    0.04    0.21
  -2   7  -1    0.14    0.21
   2  -7   1   -0.15    0.14
   2  -7   1   -0.26    0.16
   2  -7   1    0.34    0.48
  -3   7  -1    0.12    0.19
  -3   7  -1    0.12    0.23
  -3   7  -1    0.12    0.22
   3  -7   1   -0.14    0.18
   3  -7   1    0.36    0.50
   3  -7   1    0.02    0.23
  -4   7  -1    5.54    0.56
  -4   7  -1    3.80    0.62
  -4   7  -1    5.07    0.45
  -4   7  -1    5.53    0.58
   4  -7   1    3.63    0.77
   4  -7   1    5.61    0.53
   4  -7   1    5.15    0.46
  -5   7  -1    1.46    0.42
  -5   7  -1    2.24    0.39
  -5   7  -1    1.78    0.32
  -5   7  -1    1.99    0.42
   5  -7   1    1.94    0.57
   5  -7   1    2.04    0.36
   5  -7   1    2.15    0.40
  -6   7  -1    0.63    0.25
  -6   7  -1    0.55    0.21
  -6   7  -1    0.67    0.30
   6  -7   1    0.10    0.28
   6  -7   1    0.80    0.32
   6  -7   1    0.42    0.30
   6  -7   1    0.71    0.45
  -7   7  -1    2.20    0.48
  -7   7  -1    2.08    0.44
   7  -7   1    1.41    0.56
   7  -7   1    2.77    0.48
   7  -7   1    3.32    0.50
  -8   7  -1    1.90    0.48
  -8   7  -1    2.57    0.59
   8  -7   1    1.53    0.71
   8  -7   1    2.44    0.47
  -9   7  -1    2.70    0.56
  -9   7  -1    3.99    0.72
   9  -7   1    1.53    0.72
   9  -7   1    2.86    0.51
 -10   7  -1    1.10    0.51
 -10   7  -1    0.32    0.36
  10  -7   1    0.43    0.54
  10  -7   1    0.55    0.36
 -11   7  -1    3.85    0.64
 -11   7  -1    3.70    0.76
  11  -7   1    3.00    0.55
  11  -7   1    1.45    0.88
 -12   7  -1    2.33    0.59
 -12   7  -1    1.86    0.64
  12  -7   1    2.87    0.62
  12   6  -1   -0.12    0.32
  11   6  -1    0.33    0.34
  11   6  -1    0.10    0.49
 -11  -6   1    0.21    0.50
 -11  -6   1   -0.37    0.27
  10   6  -1    0.35    0.33
  10   6  -1    0.37    0.46
  10   6  -1   -0.08    0.38
 -10  -6   1    0.18    0.30
 -10  -6   1    0.67    0.50
   9   6  -1    0.68    0.49
   9   6  -1    0.52    0.40
   9   6  -1    0.86    0.36
  -9  -6   1    0.56    0.32
  -9  -6   1    0.76    0.44
   8   6  -1    0.18    0.36
   8   6  -1   -0.01    0.26
   8   6  -1    0.09    0.27
  -8  -6   1   -0.04    0.24
  -8  -6   1    0.41    0.37
   7   6  -1    6.19    0.55
   7   6  -1    5.17    0.70
   7   6  -1    7.56    1.07
  -7  -6   1    6.88    0.84
  -7  -6   1    6.08    0.53
   6   6  -1   -0.03    0.29
   6   6  -1    0.14    0.23
   6   6  -1   -0.24    0.26
   6   6  -1    0.32    0.25
  -6  -6   1   -0.40    0.36
  -6  -6   1    0.15    0.20
  -6  -6   1    0.19    0.24
   5   6  -1    3.96    0.37
   5   6  -1    2.86    0.50
   5   6  -1    4.27    0.48
   5   6  -1    4.41    0.48
   5   6  -1    2.63    0.53
  -5  -6   1    3.65    0.35
  -5  -6   1    3.84    0.44
  -5  -6   1    3.50    0.55
   4   6  -1    1.29    0.24
   4   6  -1    1.02    0.27
   4   6  -1    1.39    0.31
   4   6  -1    0.86    0.30
   4   6  -1    1.02    0.30
  -4  -6   1    1.41    0.25
  -4  -6   1    1.46    0.17
  -4  -6   1    1.67    0.31
   3   6  -1    1.48    0.27
   3   6  -1    1.95    0.30
   3   6  -1    1.41    0.37
   3   6  -1    1.73    0.25
   3   6  -1    1.48    0.32
   3   6  -1    1.99    0.35
  -3  -6   1    2.04    0.32
  -3  -6   1    1.93    0.28
  -3  -6   1    1.87    0.17
   2   6  -1    3.22    0.39
   2   6  -1    3.95    0.48
   2   6  -1    3.60    0.39
   2   6  -1    3.96    0.46
   2   6  -1    3.85    0.28
  -2  -6   1    3.72    0.21
  -2  -6   1    3.72    0.33
  -2  -6   1    4.03    0.40
  -2  -6   1    3.54    0.34
   1   6  -1   93.38    1.99
   1   6  -1   96.79    2.05
   1   6  -1   98.30    2.46
   1   6  -1   94.43    2.60
  -1  -6   1   93.64    1.93
  -1  -6   1   95.37    2.34
  -1  -6   1   93.25    3.66
  -1  -6   1   93.92    2.03
   0   6  -1    4.05    0.42
   0   6  -1    3.62    0.40
   0   6  -1    4.38    0.52
   0   6  -1    4.38    0.52
   0  -6   1    3.94    0.33
   0  -6   1    2.66    0.58
   0  -6   1    3.58    0.40
   0  -6   1    3.74    0.32
  -1   6  -1   74.16    1.69
  -1   6  -1   76.49    2.11
  -1   6  -1   73.67    2.16
  -1   6  -1   73.87    1.72
   1  -6   1   72.11    1.71
   1  -6   1   73.26    1.66
   1  -6   1   75.06    3.20
   1  -6   1   73.12    2.10
  -2   6  -1    0.02    0.23
  -2   6  -1    0.27    0.18
  -2   6  -1    0.20    0.17
  -2   6  -1    0.32    0.18
   2  -6   1    0.16    0.18
   2  -6   1    0.17    0.19
   2  -6   1    0.19    0.29
  -3   6  -1    0.06    0.21
  -3   6  -1    0.00    0.16
  -3   6  -1   -0.30    0.23
  -3   6  -1    0.01    0.13
   3  -6   1   -0.07    0.34
   3  -6   1   -0.10    0.17
   3  -6   1   -0.10    0.16
  -4   6  -1    3.95    0.41
  -4   6  -1    2.88    0.47
  -4   6  -1    4.84    0.47
  -4   6  -1    4.20    0.38
   4  -6   1    3.95    0.46
   4  -6   1    2.25    0.57
   4  -6   1    3.77    0.44
  -5   6  -1   -0.09    0.17
  -5   6  -1   -0.05    0.19
  -5   6  -1    0.21    0.26
  -5   6  -1    0.18    0.19
   5  -6   1    0.14    0.22
   5  -6   1    0.19    0.27
   5  -6   1    0.06    0.24
   5  -6   1   -0.03    0.16
  -6   6  -1    6.29    0.59
  -6   6  -1    6.55    0.49
   6  -6   1    7.41    0.84
   6  -6   1    6.58    0.55
   6  -6   1    6.34    0.52
  -7   6  -1   -0.15    0.22
  -7   6  -1   -0.02    0.21
  -7   6  -1   -0.53    0.23
   7  -6   1   -0.37    0.30
   7  -6   1    0.19    0.22
   7  -6   1   -0.24    0.35
   7  -6   1    0.03    0.23
  -8   6  -1    3.87    0.63
  -8   6  -1    3.31    0.53
   8  -6   1    2.03    0.66
   8  -6   1    3.15    0.50
  -9   6  -1    2.88    0.60
  -9   6  -1    1.93    0.47
   9  -6   1    1.44    0.69
   9  -6   1    2.33    0.46
 -10   6  -1    0.43    0.36
 -10   6  -1    0.44    0.46
  10  -6   1    0.49    0.50
  10  -6   1    0.55    0.32
 -11   6  -1   -0.19    0.36
 -11   6  -1   -0.46    0.32
  11  -6   1   -0.19    0.26
  11  -6   1   -0.58    0.48
 -12   6  -1   -0.51    0.36
 -12   6  -1    0.15    0.40
  12  -6   1    0.09    0.68
  12  -6   1    0.31    0.41
  12   5  -1    0.37    0.33
  12   5  -1    0.01    0.54
  11   5  -1    0.10    0.47
  11   5  -1    0.79    0.34
 -11  -5   1    0.51    0.42
 -11  -5   1    0.68    0.33
  10   5  -1    0.58    0.30
  10   5  -1    0.23    0.34
 -10  -5   1    0.34    0.48
 -10  -5   1    0.68    0.31
   9   5  -1    0.55    0.40
   9   5  -1    0.88    0.40
   9   5  -1    0.90    0.33
  -9  -5   1    0.88    0.32
  -9  -5   1    0.89    0.44
   8   5  -1    1.70    0.56
   8   5  -1    2.15    0.38
   8   5  -1    1.70    0.46
  -8  -5   1    1.76    0.36
  -8  -5   1    2.45    0.61
   7   5  -1    0.82    0.37
   7   5  -1    1.18    0.31
   7   5  -1    0.82    0.38
  -7  -5   1    1.31    0.32
  -7  -5   1    1.29    0.47
   6   5  -1    0.16    0.24
   6   5  -1    0.35    0.14
   6   5  -1    0.54    0.23
   6   5  -1    0.10    0.28
   6   5  -1    0.16    0.27
  -6  -5   1    0.57    0.31
  -6  -5   1   -0.03    0.23
  -6  -5   1    0.30    0.18
   5   5  -1    7.69    0.50
   5   5  -1    7.38    0.41
   5   5  -1    7.23    0.85
   5   5  -1    7.56    0.50
   5   5  -1    6.47    0.68
  -5  -5   1    7.01    0.27
  -5  -5   1    7.51    0.70
  -5  -5   1    7.86    0.43
  -5  -5   1    7.58    0.49
   4   5  -1   10.62    0.55
   4   5  -1   10.39    0.51
   4   5  -1   10.44    0.55
   4   5  -1    9.96    0.76
   4   5  -1    9.58    0.90
  -4  -5   1    9.67    0.52
  -4  -5   1   10.10    0.38
  -4  -5   1   10.41    0.40
  -4  -5   1   10.17    0.44
  -4  -5   1   10.07    0.47
   3   5  -1   40.39    1.15
   3   5  -1   39.56    1.28
   3   5  -1   40.91    1.50
   3   5  -1   38.63    1.06
   3   5  -1   38.86    1.79
   3   5  -1   40.41    1.10
  -3  -5   1   40.15    1.00
  -3  -5   1   40.38    0.81
  -3  -5   1   39.67    1.11
  -3  -5   1   40.20    1.08
   2   5  -1   15.39    0.62
   2   5  -1   14.96    0.85
   2   5  -1   15.87    0.60
   2   5  -1   16.69    0.71
   2   5  -1   16.31    0.64
  -2  -5   1   15.85    0.60
  -2  -5   1   15.65    0.63
  -2  -5   1   16.22    0.59
  -2  -5   1   16.34    0.43
   1   5  -1   -0.23    0.12
   1   5  -1   -0.12    0.14
   1   5  -1    0.07    0.12
   1   5  -1   -0.10    0.16
  -1  -5   1    0.05    0.12
  -1  -5   1   -0.01    0.12
  -1  -5   1   -0.19    0.13
   0   5  -1    0.12    0.16
   0   5  -1    0.14    0.19
   0   5  -1    0.08    0.13
   0   5  -1    0.13    0.13
   0  -5   1    0.27    0.26
   0  -5   1    0.07    0.08
   0  -5   1    0.18    0.12
   0  -5   1    1.05    0.22
  -1   5  -1   71.30    1.55
  -1   5  -1   74.14    1.63
  -1   5  -1   72.25    2.02
  -1   5  -1   74.93    1.96
   1  -5   1   73.11    2.96
   1  -5   1   71.33    1.56
   1  -5   1   73.09    1.61
  -2   5  -1    3.46    0.47
  -2   5  -1    3.46    0.34
  -2   5  -1    3.39    0.37
  -2   5  -1    3.12    0.36
  -2   5  -1    2.79    0.41
   2  -5   1    3.49    0.34
   2  -5   1    2.54    0.49
   2  -5   1    4.06    0.34
  -3   5  -1    0.27    0.16
  -3   5  -1    0.32    0.25
  -3   5  -1    0.52    0.19
  -3   5  -1    0.27    0.18
  -3   5  -1    0.35    0.17
   3  -5   1    0.32    0.31
   3  -5   1    0.34    0.19
   3  -5   1    0.27    0.15
  -4   5  -1   33.83    1.05
  -4   5  -1   35.49    1.06
  -4   5  -1   34.41    1.02
  -4   5  -1   34.11    1.39
   4  -5   1   33.85    2.01
   4  -5   1   35.06    1.37
   4  -5   1   32.80    1.03
   4  -5   1   32.45    1.04
   4  -5   1   34.56    1.00
  -5   5  -1   24.55    0.93
  -5   5  -1   25.65    1.29
  -5   5  -1   25.50    0.86
  -5   5  -1   24.81    0.79
   5  -5   1   25.70    1.23
   5  -5   1   22.83    1.70
   5  -5   1   24.26    0.91
   5  -5   1   24.71    0.75
   5  -5   1   25.37    0.92
  -6   5  -1    7.95    0.59
  -6   5  -1    9.50    0.56
   6  -5   1    8.86    0.33
   6  -5   1    8.86    0.91
   6  -5   1    8.47    0.55
   6  -5   1    9.72    1.26
   6  -5   1    9.26    0.60
  -7   5  -1    0.06    0.19
  -7   5  -1   -0.05    0.25
  -7   5  -1   -0.31    0.16
   7  -5   1   -0.14    0.30
   7  -5   1   -0.09    0.16
   7  -5   1   -0.12    0.19
   7  -5   1   -0.05    0.25
  -8   5  -1    0.67    0.28
  -8   5  -1    0.74    0.33
  -8   5  -1    0.55    0.33
   8  -5   1    0.78    0.49
   8  -5   1    0.73    0.31
   8  -5   1    0.53    0.28
   8  -5   1    0.16    0.37
  -9   5  -1    2.75    0.50
  -9   5  -1    2.55    0.55
   9  -5   1    2.26    0.43
   9  -5   1    1.55    0.54
   9  -5   1    1.39    0.59
 -10   5  -1    5.10    0.63
 -10   5  -1    4.48    0.71
  10  -5   1    5.34    0.63
  10  -5   1    3.21    0.91
  10  -5   1    2.64    0.66
 -11   5  -1    0.25    0.32
 -11   5  -1    0.02    0.35
  11  -5   1   -0.27    0.51
  11  -5   1    0.09    0.29
 -12   5  -1    0.00    0.33
 -12   5  -1   -0.20    0.38
  12  -5   1    0.35    0.35
  12  -5   1   -0.22    0.37
 -13   5  -1   -0.04    0.40
 -13   5  -1   -0.55    0.40
  13  -5   1    0.84    0.41
  12   4  -1   -0.05    0.35
  12   4  -1    0.39    0.65
 -12  -4   1    0.24    0.52
  11   4  -1    0.21    0.42
  11   4  -1    0.20    0.28
  11   4  -1   -0.12    0.29
 -11  -4   1    0.21    0.36
 -11  -4   1   -0.08    0.23
  10   4  -1   -0.16    0.24
  10   4  -1    0.20    0.26
 -10  -4   1   -0.09    0.24
 -10  -4   1    0.93    0.50
   9   4  -1    2.82    0.42
   9   4  -1    1.89    0.61
   9   4  -1    2.43    0.49
  -9  -4   1    2.75    0.40
  -9  -4   1    3.16    0.68
   8   4  -1    0.93    0.30
   8   4  -1    0.40    0.40
   8   4  -1    0.47    0.33
  -8  -4   1    1.34    0.48
  -8  -4   1    0.73    0.28
   7   4  -1    0.46    0.27
   7   4  -1    0.41    0.29
   7   4  -1    0.51    0.22
  -7  -4   1    0.55    0.31
  -7  -4   1    0.67    0.23
   6   4  -1    0.31    0.29
   6   4  -1    0.41    0.14
   6   4  -1    0.77    0.22
   6   4  -1    0.38    0.20
   6   4  -1    0.70    0.27
   6   4  -1    0.27    0.20
  -6  -4   1    0.68    0.18
  -6  -4   1    0.42    0.22
  -6  -4   1    0.59    0.21
  -6  -4   1    0.63    0.31
   5   4  -1    0.89    0.18
   5   4  -1    0.73    0.22
   5   4  -1    0.47    0.15
   5   4  -1    0.83    0.24
   5   4  -1    0.57    0.29
   5   4  -1    0.96    0.22
  -5  -4   1    0.59    0.08
  -5  -4   1    0.85    0.22
  -5  -4   1    1.17    0.38
  -5  -4   1    0.31    0.18
  -5  -4   1    0.68    0.17
   4   4  -1   10.20    0.67
   4   4  -1   10.32    0.44
   4   4  -1   10.19    0.49
   4   4  -1    9.42    0.48
   4   4  -1    9.58    0.45
   4   4  -1    8.60    0.83
  -4  -4   1    9.51    0.66
  -4  -4   1    9.63    0.47
  -4  -4   1    9.71    0.29
  -4  -4   1    9.37    0.37
  -4  -4   1    9.11    0.46
  -4  -4   1    9.42    0.42
   3   4  -1   11.60    0.64
   3   4  -1   11.17    0.87
   3   4  -1   11.13    0.49
   3   4  -1   11.31    0.52
   3   4  -1   11.58    0.37
   3   4  -1   11.04    0.70
   3   4  -1   11.62    0.51
   3   4  -1   10.94    0.45
  -3  -4   1   11.79    0.37
  -3  -4   1   11.00    0.45
  -3  -4   1   10.71    0.49
  -3  -4   1   11.06    0.44
  -3  -4   1   11.11    0.49
   2   4  -1   17.80    0.84
   2   4  -1   17.76    0.62
   2   4  -1   17.90    0.66
   2   4  -1   17.67    0.61
   2   4  -1   18.26    0.58
   2   4  -1   18.17    0.67
  -2  -4   1   17.85    0.60
  -2  -4   1   17.12    0.60
  -2  -4   1   17.52    0.44
  -2  -4   1   17.40    0.56
  -2  -4   1   17.37    0.62
   1   4  -1   59.44    1.67
   1   4  -1   59.57    1.26
   1   4  -1   58.56    1.23
   1   4  -1   58.80    1.29
   1   4  -1   58.41    1.52
   1   4  -1   58.39    1.43
  -1  -4   1   58.08    1.26
  -1  -4   1   59.08    1.43
  -1  -4   1   59.79    1.22
  -1  -4   1   58.04    1.27
  -1  -4   1   58.82    1.51
   0   4  -1   14.40    0.66
   0   4  -1   13.05    0.63
   0   4  -1   13.37    0.51
   0   4  -1   12.69    0.50
   0  -4   1   13.68    0.49
   0  -4   1   12.86    0.52
   0  -4   1   14.17    0.49
   0  -4   1   13.51    1.10
  -1   4  -1   24.50    0.71
  -1   4  -1   24.49    0.95
  -1   4  -1   24.55    0.86
  -1   4  -1   24.79    0.74
   1  -4   1   23.84    0.71
   1  -4   1   24.21    0.73
   1  -4   1   24.28    1.37
  -2   4  -1  110.65    2.04
  -2   4  -1  111.99    2.95
  -2   4  -1  109.72    2.73
  -2   4  -1  111.20    2.13
  -2   4  -1  112.72    2.48
   2  -4   1  112.32    2.09
   2  -4   1  108.28    2.11
   2  -4   1  110.11    2.43
   2  -4   1  110.61    3.78
  -3   4  -1  112.46    2.45
  -3   4  -1  114.02    2.21
  -3   4  -1  109.37    2.83
  -3   4  -1  116.38    2.12
  -3   4  -1  116.21    3.06
   3  -4   1  114.72    2.42
   3  -4   1  112.18    2.20
   3  -4   1  110.77    2.15
   3  -4   1  109.40    3.92
   3  -4   1  115.25    3.06
  -4   4  -1    0.52    0.14
  -4   4  -1    0.54    0.19
  -4   4  -1    0.76    0.22
  -4   4  -1    0.68    0.28
   4  -4   1    0.63    0.21
   4  -4   1    0.64    0.21
   4  -4   1    0.39    0.22
   4  -4   1    0.72    0.12
   4  -4   1    0.53    0.17
  -5   4  -1    0.83    0.26
  -5   4  -1    1.04    0.20
  -5   4  -1    0.76    0.31
   5  -4   1    1.12    0.14
   5  -4   1    0.61    0.25
   5  -4   1    1.16    0.23
   5  -4   1    0.61    0.32
   5  -4   1    0.77    0.23
  -6   4  -1    5.06    0.47
  -6   4  -1    5.02    0.47
  -6   4  -1    5.08    0.41
   6  -4   1    5.42    0.45
   6  -4   1    6.62    0.78
   6  -4   1    5.90    0.47
  -7   4  -1    6.98    0.59
  -7   4  -1    7.36    0.50
  -7   4  -1    6.94    0.56
   7  -4   1    7.24    0.53
   7  -4   1    6.95    0.54
   7  -4   1    6.72    1.05
   7  -4   1    7.19    0.91
  -8   4  -1    1.64    0.44
  -8   4  -1    1.58    0.33
  -8   4  -1    2.00    0.41
   8  -4   1    2.00    0.39
   8  -4   1    1.41    0.50
   8  -4   1    1.93    0.35
   8  -4   1    1.52    0.44
  -9   4  -1    1.53    0.45
  -9   4  -1    1.01    0.40
   9  -4   1    1.65    0.37
   9  -4   1    0.48    0.39
   9  -4   1    0.87    0.56
 -10   4  -1   -0.46    0.26
 -10   4  -1    0.14    0.33
  10  -4   1   -0.14    0.46
  10  -4   1    0.27    0.28
  10  -4   1   -0.04    0.36
 -11   4  -1    1.35    0.40
 -11   4  -1    0.94    0.45
  11  -4   1    1.06    0.36
  11  -4   1   -0.17    0.52
  11  -4   1    0.90    0.53
 -12   4  -1    1.71    0.52
 -12   4  -1    1.56    0.48
  12  -4   1    1.59    0.43
  12  -4   1    0.62    0.59
 -13   4  -1    1.06    0.41
 -13   4  -1    0.55    0.48
  13  -4   1    1.14    0.42
  12   3  -1   -0.02    0.59
  12   3  -1   -0.12    0.35
 -12  -3   1   -0.33    0.47
  11   3  -1    0.42    0.57
  11   3  -1    0.67    0.45
  11   3  -1    0.73    0.30
 -11  -3   1    0.98    0.52
 -11  -3   1    0.70    0.29
  10   3  -1   -0.08    0.29
  10   3  -1   -0.11    0.26
  10   3  -1   -0.03    0.24
 -10  -3   1   -0.23    0.21
 -10  -3   1   -0.44    0.36
   9   3  -1    3.03    0.40
   9   3  -1    2.00    0.60
   9   3  -1    1.82    0.41
  -9  -3   1    2.57    0.37
  -9  -3   1    2.65    0.57
   8   3  -1   -0.07    0.30
   8   3  -1   -0.05    0.21
   8   3  -1    0.15    0.21
  -8  -3   1   -0.08    0.34
  -8  -3   1   -0.18    0.20
  -8  -3   1    0.13    0.25
   7   3  -1   -0.02    0.19
   7   3  -1   -0.41    0.13
   7   3  -1   -0.21    0.15
   7   3  -1   -0.02    0.10
  -7  -3   1    0.02    0.24
  -7  -3   1   -0.18    0.18
   6   3  -1    0.83    0.20
   6   3  -1    0.67    0.20
   6   3  -1    0.59    0.14
   6   3  -1    0.49    0.22
   6   3  -1    0.86    0.18
   6   3  -1    0.37    0.23
  -6  -3   1    0.65    0.20
  -6  -3   1    0.58    0.22
  -6  -3   1    0.69    0.16
  -6  -3   1    0.59    0.28
   5   3  -1   12.35    0.74
   5   3  -1   11.73    0.52
   5   3  -1   11.79    1.03
   5   3  -1   12.05    0.51
   5   3  -1   11.55    0.47
   5   3  -1   13.26    0.48
  -5  -3   1   11.98    0.50
  -5  -3   1   12.54    0.53
  -5  -3   1   12.40    0.71
  -5  -3   1   11.89    0.43
   4   3  -1   35.71    0.90
   4   3  -1   36.53    1.27
   4   3  -1   34.80    0.90
   4   3  -1   35.11    1.67
   4   3  -1   37.15    0.95
   4   3  -1   36.79    0.85
  -4  -3   1   36.25    1.20
  -4  -3   1   36.19    0.60
  -4  -3   1   36.40    0.81
  -4  -3   1   36.12    0.91
  -4  -3   1   35.95    0.89
   3   3  -1   55.38    1.18
   3   3  -1   55.48    1.10
   3   3  -1   55.77    1.60
   3   3  -1   54.77    1.16
   3   3  -1   56.21    1.65
   3   3  -1   53.41    2.02
   3   3  -1   55.91    1.31
  -3  -3   1   54.15    1.16
  -3  -3   1   56.44    1.17
  -3  -3   1   54.64    1.44
  -3  -3   1   54.43    1.07
  -3  -3   1   54.39    1.03
  -3  -3   1   56.44    0.93
   2   3  -1  133.94    3.03
   2   3  -1  137.63    2.34
   2   3  -1  134.71    2.83
   2   3  -1  136.46    3.21
   2   3  -1  134.90    2.22
   2   3  -1  132.87    2.26
   2   3  -1  133.34    2.05
  -2  -3   1  134.60    2.32
  -2  -3   1  135.44    2.20
  -2  -3   1  134.88    2.06
  -2  -3   1  134.85    2.81
  -2  -3   1  137.99    2.33
   1   3  -1   -0.09    0.09
   1   3  -1    0.02    0.09
   1   3  -1    0.26    0.14
   1   3  -1    0.13    0.10
   1   3  -1    0.00    0.08
   1   3  -1    0.17    0.07
  -1  -3   1    0.09    0.06
  -1  -3   1    0.11    0.11
  -1  -3   1    0.15    0.11
  -1  -3   1   -0.09    0.06
  -1  -3   1    0.09    0.08
  -1  -3   1   -0.04    0.08
   0   3  -1   80.32    1.48
   0   3  -1   80.37    1.91
   0   3  -1   82.71    2.90
   0   3  -1   81.45    1.92
   0   3  -1   82.26    1.49
   0   3  -1   81.37    1.53
   0   3  -1   80.89    1.60
   0  -3   1   80.81    1.88
   0  -3   1   80.12    1.47
   0  -3   1   83.75    1.56
   0  -3   1   82.11    2.78
   0  -3   1   80.49    1.89
   0  -3   1   82.93    1.53
   0  -3   1   80.18    1.52
   0  -3   1   82.12    1.91
  -1   3  -1  331.06    6.65
  -1   3  -1  328.71    5.00
  -1   3  -1  326.22    5.18
  -1   3  -1  327.12    6.33
  -1   3  -1  325.54    4.97
  -1   3  -1  332.49    5.19
   1  -3   1  321.36    8.93
   1  -3   1  335.52    6.32
   1  -3   1  326.93    4.99
   1  -3   1  328.76    5.16
   1  -3   1  342.64    6.77
   1  -3   1  325.61    5.17
   1  -3   1  327.94    4.95
  -2   3  -1    2.35    0.23
  -2   3  -1    2.51    0.33
  -2   3  -1    2.10    0.24
  -2   3  -1    2.20    0.21
  -2   3  -1    2.61    0.24
  -2   3  -1    2.31    0.31
   2  -3   1    2.32    0.19
   2  -3   1    2.53    0.23
   2  -3   1    2.35    0.21
   2  -3   1    2.36    0.20
   2  -3   1    2.77    0.36
  -3   3  -1    0.06    0.08
  -3   3  -1    0.14    0.14
  -3   3  -1   -0.02    0.09
  -3   3  -1    0.10    0.14
  -3   3  -1   -0.02    0.08
  -3   3  -1    0.01    0.10
   3  -3   1   -0.02    0.05
   3  -3   1    0.05    0.14
   3  -3   1   -0.07    0.07
   3  -3   1    0.06    0.17
   3  -3   1    0.06    0.11
   3  -3   1   -0.15    0.10
  -4   3  -1   31.33    0.90
  -4   3  -1   31.29    0.84
  -4   3  -1   31.18    1.16
  -4   3  -1   31.41    0.74
   4  -3   1   32.80    0.73
   4  -3   1   32.06    0.90
   4  -3   1   34.27    1.32
   4  -3   1   32.07    1.74
   4  -3   1   31.55    0.90
  -5   3  -1   26.55    1.14
  -5   3  -1   27.73    0.86
  -5   3  -1   27.07    0.80
   5  -3   1   28.34    1.31
   5  -3   1   27.22    1.71
   5  -3   1   25.51    0.84
   5  -3   1   26.31    0.85
  -6   3  -1    5.31    0.43
  -6   3  -1    5.51    0.49
  -6   3  -1    5.88    0.40
   6  -3   1    5.49    0.68
   6  -3   1    6.51    0.96
   6  -3   1    5.69    0.42
   6  -3   1    5.43    0.40
  -7   3  -1    9.44    0.51
  -7   3  -1    9.26    0.57
  -7   3  -1    9.68    0.67
   7  -3   1    9.23    1.23
   7  -3   1   10.15    0.57
   7  -3   1   10.64    0.98
   7  -3   1    9.46    0.58
  -8   3  -1   11.24    0.70
  -8   3  -1   11.08    0.58
  -8   3  -1   10.62    0.72
   8  -3   1   10.06    0.64
   8  -3   1   10.27    0.63
   8  -3   1   10.13    1.07
   8  -3   1    9.60    1.29
  -9   3  -1    6.85    0.58
  -9   3  -1    6.50    0.63
   9  -3   1    7.23    1.04
   9  -3   1    6.89    0.59
 -10   3  -1    1.81    0.48
 -10   3  -1    1.59    0.38
  10  -3   1    0.96    0.47
  10  -3   1    1.33    0.36
  10  -3   1    0.93    0.51
 -11   3  -1    0.45    0.35
 -11   3  -1    0.41    0.36
  11  -3   1    0.29    0.44
  11  -3   1    0.15    0.52
  11  -3   1    0.07    0.26
 -12   3  -1    1.10    0.42
 -12   3  -1    0.62    0.35
  12  -3   1    0.65    0.54
  12  -3   1    1.05    0.40
  12  -3   1    0.73    0.65
 -13   3  -1    0.30    0.43
 -13   3  -1    0.24    0.33
  13  -3   1    0.30    0.34
  13  -3   1   -0.34    0.40
  12   2  -1    0.12    0.44
  12   2  -1   -0.20    0.42
 -12  -2   1    0.52    0.55
 -12  -2   1    0.12    0.35
  11   2  -1   -0.27    0.36
  11   2  -1   -0.05    0.35
  11   2  -1    0.15    0.26
 -11  -2   1   -0.08    0.41
 -11  -2   1   -0.04    0.31
 -11  -2   1   -0.07    0.23
  10   2  -1    1.41    0.66
  10   2  -1    0.75    0.42
  10   2  -1    2.10    0.37
 -10  -2   1    1.85    0.34
 -10  -2   1    2.28    0.51
 -10  -2   1    1.78    0.53
   9   2  -1    0.28    0.30
   9   2  -1   -0.23    0.34
   9   2  -1   -0.13    0.21
   9   2  -1    0.18    0.22
  -9  -2   1    0.07    0.27
  -9  -2   1    0.02    0.20
  -9  -2   1   -0.08    0.27
   8   2  -1    1.11    0.27
   8   2  -1    1.05    0.30
   8   2  -1    0.81    0.42
  -8  -2   1    1.11    0.47
  -8  -2   1    1.21    0.27
  -8  -2   1    1.46    0.37
   7   2  -1    8.51    0.49
   7   2  -1    8.87    0.66
   7   2  -1    9.41    1.01
  -7  -2   1    9.52    0.78
  -7  -2   1    7.85    0.46
  -7  -2   1    9.14    0.64
   6   2  -1    2.24    0.26
   6   2  -1    2.12    0.23
   6   2  -1    2.18    0.28
   6   2  -1    1.72    0.31
   6   2  -1    1.32    0.38
  -6  -2   1    2.08    0.21
  -6  -2   1    1.89    0.27
  -6  -2   1    1.97    0.38
  -6  -2   1    2.01    0.32
  -6  -2   1    2.28    0.28
   5   2  -1    0.31    0.22
   5   2  -1    0.30    0.14
   5   2  -1   -0.02    0.12
   5   2  -1    0.20    0.13
   5   2  -1    0.13    0.11
  -5  -2   1    0.10    0.24
  -5  -2   1    0.15    0.10
  -5  -2   1    0.15    0.17
  -5  -2   1    0.21    0.15
  -5  -2   1    0.24    0.14
   4   2  -1   43.31    0.88
   4   2  -1   43.20    1.81
   4   2  -1   43.82    0.95
   4   2  -1   43.56    1.10
   4   2  -1   43.87    0.96
   4   2  -1   43.83    1.32
  -4  -2   1   44.59    0.97
  -4  -2   1   42.41    1.15
  -4  -2   1   40.48    0.84
  -4  -2   1   41.69    0.93
  -4  -2   1   42.42    1.28
   3   2  -1   33.68    0.78
   3   2  -1   34.32    1.09
   3   2  -1   36.33    1.48
   3   2  -1   36.11    0.80
   3   2  -1   36.80    0.75
   3   2  -1   36.19    1.23
   3   2  -1   36.73    0.92
  -3  -2   1   36.48    0.77
  -3  -2   1   35.90    0.80
  -3  -2   1   35.26    1.05
  -3  -2   1   35.84    0.78
  -3  -2   1   36.10    0.72
   2   2  -1  119.86    1.99
   2   2  -1  121.96    2.50
   2   2  -1  119.90    1.95
   2   2  -1  122.39    1.92
   2   2  -1  121.20    2.93
   2   2  -1  119.74    2.01
   2   2  -1  122.78    2.65
   2   2  -1  121.72    1.86
  -2  -2   1  120.18    1.92
  -2  -2   1  122.00    2.50
  -2  -2   1  121.40    1.87
  -2  -2   1  121.29    2.01
  -2  -2   1  119.77    2.32
  -2  -2   1  119.97    2.00
  -2  -2   1  120.20    1.90
  -2  -2   1  117.30    2.74
   1   2  -1   57.93    1.42
   1   2  -1   56.26    1.32
   1   2  -1   58.11    1.39
   1   2  -1   57.83    1.07
   1   2  -1   57.88    1.06
   1   2  -1   59.25    1.03
   1   2  -1   57.08    1.04
  -1  -2   1   58.55    1.07
  -1  -2   1   58.07    1.02
  -1  -2   1   56.78    1.01
  -1  -2   1   57.77    1.07
  -1  -2   1   57.20    1.31
  -1  -2   1   57.45    1.40
  -1  -2   1   56.57    0.95
   0   2  -1    7.76    0.27
   0   2  -1    7.26    0.28
   0   2  -1    7.26    0.36
   0   2  -1    7.52    0.57
   0   2  -1    7.38    0.36
   0   2  -1    7.38    0.27
   0  -2   1    7.13    0.25
   0  -2   1    7.58    0.28
   0  -2   1    7.53    0.58
   0  -2   1    7.09    0.28
   0  -2   1    7.13    0.27
   0  -2   1    7.67    0.35
  -1   2  -1   87.20    1.49
  -1   2  -1   91.10    2.29
  -1   2  -1   87.40    1.99
  -1   2  -1   90.37    1.53
  -1   2  -1   87.19    1.85
  -1   2  -1   88.33    2.72
  -1   2  -1   86.64    1.55
  -1   2  -1   88.06    1.56
   1  -2   1   86.23    1.56
   1  -2   1   87.06    1.52
   1  -2   1   88.36    1.48
   1  -2   1   89.56    1.56
   1  -2   1   88.61    1.99
   1  -2   1   88.51    1.84
   1  -2   1   88.22    2.74
  -2   2  -1  146.23    2.48
  -2   2  -1  147.06    2.50
  -2   2  -1  148.10    2.87
  -2   2  -1  148.20    3.21
  -2   2  -1  148.18    3.66
  -2   2  -1  148.00    2.43
  -2   2  -1  146.54    4.33
  -2   2  -1  149.11    2.38
   2  -2   1  152.68    3.68
   2  -2   1  146.74    2.50
   2  -2   1  149.10    2.47
   2  -2   1  147.75    2.37
   2  -2   1  148.25    4.36
   2  -2   1  147.04    3.20
   2  -2   1  152.62    2.86
   2  -2   1  148.60    2.43
  -3   2  -1   91.96    2.24
  -3   2  -1   95.20    1.77
  -3   2  -1   91.56    1.73
  -3   2  -1   92.74    1.65
  -3   2  -1   92.16    1.79
  -3   2  -1   95.64    2.59
   3  -2   1   93.85    3.15
   3  -2   1   94.23    2.59
   3  -2   1   91.79    1.81
   3  -2   1   94.18    1.72
   3  -2   1   94.16    1.78
   3  -2   1   92.77    1.64
   3  -2   1   91.53    1.74
  -4   2  -1    3.78    0.30
  -4   2  -1    3.60    0.30
  -4   2  -1    3.74    0.25
  -4   2  -1    3.31    0.35
   4  -2   1    3.70    0.29
   4  -2   1    3.69    0.30
   4  -2   1    3.45    0.44
   4  -2   1    3.63    0.25
   4  -2   1    3.91    0.56
  -5   2  -1   64.97    1.87
  -5   2  -1   63.06    1.59
  -5   2  -1   66.47    1.48
  -5   2  -1   65.76    1.44
  -5   2  -1   64.89    1.60
  -5   2  -1   65.60    1.35
   5  -2   1   66.22    1.35
   5  -2   1   67.99    2.83
   5  -2   1   64.87    1.45
   5  -2   1   64.46    1.45
   5  -2   1   67.24    2.29
  -6   2  -1   -0.04    0.21
  -6   2  -1   -0.25    0.15
  -6   2  -1   -0.14    0.15
  -6   2  -1    0.01    0.12
   6  -2   1    0.06    0.14
   6  -2   1    0.03    0.15
   6  -2   1   -0.08    0.20
   6  -2   1   -0.11    0.17
  -7   2  -1    6.02    0.53
  -7   2  -1    5.29    0.38
  -7   2  -1    6.03    0.49
  -7   2  -1    5.63    0.47
   7  -2   1    6.08    0.43
   7  -2   1    5.50    0.77
   7  -2   1    5.67    0.45
   7  -2   1    5.62    0.90
  -8   2  -1    0.55    0.28
  -8   2  -1    1.55    0.43
  -8   2  -1    1.06    0.29
  -8   2  -1    0.98    0.23
   8  -2   1    1.16    0.27
   8  -2   1    1.34    0.42
   8  -2   1    0.73    0.38
   8  -2   1    1.21    0.30
  -9   2  -1    4.16    0.51
  -9   2  -1    4.11    0.66
  -9   2  -1    3.60    0.52
   9  -2   1    4.06    0.49
 -10   2  -1    0.79    0.47
 -10   2  -1    0.41    0.34
 -10   2  -1    1.19    0.34
  10  -2   1    1.12    0.48
  10  -2   1    0.67    0.46
  10  -2   1    1.17    0.34
 -11   2  -1    4.32    0.79
 -11   2  -1    5.34    0.72
 -11   2  -1    4.31    0.57
  11  -2   1    3.08    0.89
  11  -2   1    2.31    0.66
  11  -2   1    4.32    0.56
 -12   2  -1    3.26    0.64
 -12   2  -1    2.61    0.48
  12  -2   1    2.57    0.87
  12  -2   1    2.66    0.50
  12  -2   1    1.19    0.60
 -13   2  -1    0.00    0.38
 -13   2  -1    0.49    0.38
  13  -2   1    0.15    0.64
  13  -2   1    0.23    0.33
  13  -2   1   -0.25    0.49
  13   1  -1    0.04    0.50
 -13  -1   1   -0.11    0.37
  12   1  -1    0.30    0.49
  12   1  -1   -0.13    0.53
 -12  -1   1    0.53    0.53
 -12  -1   1   -0.21    0.33
  11   1  -1    0.21    0.57
  11   1  -1    0.60    0.29
  11   1  -1    0.24    0.43
 -11  -1   1    0.62    0.39
 -11  -1   1    0.49    0.25
 -11  -1   1    0.45    0.53
  10   1  -1    1.87    0.61
  10   1  -1    2.03    0.76
  10   1  -1    2.94    0.41
 -10  -1   1    2.75    0.54
 -10  -1   1    2.68    0.39
 -10  -1   1    2.90    0.69
   9   1  -1   -0.02    0.33
   9   1  -1   -0.26    0.37
   9   1  -1    0.29    0.22
  -9  -1   1    0.02    0.19
  -9  -1   1    0.21    0.30
  -9  -1   1   -0.23    0.23
   8   1  -1    0.11    0.37
   8   1  -1    0.34    0.33
   8   1  -1    0.20    0.21
   8   1  -1    0.36    0.23
  -8  -1   1    0.68    0.24
  -8  -1   1    0.53    0.30
  -8  -1   1    1.15    0.46
   7   1  -1    0.92    0.20
   7   1  -1    0.54    0.28
   7   1  -1    0.76    0.39
   7   1  -1    0.77    0.21
   7   1  -1    0.58    0.21
  -7  -1   1    0.73    0.27
  -7  -1   1    0.89    0.22
  -7  -1   1    1.08    0.40
  -7  -1   1    0.51    0.19
   6   1  -1   17.08    0.54
   6   1  -1   18.26    1.27
   6   1  -1   16.93    0.61
   6   1  -1   18.33    0.81
   6   1  -1   17.01    0.56
  -6  -1   1   17.54    0.91
  -6  -1   1   17.00    0.58
  -6  -1   1   18.22    0.81
  -6  -1   1   17.54    0.61
   5   1  -1    8.41    0.33
   5   1  -1    9.30    0.84
   5   1  -1    8.13    0.38
   5   1  -1    9.16    0.54
   5   1  -1    8.36    0.36
  -5  -1   1    7.87    0.50
  -5  -1   1    8.39    0.37
  -5  -1   1    8.93    0.61
  -5  -1   1    8.28    0.38
   4   1  -1   46.79    0.96
   4   1  -1   48.01    1.32
   4   1  -1   47.83    1.86
   4   1  -1   46.68    0.89
   4   1  -1   48.06    0.96
  -4  -1   1   45.11    1.20
  -4  -1   1   46.60    1.32
  -4  -1   1   46.00    0.97
  -4  -1   1   46.58    0.95
   3   1  -1   38.66    0.72
   3   1  -1   39.30    1.51
   3   1  -1   38.61    0.77
   3   1  -1   39.59    0.75
   3   1  -1   38.49    0.77
   3   1  -1   39.76    1.09
  -3  -1   1   38.26    1.07
  -3  -1   1   38.00    0.98
  -3  -1   1   38.65    0.74
  -3  -1   1   37.47    0.76
   2   1  -1   52.64    1.67
   2   1  -1   52.65    0.94
   2   1  -1   51.78    0.86
   2   1  -1   52.26    0.90
   2   1  -1   52.85    1.12
   2   1  -1   53.65    1.29
   2   1  -1   51.97    0.90
   2   1  -1   53.11    0.92
   2   1  -1   51.64    1.18
  -2  -1   1   52.84    0.95
  -2  -1   1   52.34    0.87
  -2  -1   1   52.42    1.26
  -2  -1   1   52.25    1.19
  -2  -1   1   51.35    1.12
  -2  -1   1   51.21    0.91
   1   1  -1  184.85    3.69
   1   1  -1  185.97    3.10
   1   1  -1  186.93    2.73
   1   1  -1  188.60    3.66
   1   1  -1  185.75    2.68
   1   1  -1  187.73    2.83
   1   1  -1  187.47    2.72
   1   1  -1  188.44    2.83
  -1  -1   1  185.12    2.83
  -1  -1   1  184.48    3.64
  -1  -1   1  187.57    2.71
  -1  -1   1  185.23    3.15
  -1  -1   1  185.71    3.69
  -1  -1   1  188.49    2.69
   0   1  -1  301.23    4.10
   0   1  -1  279.39    5.62
   0   1  -1  309.55    7.36
   0   1  -1  266.52    4.07
   0   1  -1  295.97    4.52
   0   1  -1  302.02    6.47
   0   1  -1  245.61    5.29
   0   1  -1  287.99    4.52
   0  -1   1  272.11    4.44
   0  -1   1  285.42    5.81
   0  -1   1  295.96    4.25
   0  -1   1  293.89    5.32
   0  -1   1  304.59    4.23
   0  -1   1  280.70    7.32
   0  -1   1  250.35    6.38
   0  -1   1  267.95    4.08
  -1   1  -1   22.25    0.50
  -1   1  -1   22.79    0.49
  -1   1  -1   22.11    0.53
  -1   1  -1   22.02    0.73
  -1   1  -1   22.04    0.66
  -1   1  -1   21.47    0.48
  -1   1  -1   22.74    0.86
  -1   1  -1   21.49    0.62
  -1   1  -1   21.51    0.46
   1  -1   1   22.00    0.74
   1  -1   1   22.66    0.49
   1  -1   1   21.99    0.48
   1  -1   1   22.43    0.66
   1  -1   1   21.84    0.50
   1  -1   1   22.11    0.62
   1  -1   1   22.37    0.86
   1  -1   1   22.22    0.46
  -2   1  -1   34.02    0.77
  -2   1  -1   39.08    1.43
  -2   1  -1   38.80    1.22
  -2   1  -1   38.83    0.80
  -2   1  -1   39.24    0.80
  -2   1  -1   40.85    0.83
  -2   1  -1   39.60    0.76
  -2   1  -1   39.12    1.01
  -2   1  -1   40.05    0.81
   2  -1   1   38.00    1.43
   2  -1   1   40.73    0.82
   2  -1   1   38.63    0.82
   2  -1   1   40.01    1.02
   2  -1   1   39.66    0.80
   2  -1   1   39.89    0.76
   2  -1   1   39.90    1.19
   2  -1   1   40.31    1.24
   2  -1   1   39.19    0.80
  -3   1  -1   79.92    1.90
  -3   1  -1   83.18    2.32
  -3   1  -1   81.14    1.43
  -3   1  -1   80.85    1.53
  -3   1  -1   81.21    1.60
  -3   1  -1   80.89    1.50
   3  -1   1   82.88    1.60
   3  -1   1   82.24    1.54
   3  -1   1   83.50    1.91
   3  -1   1   81.46    1.42
   3  -1   1   81.41    2.74
   3  -1   1   81.33    1.51
   3  -1   1   81.40    2.34
  -4   1  -1    5.69    0.29
  -4   1  -1    5.79    0.41
  -4   1  -1    5.76    0.33
  -4   1  -1    5.77    0.33
  -4   1  -1    5.91    0.34
  -4   1  -1    6.32    0.39
   4  -1   1    5.91    0.68
   4  -1   1    6.21    0.34
   4  -1   1    5.41    0.54
   4  -1   1    6.12    0.33
   4  -1   1    6.30    0.46
   4  -1   1    5.64    0.29
  -5   1  -1   10.97    0.60
  -5   1  -1   11.80    0.45
  -5   1  -1   11.28    0.49
  -5   1  -1   11.27    0.54
  -5   1  -1   12.06    0.52
  -5   1  -1   11.31    0.59
   5  -1   1   11.75    1.04
   5  -1   1   11.59    0.28
   5  -1   1   11.57    0.82
   5  -1   1   11.70    0.50
   5  -1   1   11.62    0.51
   5  -1   1   11.61    0.44
  -6   1  -1   -0.05    0.14
  -6   1  -1   -0.08    0.15
  -6   1  -1   -0.01    0.20
  -6   1  -1    0.03    0.15
  -6   1  -1    0.05    0.13
   6  -1   1   -0.13    0.13
   6  -1   1    0.11    0.20
   6  -1   1   -0.05    0.13
   6  -1   1    0.08    0.12
   6  -1   1   -0.06    0.15
   6  -1   1    0.02    0.05
  -7   1  -1    0.38    0.21
  -7   1  -1    0.29    0.15
  -7   1  -1   -0.01    0.23
  -7   1  -1    0.05    0.18
   7  -1   1    0.35    0.19
   7  -1   1    0.44    0.20
   7  -1   1    0.14    0.07
   7  -1   1    0.25    0.25
   7  -1   1    0.24    0.27
  -8   1  -1   17.33    0.97
  -8   1  -1   16.28    0.64
  -8   1  -1   18.14    0.79
  -8   1  -1   15.43    0.80
   8  -1   1   15.81    1.55
   8  -1   1   17.49    1.38
   8  -1   1   17.02    0.77
   8  -1   1   16.21    0.71
  -9   1  -1    0.11    0.25
  -9   1  -1    0.46    0.39
  -9   1  -1    0.33    0.27
   9  -1   1   -0.05    0.20
   9  -1   1    0.28    0.29
   9  -1   1    0.00    0.37
 -10   1  -1    0.73    0.29
 -10   1  -1    0.50    0.45
 -10   1  -1    0.52    0.34
  10  -1   1    0.41    0.42
  10  -1   1    0.54    0.28
  10  -1   1    0.01    0.42
 -11   1  -1    4.81    0.56
 -11   1  -1    4.64    0.78
 -11   1  -1    5.16    0.69
  11  -1   1    3.15    0.76
  11  -1   1    3.39    0.92
  11  -1   1    5.21    0.60
 -12   1  -1    1.03    0.45
 -12   1  -1    0.79    0.37
 -12   1  -1    1.37    0.60
  12  -1   1    0.52    0.51
  12  -1   1    0.63    0.63
  12  -1   1    0.81    0.34
 -13   1  -1    0.20    0.36
 -13   1  -1    0.73    0.63
 -13   1  -1   -0.09    0.31
  13  -1   1    0.33    0.46
  13  -1   1    0.50    0.54
  13  -1   1    0.76    0.33
  13   0  -1   -0.04    0.52
 -13   0   1   -0.23    0.37
  12   0  -1    0.38    0.48
  12   0  -1    0.78    0.32
  12   0  -1    0.67    0.58
 -12   0   1    0.52    0.42
 -12   0   1    1.19    0.64
  11   0  -1   -0.07    0.39
  11   0  -1    0.15    0.52
  11   0  -1    0.09    0.22
 -11   0   1   -0.18    0.32
 -11   0   1    0.04    0.22
 -11   0   1    0.56    0.50
  10   0  -1    0.06    0.44
  10   0  -1   -0.25    0.32
  10   0  -1    0.14    0.21
 -10   0   1   -0.09    0.42
 -10   0   1   -0.06    0.20
 -10   0   1   -0.10    0.28
   9   0  -1    0.54    0.40
   9   0  -1    0.85    0.26
   9   0  -1    0.59    0.42
  -9   0   1    1.20    0.49
  -9   0   1    0.93    0.26
  -9   0   1    0.53    0.36
   8   0  -1   38.12    2.63
   8   0  -1   35.87    1.22
   8   0  -1   34.82    1.04
   8   0  -1   35.35    2.06
  -8   0   1   36.76    1.39
  -8   0   1   36.14    1.50
  -8   0   1   35.70    1.01
   7   0  -1    0.06    0.22
   7   0  -1   -0.04    0.12
   7   0  -1    0.12    0.24
   7   0  -1    0.11    0.14
   7   0  -1   -0.10    0.14
  -7   0   1   -0.21    0.15
  -7   0   1    0.33    0.34
  -7   0   1   -0.11    0.15
  -7   0   1   -0.05    0.15
  -7   0   1    0.03    0.05
   6   0  -1   17.44    0.72
   6   0  -1   17.38    1.44
   6   0  -1   17.40    0.53
   6   0  -1   16.59    1.15
   6   0  -1   16.48    0.55
   6   0  -1   17.37    0.60
  -6   0   1   17.96    0.82
  -6   0   1   16.82    0.90
  -6   0   1   16.71    0.59
  -6   0   1   17.18    0.58
   5   0  -1    1.98    0.18
   5   0  -1    2.28    0.20
   5   0  -1    2.50    0.28
   5   0  -1    1.07    0.29
   5   0  -1    1.26    0.36
   5   0  -1    1.88    0.22
  -5   0   1    1.69    0.21
  -5   0   1    1.85    0.30
  -5   0   1    1.80    0.20
  -5   0   1    1.96    0.35
   4   0  -1    1.09    0.26
   4   0  -1    1.60    0.14
   4   0  -1    1.86    0.16
   4   0  -1    1.21    0.17
   4   0  -1    1.67    0.18
  -4   0   1    1.74    0.25
  -4   0   1    1.90    0.17
  -4   0   1    1.73    0.29
  -4   0   1    1.48    0.17
   3   0  -1   91.54    1.43
   3   0  -1   90.62    1.48
   3   0  -1   90.39    1.96
   3   0  -1   91.26    2.64
   3   0  -1   90.34    1.48
   3   0  -1   90.75    1.50
  -3   0   1   89.41    1.50
  -3   0   1   90.89    1.45
  -3   0   1   89.25    1.91
  -3   0   1   89.97    1.83
   2   0  -1   39.22    0.67
   2   0  -1   39.32    0.95
   2   0  -1   38.91    0.66
   2   0  -1   38.59    0.76
   2   0  -1   39.87    0.91
   2   0  -1   38.82    0.64
   2   0  -1   39.83    0.68
   2   0  -1   40.43    1.30
  -2   0   1   39.09    0.68
  -2   0   1   38.15    0.63
  -2   0   1   39.37    0.96
  -2   0   1   37.97    0.91
  -2   0   1   39.51    0.65
   1   0  -1  347.32    5.50
   1   0  -1  327.96    4.97
   1   0  -1  354.91    5.57
   1   0  -1  341.94    4.83
  -1   0   1  349.79    4.83
  -1   0   1  343.23    5.50
  -1   0   1  351.75    5.58
  -1   0   1  345.63    5.18
  -1   0  -1  139.78    3.76
  -1   0  -1  143.67    2.18
  -1   0  -1  123.40    3.37
   1   0   1  142.05    3.31
   1   0   1  166.24    2.15
   1   0   1  133.21    2.23
   1   0   1  165.36    2.86
  -2   0  -1   15.49    0.38
  -2   0  -1   15.50    0.63
  -2   0  -1   16.26    0.67
  -2   0  -1   15.57    0.46
  -2   0  -1   16.08    0.40
  -2   0  -1   15.30    0.42
  -2   0  -1   15.23    0.72
  -2   0  -1   15.39    0.42
  -2   0  -1   15.48    0.40
  -2   0  -1   15.62    0.42
   2   0   1   15.43    0.42
   2   0   1   16.52    0.66
   2   0   1   15.96    0.40
   2   0   1   15.67    0.46
   2   0   1   15.79    0.68
   2   0   1   15.97    0.42
   2   0   1   15.63    0.41
   2   0   1   15.24    0.73
   2   0   1   16.22    0.42
   2   0   1   15.44    0.37
  -3   0  -1   18.84    0.48
  -3   0  -1   18.62    0.53
  -3   0  -1   18.76    0.52
  -3   0  -1   18.44    0.84
  -3   0  -1   18.45    0.58
  -3   0  -1   17.97    0.47
  -3   0  -1   17.57    0.51
  -3   0  -1   18.55    0.52
  -3   0  -1   18.41    0.57
   3   0   1   18.78    0.51
   3   0   1   18.64    0.54
   3   0   1   19.70    0.60
   3   0   1   18.99    0.48
   3   0   1   19.35    0.58
   3   0   1   18.25    0.85
   3   0   1   18.69    0.98
   3   0   1   19.62    0.50
   3   0   1   17.47    0.52
   3   0   1   19.26    0.84
  -4   0  -1   46.42    1.16
  -4   0  -1   46.64    1.03
  -4   0  -1   45.53    0.94
  -4   0  -1   45.46    1.04
  -4   0  -1   45.62    1.20
  -4   0  -1   46.00    1.08
  -4   0  -1   45.35    1.01
   4   0   1   47.55    0.96
   4   0   1   46.94    1.05
   4   0   1   47.20    1.05
   4   0   1   45.69    1.96
   4   0   1   44.62    1.68
   4   0   1   46.55    1.04
   4   0   1   48.03    1.20
  -5   0  -1   10.37    0.49
  -5   0  -1   10.74    0.57
  -5   0  -1   10.30    0.38
  -5   0  -1   10.88    0.48
  -5   0  -1   10.71    0.46
  -5   0  -1   10.66    0.42
   5   0   1   10.92    0.49
   5   0   1   10.61    0.41
   5   0   1   11.28    1.02
   5   0   1   10.12    0.78
   5   0   1   10.04    0.46
   5   0   1   10.56    0.41
   5   0   1   10.26    0.52
  -6   0  -1   26.94    0.74
  -6   0  -1   25.52    0.88
  -6   0  -1   25.59    0.79
  -6   0  -1   25.58    0.82
  -6   0  -1   24.00    0.94
   6   0   1   26.01    0.73
   6   0   1   25.87    0.82
   6   0   1   26.74    1.73
   6   0   1   26.26    1.44
   6   0   1   26.14    0.76
   6   0   1   26.28    0.84
  -7   0  -1    2.95    0.38
  -7   0  -1    2.97    0.45
  -7   0  -1    2.42    0.31
  -7   0  -1    2.71    0.36
  -7   0  -1    2.89    0.30
   7   0   1    2.00    0.44
   7   0   1    2.81    0.27
   7   0   1    2.52    0.32
   7   0   1    1.82    0.49
   7   0   1    2.87    0.35
   7   0   1    2.62    0.29
  -8   0  -1    6.47    0.67
  -8   0  -1    6.46    0.51
  -8   0  -1    6.20    0.53
  -8   0  -1    6.42    0.41
   8   0   1    7.00    0.97
   8   0   1    6.35    0.49
   8   0   1    6.14    0.49
   8   0   1    7.03    0.44
  -9   0  -1    1.28    0.32
  -9   0  -1    1.45    0.37
  -9   0  -1    1.53    0.42
   9   0   1    1.32    0.34
   9   0   1    0.50    0.38
   9   0   1    0.97    0.45
   9   0   1    1.16    0.20
 -10   0  -1    2.27    0.58
 -10   0  -1    3.03    0.44
 -10   0  -1    2.64    0.48
  10   0   1    1.73    0.61
  10   0   1    2.67    0.43
  10   0   1    2.53    0.63
 -11   0  -1    2.12    0.63
 -11   0  -1    0.76    0.39
 -11   0  -1    0.34    0.34
  11   0   1    1.39    0.38
  11   0   1    0.40    0.53
  11   0   1    1.15    0.49
 -12   0  -1    0.32    0.35
 -12   0  -1    0.28    0.37
 -12   0  -1    0.09    0.31
  12   0   1   -0.44    0.41
  12   0   1   -0.10    0.33
  12   0   1   -0.05    0.29
 -13   0  -1   -0.04    0.26
 -13   0  -1    0.46    0.37
 -13   0  -1    0.26    0.56
  13   0   1   -0.07    0.55
  13   0   1    0.31    0.32
  13   0   1   -0.10    0.49
 -14   0  -1    0.59    0.37
  14   0   1    0.30    0.33
  13  -1  -1    0.46    0.60
 -13   1   1   -0.31    0.35
  12  -1  -1    0.22    0.24
  12  -1  -1   -0.12    0.42
  12  -1  -1    0.32    0.62
 -12   1   1   -0.05    0.34
 -12   1   1    0.23    0.54
  11  -1  -1   -0.21    0.28
  11  -1  -1    0.33    0.40
  11  -1  -1    0.02    0.23
 -11   1   1   -0.24    0.32
 -11   1   1   -0.50    0.44
 -11   1   1    0.27    0.24
  10  -1  -1    0.50    0.35
  10  -1  -1    0.71    0.54
  10  -1  -1    1.23    0.31
 -10   1   1    1.37    0.49
 -10   1   1    0.57    0.32
 -10   1   1    1.20    0.31
   9  -1  -1    2.85    0.62
   9  -1  -1    3.63    0.41
   9  -1  -1    2.63    0.74
  -9   1   1    3.93    0.42
  -9   1   1    3.45    0.55
  -9   1   1    3.08    0.58
   8  -1  -1    1.94    0.62
   8  -1  -1    3.41    0.38
   8  -1  -1    2.50    0.53
  -8   1   1    3.67    0.60
  -8   1   1    3.31    0.36
  -8   1   1    2.96    0.51
   7  -1  -1   27.73    2.01
   7  -1  -1   29.53    0.94
   7  -1  -1   28.35    0.87
   7  -1  -1   28.68    0.81
   7  -1  -1   27.39    1.62
  -7   1   1   28.29    1.14
  -7   1   1   28.31    1.23
  -7   1   1   28.93    0.84
  -7   1   1   28.15    0.87
   6  -1  -1    8.60    0.84
   6  -1  -1    8.74    0.38
   6  -1  -1    9.02    0.40
   6  -1  -1    8.77    1.12
   6  -1  -1    9.48    0.47
   6  -1  -1    8.64    0.43
  -6   1   1    8.92    0.44
  -6   1   1    6.61    0.33
  -6   1   1    7.72    0.66
  -6   1   1    8.72    0.43
  -6   1   1    8.77    0.57
   5  -1  -1    5.40    0.34
   5  -1  -1    6.07    0.31
   5  -1  -1    5.58    0.63
   5  -1  -1    6.21    0.88
   5  -1  -1    5.17    0.31
   5  -1  -1    5.70    0.28
  -5   1   1    5.21    0.47
  -5   1   1    5.43    0.42
  -5   1   1    5.50    0.32
  -5   1   1    5.60    0.32
   4  -1  -1    3.35    0.44
   4  -1  -1    3.18    0.21
   4  -1  -1    3.37    0.20
   4  -1  -1    3.15    0.22
  -4   1   1    2.95    0.22
  -4   1   1    2.80    0.21
  -4   1   1    3.08    0.38
  -4   1   1    2.94    0.35
   3  -1  -1  105.51    1.65
   3  -1  -1  105.23    3.48
   3  -1  -1  104.39    1.73
   3  -1  -1  104.30    1.71
   3  -1  -1  104.32    2.85
   3  -1  -1  103.70    1.71
  -3   1   1  104.18    1.68
  -3   1   1  104.02    1.73
  -3   1   1  103.87    2.81
  -3   1   1  100.39    1.75
  -3   1   1  102.91    2.07
  -3   1   1  102.39    2.13
   2  -1  -1    1.32    0.21
   2  -1  -1    1.35    0.11
   2  -1  -1    1.25    0.11
   2  -1  -1    1.52    0.16
   2  -1  -1    1.42    0.10
   2  -1  -1    1.38    0.20
   2  -1  -1    1.41    0.12
   2  -1  -1    1.55    0.13
  -2   1   1    1.31    0.11
  -2   1   1    1.10    0.17
  -2   1   1    1.29    0.19
  -2   1   1    0.90    0.19
  -2   1   1    1.46    0.12
   1  -1  -1  206.59    3.26
   1  -1  -1  212.04    3.19
   1  -1  -1  205.95    3.45
   1  -1  -1  201.44    5.49
   1  -1  -1  204.72    2.98
   1  -1  -1  203.91    4.69
   1  -1  -1  207.95    2.99
   1  -1  -1  206.71    2.99
   1  -1  -1  205.57    3.41
  -1   1   1  204.23    3.11
  -1   1   1  208.71    2.99
  -1   1   1  205.11    5.50
  -1   1   1  206.63    3.41
   0  -1  -1   49.62    0.80
   0  -1  -1   39.19    0.85
   0  -1  -1   45.96    1.36
   0  -1  -1   49.75    0.83
   0  -1  -1   50.47    1.16
   0  -1  -1   47.20    0.82
   0  -1  -1   50.38    1.08
   0   1   1   40.00    0.80
   0   1   1   50.60    0.81
   0   1   1   50.52    0.76
   0   1   1   44.01    1.35
   0   1   1   49.26    0.79
   0   1   1   50.22    1.28
   0   1   1   47.94    0.87
  -1  -1  -1   84.52    1.38
  -1  -1  -1   85.95    1.35
  -1  -1  -1   84.72    1.70
  -1  -1  -1   74.60    1.35
  -1  -1  -1   86.95    2.06
   1   1   1   84.65    1.36
   1   1   1   82.31    1.27
   1   1   1   75.39    1.32
   1   1   1   85.13    1.30
   1   1   1   82.61    1.70
   1   1   1   81.09    1.38
   1   1   1   73.78    2.03
   1   1   1   86.68    2.02
  -2  -1  -1  686.20    9.65
  -2  -1  -1  676.83    9.77
  -2  -1  -1  673.43   13.21
  -2  -1  -1  695.54   10.37
  -2  -1  -1  680.69   15.97
  -2  -1  -1  664.75   16.24
  -2  -1  -1  678.19   10.54
  -2  -1  -1  690.86    9.71
  -2  -1  -1  656.12   10.81
  -2  -1  -1  681.59   13.35
   2   1   1  686.36   13.22
   2   1   1  671.96   16.03
   2   1   1  668.12   10.52
   2   1   1  672.25    9.90
   2   1   1  692.01   16.19
   2   1   1  677.68   10.14
   2   1   1  663.20   13.24
   2   1   1  682.83    9.72
   2   1   1  683.92   11.01
   2   1   1  688.26   10.38
  -3  -1  -1   88.71    1.60
  -3  -1  -1   88.96    2.44
  -3  -1  -1   89.90    1.51
  -3  -1  -1   88.54    1.81
  -3  -1  -1   91.64    1.90
  -3  -1  -1   88.25    1.59
  -3  -1  -1   89.07    1.76
  -3  -1  -1   89.76    1.59
  -3  -1  -1   88.65    1.63
   3   1   1   89.59    1.91
   3   1   1   90.32    2.42
   3   1   1   87.67    1.59
   3   1   1   89.30    1.51
   3   1   1   88.26    2.56
   3   1   1   91.57    1.61
   3   1   1   89.37    1.63
   3   1   1   91.47    1.81
   3   1   1   86.41    1.59
   3   1   1   87.58    1.41
  -4  -1  -1    2.04    0.22
  -4  -1  -1    2.33    0.20
  -4  -1  -1    2.40    0.21
  -4  -1  -1    2.48    0.23
  -4  -1  -1    2.18    0.25
  -4  -1  -1    2.22    0.28
   4   1   1    2.53    0.16
   4   1   1    2.43    0.21
   4   1   1    2.59    0.21
   4   1   1    2.53    0.38
   4   1   1    2.39    0.26
   4   1   1    2.29    0.24
   4   1   1    2.18    0.19
   4   1   1    2.26    0.24
  -5  -1  -1    4.85    0.29
  -5  -1  -1    4.45    0.38
  -5  -1  -1    4.95    0.35
  -5  -1  -1    5.21    0.33
  -5  -1  -1    5.32    0.35
  -5  -1  -1    4.75    0.33
   5   1   1    5.30    0.33
   5   1   1    5.12    0.37
   5   1   1    4.40    0.60
   5   1   1    4.99    0.23
   5   1   1    5.32    0.30
   5   1   1    5.17    0.35
   5   1   1    5.21    0.35
  -6  -1  -1    0.04    0.12
  -6  -1  -1   -0.34    0.15
  -6  -1  -1   -0.10    0.14
  -6  -1  -1    0.12    0.15
  -6  -1  -1   -0.07    0.15
   6   1   1   -0.02    0.14
   6   1   1   -0.10    0.11
   6   1   1    0.00    0.10
   6   1   1   -0.04    0.18
   6   1   1   -0.18    0.11
   6   1   1   -0.14    0.13
   6   1   1   -0.07    0.14
   6   1   1   -0.02    0.08
  -7  -1  -1    0.82    0.23
  -7  -1  -1    0.87    0.25
  -7  -1  -1    0.96    0.33
  -7  -1  -1    1.06    0.21
  -7  -1  -1    0.58    0.23
   7   1   1    0.55    0.30
   7   1   1    0.82    0.19
   7   1   1    0.84    0.14
   7   1   1    0.77    0.19
   7   1   1    1.03    0.23
   7   1   1    0.97    0.24
   7   1   1    0.32    0.29
  -8  -1  -1    0.35    0.25
  -8  -1  -1    0.02    0.20
  -8  -1  -1    0.19    0.25
  -8  -1  -1    0.00    0.15
   8   1   1    0.06    0.21
   8   1   1    0.10    0.20
   8   1   1   -0.09    0.29
   8   1   1    0.19    0.11
   8   1   1    0.17    0.29
   8   1   1    0.13    0.17
  -9  -1  -1    0.31    0.25
  -9  -1  -1    0.15    0.27
  -9  -1  -1    0.21    0.26
   9   1   1    0.06    0.38
   9   1   1    0.09    0.25
   9   1   1    0.20    0.23
 -10  -1  -1    2.70    0.43
 -10  -1  -1    3.50    0.53
 -10  -1  -1    2.90    0.57
  10   1   1    1.47    0.57
  10   1   1    2.69    0.44
  10   1   1    1.76    0.59
 -11  -1  -1    1.63    0.51
 -11  -1  -1    1.97    0.47
 -11  -1  -1    1.26    0.36
  11   1   1    1.47    0.54
  11   1   1    1.46    0.41
  11   1   1    1.66    0.72
 -12  -1  -1    1.01    0.36
 -12  -1  -1    0.95    0.37
 -12  -1  -1    1.52    0.56
  12   1   1    0.60    0.54
  12   1   1    1.07    0.60
  12   1   1    1.35    0.42
 -13  -1  -1    0.36    0.34
 -13  -1  -1   -0.12    0.49
  13   1   1   -0.07    0.30
  13   1   1   -0.30    0.53
  13   1   1    0.08    0.41
 -14  -1  -1   -0.19    0.34
  14   1   1    0.28    0.36
 -13   2   1   -0.06    0.40
  12  -2  -1    0.43    0.52
  12  -2  -1    0.24    0.26
  12  -2  -1    0.29    0.50
 -12   2   1    0.44    0.36
  11  -2  -1    0.01    0.40
  11  -2  -1    0.24    0.24
  11  -2  -1   -0.26    0.31
 -11   2   1    0.03    0.27
 -11   2   1   -0.14    0.25
  10  -2  -1    0.73    0.27
  10  -2  -1    0.39    0.37
  10  -2  -1    0.65    0.45
 -10   2   1    0.24    0.27
 -10   2   1   -0.14    0.48
 -10   2   1    0.62    0.30
   9  -2  -1    1.44    0.48
   9  -2  -1    2.14    0.35
   9  -2  -1    1.66    0.59
  -9   2   1    2.17    0.62
  -9   2   1    2.28    0.47
  -9   2   1    2.78    0.39
   8  -2  -1    0.92    0.38
   8  -2  -1    0.93    0.51
   8  -2  -1    1.62    0.31
  -8   2   1    1.69    0.46
  -8   2   1    1.56    0.31
  -8   2   1    1.48    0.37
   7  -2  -1    0.72    0.21
   7  -2  -1    0.51    0.14
   7  -2  -1    0.47    0.18
   7  -2  -1    0.32    0.35
   7  -2  -1    0.65    0.29
  -7   2   1    0.49    0.38
  -7   2   1    0.79    0.18
  -7   2   1    0.70    0.22
  -7   2   1    0.89    0.34
   6  -2  -1   24.18    1.34
   6  -2  -1   24.43    1.79
   6  -2  -1   23.14    0.71
   6  -2  -1   23.58    0.74
   6  -2  -1   23.16    0.75
   6  -2  -1   23.03    0.67
  -6   2   1   24.84    1.09
  -6   2   1   23.56    0.74
  -6   2   1   22.92    0.74
  -6   2   1   22.94    0.98
  -6   2   1   22.93    0.66
   5  -2  -1   66.28    1.26
   5  -2  -1   62.16    1.31
   5  -2  -1   67.51    2.93
   5  -2  -1   65.72    2.26
   5  -2  -1   63.47    1.34
  -5   2   1   61.21    1.71
  -5   2   1   64.26    1.34
  -5   2   1   63.02    1.36
  -5   2   1   65.38    1.70
  -5   2   1   62.87    1.24
   4  -2  -1    0.58    0.18
   4  -2  -1    0.84    0.14
   4  -2  -1    0.91    0.16
   4  -2  -1    0.58    0.23
   4  -2  -1    0.93    0.17
  -4   2   1    0.78    0.27
  -4   2   1    0.71    0.16
  -4   2   1    1.05    0.18
  -4   2   1    0.90    0.23
  -4   2   1    1.05    0.15
   3  -2  -1    3.40    0.20
   3  -2  -1    3.40    0.34
   3  -2  -1    3.47    0.22
   3  -2  -1    3.49    0.51
   3  -2  -1    3.47    0.27
   3  -2  -1    3.40    0.23
  -3   2   1    3.40    0.22
  -3   2   1    3.33    0.31
  -3   2   1    3.50    0.20
  -3   2   1    3.69    0.35
  -3   2   1    3.48    0.24
   2  -2  -1    5.64    0.25
   2  -2  -1    5.80    0.57
   2  -2  -1    5.80    0.34
   2  -2  -1    5.95    0.24
   2  -2  -1    6.03    0.27
   2  -2  -1    6.27    0.34
   2  -2  -1    5.78    0.26
  -2   2   1    6.31    0.27
  -2   2   1    5.87    0.62
  -2   2   1    5.73    0.26
  -2   2   1    6.10    0.26
  -2   2   1    5.96    0.34
  -2   2   1    5.91    0.34
  -2   2   1    6.18    0.25
   1  -2  -1 1000.00   18.66
   1  -2  -1  947.11   21.41
   1  -2  -1  933.33   14.95
   1  -2  -1  945.62   14.44
   1  -2  -1  964.82   25.78
   1  -2  -1  958.17   14.63
   1  -2  -1  932.96   14.46
  -1   2   1  931.87   15.04
  -1   2   1  933.97   14.31
  -1   2   1  959.69   14.42
  -1   2   1  952.71   14.99
  -1   2   1  962.02   18.71
  -1   2   1  984.56   25.45
   0  -2  -1   43.99    0.83
   0  -2  -1   44.20    1.27
   0  -2  -1   45.76    1.10
   0  -2  -1   44.71    0.87
   0  -2  -1   45.53    0.85
   0  -2  -1   45.74    1.08
   0  -2  -1   45.38    0.87
   0  -2  -1   45.78    1.48
   0   2   1   43.60    0.87
   0   2   1   43.41    1.10
   0   2   1   43.44    1.08
   0   2   1   45.94    0.87
   0   2   1   43.22    0.85
   0   2   1   45.20    0.83
   0   2   1   45.65    1.47
   0   2   1   45.08    1.27
  -1  -2  -1   31.44    0.97
  -1  -2  -1   30.43    0.68
  -1  -2  -1   31.27    0.70
  -1  -2  -1   31.23    0.68
  -1  -2  -1   32.19    0.63
  -1  -2  -1   30.97    0.65
  -1  -2  -1   31.45    0.87
  -1  -2  -1   32.32    0.97
   1   2   1   32.19    0.69
   1   2   1   32.39    0.66
   1   2   1   32.32    0.96
   1   2   1   31.76    0.97
   1   2   1   31.40    0.70
   1   2   1   32.61    1.16
   1   2   1   31.31    0.63
   1   2   1   32.14    0.88
   1   2   1   32.01    0.69
  -2  -2  -1  534.37    7.70
  -2  -2  -1  534.36    8.08
  -2  -2  -1  535.86    8.05
  -2  -2  -1  516.82    7.58
  -2  -2  -1  535.06   10.00
  -2  -2  -1  538.63   12.15
  -2  -2  -1  540.44    7.77
  -2  -2  -1  532.51   12.59
   2   2   1  520.48    8.07
   2   2   1  540.51   11.85
   2   2   1  539.08    7.79
   2   2   1  533.11   12.16
   2   2   1  539.97    8.05
   2   2   1  542.37    7.71
   2   2   1  521.98    7.98
   2   2   1  535.82   10.02
  -3  -2  -1   31.14    0.71
  -3  -2  -1   32.27    0.95
  -3  -2  -1   30.91    0.77
  -3  -2  -1   32.49    0.63
  -3  -2  -1   32.07    0.80
  -3  -2  -1   32.35    1.16
   3   2   1   32.53    0.73
   3   2   1   31.91    0.63
   3   2   1   31.25    1.27
   3   2   1   33.91    1.20
   3   2   1   33.03    0.98
   3   2   1   31.90    0.81
   3   2   1   32.12    0.79
   3   2   1   33.19    0.72
  -4  -2  -1   15.38    0.81
  -4  -2  -1   15.50    0.56
  -4  -2  -1   14.57    0.49
  -4  -2  -1   15.81    0.66
  -4  -2  -1   14.92    0.38
  -4  -2  -1   14.84    0.48
  -4  -2  -1   15.39    0.53
   4   2   1   14.99    0.55
   4   2   1   14.66    0.49
   4   2   1   15.58    0.66
   4   2   1   14.65    0.54
   4   2   1   15.52    0.49
   4   2   1   14.94    0.39
   4   2   1   14.74    0.91
  -5  -2  -1   35.15    0.84
  -5  -2  -1   33.34    0.91
  -5  -2  -1   32.67    1.09
  -5  -2  -1   34.55    0.95
  -5  -2  -1   33.26    0.91
   5   2   1   32.98    1.10
   5   2   1   34.94    1.63
   5   2   1   35.86    0.86
   5   2   1   34.35    0.69
   5   2   1   33.20    0.93
   5   2   1   34.36    0.78
   5   2   1   33.99    0.94
  -6  -2  -1    0.12    0.25
  -6  -2  -1    0.30    0.18
  -6  -2  -1    0.01    0.16
  -6  -2  -1   -0.09    0.11
  -6  -2  -1   -0.02    0.15
   6   2   1    0.04    0.16
   6   2   1    0.02    0.08
   6   2   1   -0.09    0.12
   6   2   1    0.12    0.13
   6   2   1   -0.01    0.13
   6   2   1   -0.10    0.13
   6   2   1   -0.13    0.10
  -7  -2  -1   10.21    0.55
  -7  -2  -1    8.88    0.65
  -7  -2  -1    8.99    0.45
  -7  -2  -1    9.66    0.57
   7   2   1    9.26    0.56
   7   2   1    9.31    0.33
   7   2   1    9.27    0.53
   7   2   1    9.29    0.45
   7   2   1    9.66    0.64
   7   2   1    9.79    0.98
  -8  -2  -1   18.63    0.84
  -8  -2  -1   19.83    0.82
  -8  -2  -1   19.15    0.68
  -8  -2  -1   18.02    1.02
   8   2   1   19.19    0.81
   8   2   1   18.90    0.82
   8   2   1   18.55    1.50
   8   2   1   17.94    0.90
   8   2   1   20.36    1.78
   8   2   1   18.53    0.49
  -9  -2  -1    0.68    0.28
  -9  -2  -1    0.82    0.43
  -9  -2  -1    0.70    0.28
   9   2   1    0.40    0.31
   9   2   1    0.29    0.27
   9   2   1    0.29    0.25
   9   2   1    0.39    0.43
 -10  -2  -1    8.96    0.93
 -10  -2  -1    8.82    0.70
 -10  -2  -1    8.84    0.67
  10   2   1    8.92    1.32
  10   2   1    8.00    0.64
  10   2   1    9.78    1.66
 -11  -2  -1    4.55    0.61
 -11  -2  -1    4.19    0.53
 -11  -2  -1    3.64    0.69
  11   2   1    4.55    0.57
  11   2   1    3.56    0.82
  11   2   1    3.06    0.90
 -12  -2  -1   -0.06    0.33
 -12  -2  -1    0.43    0.31
 -12  -2  -1    0.33    0.44
  12   2   1    0.31    0.40
  12   2   1   -0.02    0.52
  12   2   1   -0.07    0.31
 -13  -2  -1    0.66    0.58
 -13  -2  -1    0.41    0.36
  13   2   1    0.92    0.39
  13   2   1    0.51    0.69
  13   2   1   -0.05    0.54
  12  -3  -1    0.05    0.43
  12  -3  -1    0.35    0.27
 -12   3   1   -0.33    0.37
 -12   3   1    0.16    0.28
  11  -3  -1    0.00    0.38
  11  -3  -1   -0.08    0.23
 -11   3   1   -0.27    0.33
 -11   3   1    0.08    0.26
  10  -3  -1    1.80    0.36
  10  -3  -1    1.21    0.55
  10  -3  -1    1.40    0.67
 -10   3   1    1.68    0.36
 -10   3   1    1.63    0.51
   9  -3  -1    0.33    0.35
   9  -3  -1    0.60    0.27
   9  -3  -1    0.51    0.48
  -9   3   1    0.61    0.37
  -9   3   1    0.59    0.27
   8  -3  -1   21.28    0.84
   8  -3  -1   21.63    1.96
   8  -3  -1   22.49    1.51
  -8   3   1   20.35    1.07
  -8   3   1   21.09    0.84
   7  -3  -1    0.30    0.20
   7  -3  -1    0.49    0.32
   7  -3  -1    0.41    0.11
   7  -3  -1    0.34    0.25
  -7   3   1    0.28    0.17
  -7   3   1    0.41    0.23
  -7   3   1    0.31    0.28
   6  -3  -1   17.09    0.63
   6  -3  -1   16.43    0.65
   6  -3  -1   15.79    1.49
   6  -3  -1   16.55    0.59
   6  -3  -1   17.50    1.09
   6  -3  -1   16.17    0.61
  -6   3   1   15.92    0.64
  -6   3   1   15.73    0.82
  -6   3   1   15.29    0.57
  -6   3   1   16.26    0.66
   5  -3  -1   14.28    0.88
   5  -3  -1   14.10    0.51
   5  -3  -1   13.62    1.22
   5  -3  -1   13.60    0.53
   5  -3  -1   13.72    0.56
   5  -3  -1   13.95    0.55
  -5   3   1   13.61    0.55
  -5   3   1   12.47    0.49
  -5   3   1   13.42    0.55
  -5   3   1   13.65    0.73
   4  -3  -1    3.05    0.23
   4  -3  -1    3.01    0.26
   4  -3  -1    3.11    0.40
   4  -3  -1    2.04    0.43
   4  -3  -1    3.47    0.29
   4  -3  -1    3.09    0.26
  -4   3   1    2.95    0.29
  -4   3   1    3.42    0.25
  -4   3   1    2.92    0.26
  -4   3   1    3.15    0.33
   3  -3  -1   49.40    2.14
   3  -3  -1   48.18    1.06
   3  -3  -1   48.83    1.23
   3  -3  -1   47.78    1.06
   3  -3  -1   50.68    1.03
   3  -3  -1   48.79    1.48
  -3   3   1   47.73    1.02
  -3   3   1   46.81    1.27
  -3   3   1   48.40    1.08
  -3   3   1   48.46    1.45
  -3   3   1   48.20    1.08
   2  -3  -1  216.57    6.49
   2  -3  -1  224.81    5.21
   2  -3  -1  229.96    4.50
   2  -3  -1  227.68    3.54
   2  -3  -1  230.17    3.69
   2  -3  -1  229.38    3.57
  -2   3   1  232.56    4.52
  -2   3   1  226.31    3.70
  -2   3   1  234.08    3.71
  -2   3   1  229.57    5.20
   1  -3  -1  716.65   10.61
   1  -3  -1  706.62   13.60
   1  -3  -1  716.74   19.04
   1  -3  -1  738.39   10.39
   1  -3  -1  720.44   11.46
  -1   3   1  740.78   18.54
  -1   3   1  707.64   13.67
  -1   3   1  718.85   10.82
  -1   3   1  713.91   10.82
  -1   3   1  732.85   10.40
   0  -3  -1  767.25   15.50
   0  -3  -1  764.72   11.13
   0  -3  -1  753.62   11.37
   0  -3  -1  759.47   14.61
   0  -3  -1  771.02   10.93
   0  -3  -1  747.19   11.77
   0  -3  -1  754.06   20.51
   0  -3  -1  767.04   17.73
   0   3   1  777.97   11.57
   0   3   1  733.53   17.55
   0   3   1  770.85   10.92
   0   3   1  764.19   10.94
   0   3   1  746.05   14.72
   0   3   1  757.44   11.61
   0   3   1  760.95   19.70
  -1  -3  -1   92.73    2.12
  -1  -3  -1   93.65    2.38
  -1  -3  -1   89.08    1.60
  -1  -3  -1   92.14    2.03
  -1  -3  -1   93.24    1.69
  -1  -3  -1   93.98    1.56
  -1  -3  -1   90.92    1.69
  -1  -3  -1   90.30    1.63
  -1  -3  -1   90.34    2.35
  -1  -3  -1   93.21    2.88
   1   3   1   95.73    2.89
   1   3   1   92.67    2.14
   1   3   1   91.56    1.61
   1   3   1   91.58    2.39
   1   3   1   90.20    1.71
   1   3   1   91.65    1.67
   1   3   1   91.63    1.66
   1   3   1   91.23    2.34
  -2  -3  -1   15.36    0.54
  -2  -3  -1   16.86    0.74
  -2  -3  -1   16.37    0.49
  -2  -3  -1   15.47    0.49
  -2  -3  -1   15.83    0.76
  -2  -3  -1   15.58    0.52
  -2  -3  -1   16.19    0.44
   2   3   1   15.60    0.55
   2   3   1   15.90    0.78
   2   3   1   15.68    0.54
   2   3   1   16.95    0.71
   2   3   1   16.24    0.70
   2   3   1   16.04    0.49
  -3  -3  -1  166.57    3.30
  -3  -3  -1  165.48    2.69
  -3  -3  -1  166.23    4.11
  -3  -3  -1  168.22    2.56
  -3  -3  -1  162.69    2.83
  -3  -3  -1  167.68    2.87
   3   3   1  164.15    4.40
   3   3   1  166.87    4.12
   3   3   1  165.49    2.81
   3   3   1  164.98    2.88
   3   3   1  171.40    3.60
   3   3   1  162.58    2.56
   3   3   1  163.35    2.70
   3   3   1  162.93    2.36
   3   3   1  164.40    2.81
  -4  -3  -1   75.25    1.56
  -4  -3  -1   74.17    1.58
  -4  -3  -1   76.91    1.47
  -4  -3  -1   76.09    1.30
  -4  -3  -1   75.68    2.28
   4   3   1   73.82    1.24
   4   3   1   75.54    2.56
   4   3   1   76.51    1.47
   4   3   1   74.27    1.30
   4   3   1   75.80    1.58
   4   3   1   76.09    1.60
   4   3   1   73.69    1.50
   4   3   1   78.95    2.00
  -5  -3  -1  172.17    3.06
  -5  -3  -1  170.31    4.49
  -5  -3  -1  166.77    3.40
  -5  -3  -1  171.02    3.02
  -5  -3  -1  169.54    2.84
  -5  -3  -1  165.18    2.59
   5   3   1  165.05    2.61
   5   3   1  167.47    2.99
   5   3   1  166.62    4.87
   5   3   1  170.33    2.86
   5   3   1  173.30    3.79
   5   3   1  171.13    3.07
  -6  -3  -1   19.83    0.73
  -6  -3  -1   18.20    0.87
  -6  -3  -1   18.93    0.65
  -6  -3  -1   17.91    0.69
   6   3   1   17.63    0.88
   6   3   1   19.01    0.48
   6   3   1   19.09    0.75
   6   3   1   18.79    0.73
   6   3   1   18.34    1.26
  -7  -3  -1   29.85    1.00
  -7  -3  -1   30.09    0.98
  -7  -3  -1   29.32    1.20
  -7  -3  -1   31.40    0.89
   7   3   1   30.96    1.23
   7   3   1   31.36    1.83
   7   3   1   29.63    1.01
   7   3   1   29.36    0.65
   7   3   1   31.52    1.01
  -8  -3  -1    8.96    0.58
  -8  -3  -1    8.81    0.48
  -8  -3  -1    8.38    0.57
  -8  -3  -1    8.10    0.71
   8   3   1    8.87    0.60
   8   3   1    8.44    1.02
   8   3   1    8.32    0.74
   8   3   1    8.40    0.58
   8   3   1    8.05    0.31
  -9  -3  -1   11.57    0.69
  -9  -3  -1   10.57    0.85
  -9  -3  -1   11.92    0.73
   9   3   1   13.14    0.91
   9   3   1   12.66    1.40
   9   3   1   12.76    0.76
 -10  -3  -1    0.07    0.24
 -10  -3  -1   -0.15    0.28
 -10  -3  -1    0.55    0.46
  10   3   1    0.30    0.28
  10   3   1    0.13    0.29
  10   3   1    0.04    0.32
 -11  -3  -1   -0.03    0.30
 -11  -3  -1    0.00    0.43
 -11  -3  -1   -0.13    0.30
  11   3   1   -0.11    0.28
  11   3   1    0.19    0.28
  11   3   1   -0.08    0.34
 -12  -3  -1    0.39    0.51
 -12  -3  -1    0.16    0.29
  12   3   1    0.47    0.55
  12   3   1    0.08    0.40
  12   3   1    0.62    0.37
 -13  -3  -1   -0.23    0.32
 -13  -3  -1    0.75    0.55
  13   3   1    0.27    0.32
  13   3   1    0.22    0.61
  13   3   1   -0.37    0.48
  12  -4  -1    0.19    0.67
  12  -4  -1    0.50    0.31
 -12   4   1    0.44    0.35
 -12   4   1   -0.59    0.37
  11  -4  -1    0.85    0.32
  11  -4  -1    0.31    0.47
 -11   4   1    0.59    0.34
 -11   4   1    1.15    0.52
  10  -4  -1    1.72    0.38
  10  -4  -1    1.18    0.68
 -10   4   1    0.48    0.34
 -10   4   1    1.08    0.36
   9  -4  -1    3.00    0.43
   9  -4  -1    2.18    0.54
   9  -4  -1    1.63    0.58
  -9   4   1    2.71    0.43
  -9   4   1    2.99    0.57
   8  -4  -1   13.58    1.20
   8  -4  -1   11.92    0.66
   8  -4  -1   12.23    1.53
  -8   4   1   13.17    0.70
  -8   4   1   12.48    0.91
   7  -4  -1    0.71    0.45
   7  -4  -1    0.59    0.29
   7  -4  -1    0.80    0.27
  -7   4   1    0.81    0.27
  -7   4   1    0.50    0.31
   6  -4  -1    1.26    0.24
   6  -4  -1    0.71    0.27
   6  -4  -1    1.30    0.25
   6  -4  -1    0.66    0.34
  -6   4   1    1.02    0.23
  -6   4   1    0.77    0.24
  -6   4   1    1.59    0.34
  -6   4   1    1.04    0.25
   5  -4  -1   23.44    1.11
   5  -4  -1   21.28    1.64
   5  -4  -1   22.61    0.71
   5  -4  -1   22.03    0.76
   5  -4  -1   22.72    0.75
   5  -4  -1   21.97    0.76
  -5   4   1   22.10    0.77
  -5   4   1   20.35    0.91
  -5   4   1   21.86    0.77
  -5   4   1   21.72    0.71
   4  -4  -1   10.32    0.45
   4  -4  -1    9.91    1.04
   4  -4  -1   10.39    0.49
   4  -4  -1    9.21    0.45
   4  -4  -1    9.46    0.60
   4  -4  -1    9.64    0.49
  -4   4   1   10.42    0.49
  -4   4   1   10.07    0.46
  -4   4   1    9.41    0.60
  -4   4   1   10.19    0.50
  -4   4   1    9.68    0.57
   3  -4  -1   53.43    1.53
   3  -4  -1   53.74    1.21
   3  -4  -1   53.38    1.17
   3  -4  -1   52.97    1.22
   3  -4  -1   55.57    2.40
   3  -4  -1   53.67    1.40
  -3   4   1   52.66    1.24
  -3   4   1   52.45    1.23
  -3   4   1   53.13    1.18
  -3   4   1   52.68    1.50
   2  -4  -1    7.83    0.51
   2  -4  -1    7.82    0.39
   2  -4  -1    8.07    0.76
   2  -4  -1    7.97    0.38
   2  -4  -1    7.99    0.41
  -2   4   1    7.90    0.41
  -2   4   1    8.18    0.42
  -2   4   1    8.35    0.49
  -2   4   1    8.05    0.43
  -2   4   1    8.32    0.33
   1  -4  -1   33.36    0.87
   1  -4  -1   33.95    0.85
   1  -4  -1   37.23    1.67
   1  -4  -1   34.17    0.85
  -1   4   1   33.79    0.88
  -1   4   1   35.13    0.91
  -1   4   1   32.25    0.86
  -1   4   1   34.53    1.09
  -1   4   1   34.83    0.88
   0  -4  -1  132.33    4.09
   0  -4  -1  131.25    2.27
   0  -4  -1  130.40    2.35
   0  -4  -1  134.16    3.36
   0   4   1  132.12    2.31
   0   4   1  132.15    3.15
   0   4   1  130.62    2.38
   0   4   1  128.16    2.92
  -1  -4  -1    5.54    0.31
  -1  -4  -1    6.13    0.38
  -1  -4  -1    4.71    0.31
  -1  -4  -1    5.60    0.41
  -1  -4  -1    6.37    0.77
   1   4   1    5.90    0.40
   1   4   1    6.08    0.42
   1   4   1    6.25    0.36
   1   4   1    5.83    0.34
   1   4   1    5.99    0.49
  -2  -4  -1  178.45    2.96
  -2  -4  -1  182.34    4.38
  -2  -4  -1  181.83    3.69
  -2  -4  -1  178.99    3.10
   2   4   1  176.34    4.59
   2   4   1  180.21    3.05
   2   4   1  182.81    3.94
   2   4   1  178.19    3.14
   2   4   1  178.98    4.34
  -3  -4  -1    1.35    0.24
  -3  -4  -1    1.02    0.19
  -3  -4  -1    1.12    0.15
  -3  -4  -1    1.24    0.30
   3   4   1    1.32    0.25
   3   4   1    1.31    0.25
   3   4   1    1.29    0.25
   3   4   1    1.00    0.25
  -4  -4  -1   32.00    0.93
  -4  -4  -1   33.37    1.32
  -4  -4  -1   32.42    0.86
   4   4   1   32.23    0.96
   4   4   1   32.12    0.61
   4   4   1   32.81    1.23
   4   4   1   31.09    1.50
   4   4   1   33.67    0.98
  -5  -4  -1    3.56    0.54
  -5  -4  -1    2.82    0.34
  -5  -4  -1    3.42    0.31
  -5  -4  -1    3.75    0.26
   5   4   1    2.32    0.43
   5   4   1    3.67    0.21
   5   4   1    3.47    0.39
   5   4   1    3.03    0.36
   5   4   1    2.71    0.39
  -6  -4  -1   -0.15    0.18
  -6  -4  -1    0.13    0.10
  -6  -4  -1    0.12    0.32
  -6  -4  -1   -0.02    0.14
   6   4   1   -0.06    0.17
   6   4   1   -0.11    0.17
   6   4   1    0.20    0.20
   6   4   1    0.10    0.22
  -7  -4  -1   -0.01    0.32
  -7  -4  -1    0.36    0.18
  -7  -4  -1    0.06    0.22
   7   4   1    0.32    0.22
   7   4   1    0.19    0.23
   7   4   1    0.34    0.26
   7   4   1    0.49    0.24
  -8  -4  -1    0.15    0.24
  -8  -4  -1    0.17    0.18
  -8  -4  -1   -0.11    0.25
   8   4   1   -0.30    0.26
   8   4   1   -0.22    0.27
   8   4   1    0.36    0.25
   8   4   1   -0.01    0.25
  -9  -4  -1    4.18    0.53
  -9  -4  -1    2.98    0.58
   9   4   1    2.66    0.48
   9   4   1    3.34    0.49
   9   4   1    2.41    0.62
 -10  -4  -1    6.51    0.65
 -10  -4  -1    6.16    0.84
  10   4   1    5.54    0.63
  10   4   1    4.52    0.61
  10   4   1    3.63    0.76
 -11  -4  -1    1.19    0.39
 -11  -4  -1    0.85    0.51
  11   4   1    0.41    0.48
  11   4   1    0.61    0.60
  11   4   1    0.83    0.34
 -12  -4  -1    0.17    0.33
 -12  -4  -1    0.82    0.50
  12   4   1    0.05    0.38
  12   4   1   -0.27    0.46
  12   4   1    0.03    0.34
 -13  -4  -1    0.84    0.58
 -13  -4  -1    0.74    0.36
  13   4   1    0.32    0.50
  13   4   1    0.21    0.47
  13   4   1    0.42    0.36
  12  -5  -1   -0.33    0.26
 -12   5   1   -0.25    0.34
 -12   5   1    0.87    0.55
  11  -5  -1    0.07    0.42
  11  -5  -1    0.48    0.32
 -11   5   1    0.29    0.42
 -11   5   1    0.00    0.34
  10  -5  -1    1.02    0.34
  10  -5  -1    0.61    0.59
 -10   5   1    0.84    0.37
 -10   5   1    1.05    0.41
   9  -5  -1   -0.21    0.43
   9  -5  -1   -0.08    0.20
  -9   5   1   -0.14    0.24
  -9   5   1    0.22    0.37
   8  -5  -1    1.93    0.63
   8  -5  -1    3.06    0.42
   8  -5  -1    2.03    0.46
  -8   5   1    2.38    0.50
  -8   5   1    3.19    0.47
   7  -5  -1   11.72    0.69
   7  -5  -1   12.27    1.60
   7  -5  -1   12.21    1.01
  -7   5   1   13.25    0.72
  -7   5   1   12.63    0.89
   6  -5  -1   15.46    0.71
   6  -5  -1   15.93    1.62
   6  -5  -1   15.55    1.00
   6  -5  -1   14.91    0.68
  -6   5   1   15.41    0.67
  -6   5   1   14.81    0.73
  -6   5   1   17.09    0.95
   5  -5  -1   25.22    1.14
   5  -5  -1   24.77    0.88
   5  -5  -1   25.37    0.87
   5  -5  -1   27.26    1.92
  -5   5   1   25.33    0.91
  -5   5   1   26.60    1.11
  -5   5   1   26.67    0.85
   4  -5  -1    0.55    0.20
   4  -5  -1    0.37    0.17
   4  -5  -1    0.11    0.21
   4  -5  -1    0.59    0.20
  -4   5   1    0.50    0.13
  -4   5   1    0.47    0.22
  -4   5   1    0.63    0.22
   3  -5  -1   21.27    1.45
   3  -5  -1   22.23    0.76
   3  -5  -1   21.63    0.76
   3  -5  -1   22.15    0.77
  -3   5   1   21.85    0.74
  -3   5   1   20.79    0.74
  -3   5   1   22.09    0.87
   2  -5  -1   29.08    0.86
   2  -5  -1   25.30    0.83
   2  -5  -1   28.39    1.65
  -2   5   1   28.33    0.78
  -2   5   1   27.71    0.85
  -2   5   1   28.70    0.89
  -2   5   1   28.71    1.03
   1  -5  -1    0.11    0.18
   1  -5  -1    0.35    0.19
   1  -5  -1    0.47    0.32
   1  -5  -1    0.61    0.22
  -1   5   1    0.34    0.17
  -1   5   1    0.25    0.15
  -1   5   1    0.36    0.20
  -1   5   1    0.31    0.10
   0  -5  -1   69.22    2.04
   0  -5  -1   66.32    1.48
   0  -5  -1   68.86    2.67
   0  -5  -1   66.65    1.43
   0   5   1   66.44    1.85
   0   5   1   67.38    1.48
   0   5   1   67.87    1.85
   0   5   1   66.75    1.51
  -1  -5  -1   25.95    0.78
  -1  -5  -1   27.40    1.04
  -1  -5  -1   26.71    1.52
  -1  -5  -1   26.88    0.82
   1   5   1   27.01    1.06
   1   5   1   27.37    0.85
   1   5   1   26.23    1.03
   1   5   1   27.57    1.09
   1   5   1   26.35    0.84
  -2  -5  -1    8.35    0.59
  -2  -5  -1    8.47    0.42
  -2  -5  -1    8.41    0.17
  -2  -5  -1    8.46    0.45
  -2  -5  -1    8.69    0.48
   2   5   1    8.10    0.48
   2   5   1    7.67    0.58
   2   5   1    8.94    0.65
   2   5   1    8.19    0.47
   2   5   1    8.25    0.52
  -3  -5  -1    0.31    0.20
  -3  -5  -1    0.50    0.28
  -3  -5  -1    0.27    0.16
  -3  -5  -1    0.19    0.14
   3   5   1    0.06    0.15
   3   5   1    0.32    0.17
   3   5   1    0.08    0.21
   3   5   1    0.14    0.13
  -4  -5  -1    1.32    0.16
  -4  -5  -1    1.22    0.23
  -4  -5  -1    1.01    0.30
  -4  -5  -1    1.29    0.28
   4   5   1    1.15    0.29
   4   5   1    0.70    0.25
   4   5   1    0.94    0.24
   4   5   1    0.53    0.24
  -5  -5  -1    9.06    0.49
  -5  -5  -1    9.00    0.76
  -5  -5  -1    9.65    0.56
   5   5   1    9.57    0.59
   5   5   1    8.98    0.30
   5   5   1    9.30    0.76
   5   5   1    9.79    0.95
   5   5   1    8.86    0.53
  -6  -5  -1    2.38    0.31
  -6  -5  -1    1.94    0.34
  -6  -5  -1    1.50    0.41
   6   5   1    1.07    0.34
   6   5   1    1.77    0.38
   6   5   1    1.79    0.34
   6   5   1    1.99    0.36
  -7  -5  -1    2.12    0.52
  -7  -5  -1    2.26    0.32
  -7  -5  -1    1.99    0.37
   7   5   1    1.34    0.40
   7   5   1    1.62    0.41
   7   5   1    2.37    0.40
   7   5   1    1.72    0.38
  -8  -5  -1    8.51    0.54
  -8  -5  -1    7.84    0.61
  -8  -5  -1    8.12    0.85
   8   5   1    8.91    1.20
   8   5   1    6.86    0.61
   8   5   1    8.85    0.88
  -9  -5  -1    0.03    0.42
  -9  -5  -1   -0.53    0.29
   9   5   1    0.01    0.30
   9   5   1    0.12    0.29
   9   5   1    0.16    0.36
 -10  -5  -1    0.06    0.29
 -10  -5  -1    0.41    0.46
  10   5   1    0.27    0.34
  10   5   1    0.50    0.32
  10   5   1    0.34    0.35
 -11  -5  -1    2.68    0.70
 -11  -5  -1    2.54    0.49
  11   5   1    1.94    0.46
  11   5   1    1.03    0.53
 -12  -5  -1    0.91    0.45
 -12  -5  -1    0.41    0.37
  12   5   1    0.13    0.52
  12   5   1   -0.23    0.49
  12   5   1    0.14    0.32
 -13  -5  -1    1.28    0.65
 -13  -5  -1    0.98    0.45
  13   5   1    1.92    0.50
  12  -6  -1    0.50    0.33
  11  -6  -1    0.72    0.36
  11  -6  -1   -0.09    0.44
 -11   6   1    1.08    0.43
 -11   6   1    0.78    0.52
  10  -6  -1    0.28    0.28
  10  -6  -1   -0.10    0.41
 -10   6   1    0.28    0.42
 -10   6   1   -0.21    0.33
   9  -6  -1    0.76    0.51
   9  -6  -1    1.39    0.38
  -9   6   1    2.10    0.59
  -9   6   1    1.40    0.41
   8  -6  -1    0.38    0.29
   8  -6  -1   -0.03    0.44
  -8   6   1    0.18    0.37
  -8   6   1    0.40    0.31
   7  -6  -1    1.93    0.38
   7  -6  -1    1.39    0.59
  -7   6   1    2.60    0.44
  -7   6   1    2.30    0.52
   6  -6  -1    0.39    0.25
   6  -6  -1    0.55    0.26
   6  -6  -1    0.38    0.42
   6  -6  -1    0.22    0.25
  -6   6   1    0.27    0.28
  -6   6   1    0.73    0.36
   5  -6  -1    6.35    0.61
   5  -6  -1    5.88    0.48
   5  -6  -1    6.08    0.49
   5  -6  -1    7.14    1.16
  -5   6   1    7.57    0.66
  -5   6   1    6.10    0.54
   4  -6  -1    0.90    0.24
   4  -6  -1    0.52    0.19
   4  -6  -1    0.09    0.33
   4  -6  -1    0.38    0.16
  -4   6   1    0.43    0.12
  -4   6   1    0.40    0.22
  -4   6   1    0.55    0.20
   3  -6  -1   52.15    2.60
   3  -6  -1   50.52    1.35
   3  -6  -1   49.97    1.33
  -3   6   1   51.35    1.33
  -3   6   1   51.40    1.36
  -3   6   1   52.15    1.59
  -3   6   1   51.52    1.39
   2  -6  -1   43.19    1.17
   2  -6  -1   45.78    2.32
   2  -6  -1   41.56    1.19
  -2   6   1   41.75    1.22
  -2   6   1   43.24    1.43
  -2   6   1   42.80    1.14
  -2   6   1   42.02    1.16
   1  -6  -1   20.23    1.02
   1  -6  -1   21.20    1.47
   1  -6  -1   21.92    0.77
   1  -6  -1   20.91    0.79
  -1   6   1   19.73    0.75
  -1   6   1   21.24    0.76
  -1   6   1   22.54    0.84
  -1   6   1   21.90    1.00
   0  -6  -1   45.54    1.18
   0  -6  -1   44.48    1.57
   0  -6  -1   46.39    2.27
   0  -6  -1   45.52    1.23
   0   6   1   46.69    1.26
   0   6   1   46.11    1.24
   0   6   1   45.56    1.43
   0   6   1   43.94    1.53
  -1  -6  -1   18.42    0.87
  -1  -6  -1   18.17    0.70
  -1  -6  -1   17.19    1.30
  -1  -6  -1   17.86    0.73
   1   6   1   18.06    0.89
   1   6   1   19.69    0.77
   1   6   1   18.92    0.78
   1   6   1   19.05    0.95
  -2  -6  -1   50.13    1.25
  -2  -6  -1   49.10    1.30
  -2  -6  -1   50.36    1.66
   2   6   1   48.63    1.35
   2   6   1   48.46    1.32
   2   6   1   48.41    1.81
   2   6   1   50.85    1.72
  -3  -6  -1    0.19    0.28
  -3  -6  -1    0.14    0.21
  -3  -6  -1    0.00    0.17
   3   6   1    0.20    0.17
   3   6   1    0.44    0.25
   3   6   1    0.02    0.15
   3   6   1    0.41    0.21
  -4  -6  -1    0.64    0.15
  -4  -6  -1    0.51    0.25
  -4  -6  -1    0.85    0.30
  -4  -6  -1    0.65    0.23
   4   6   1    0.93    0.30
   4   6   1    0.71    0.30
   4   6   1    0.59    0.24
   4   6   1    0.73    0.28
  -5  -6  -1   14.27    0.39
  -5  -6  -1   15.07    0.99
  -5  -6  -1   14.26    0.69
  -5  -6  -1   14.75    0.65
   5   6   1   13.53    0.73
   5   6   1   13.38    1.10
   5   6   1   14.97    1.01
   5   6   1   14.39    0.76
  -6  -6  -1    5.92    0.54
  -6  -6  -1    5.32    0.44
  -6  -6  -1    4.73    0.68
   6   6   1    3.33    0.60
   6   6   1    5.87    0.54
   6   6   1    5.57    0.55
   6   6   1    4.11    0.57
  -7  -6  -1    3.79    0.67
  -7  -6  -1    4.46    0.52
  -7  -6  -1    4.57    0.44
   7   6   1    2.72    0.59
   7   6   1    3.53    0.55
   7   6   1    4.88    0.56
   7   6   1    4.40    0.54
  -8  -6  -1    6.30    0.80
  -8  -6  -1    6.61    0.61
   8   6   1    5.09    0.70
   8   6   1    4.00    0.73
   8   6   1    5.77    0.64
  -9  -6  -1    0.31    0.31
  -9  -6  -1    0.59    0.48
   9   6   1    0.69    0.36
   9   6   1    0.03    0.37
   9   6   1    0.33    0.37
 -10  -6  -1    3.06    0.71
 -10  -6  -1    2.46    0.52
  10   6   1    1.97    0.66
  10   6   1    1.98    0.54
  10   6   1    3.05    0.54
 -11  -6  -1   -0.07    0.34
 -11  -6  -1    0.42    0.49
  11   6   1    0.07    0.31
  11   6   1    0.19    0.36
 -12  -6  -1    0.45    0.40
 -12  -6  -1    1.57    0.65
  12   6   1    0.93    0.42
  12   6   1    0.14    0.41
  12   6   1    0.71    0.54
 -13  -6  -1    0.27    0.41
  13   6   1    0.05    0.36
  11  -7  -1    1.13    0.40
  11  -7  -1   -0.17    0.45
 -11   7   1    0.61    0.51
  10  -7  -1   -0.05    0.40
  10  -7  -1    0.11    0.27
 -10   7   1   -0.33    0.25
   9  -7  -1    0.79    0.63
   9  -7  -1    2.10    0.45
  -9   7   1    1.56    0.57
   8  -7  -1   -0.01    0.23
   8  -7  -1    0.18    0.38
  -8   7   1   -0.13    0.34
   7  -7  -1    1.17    0.34
   7  -7  -1    0.34    0.38
  -7   7   1    0.55    0.33
   6  -7  -1    2.15    0.67
   6  -7  -1    3.06    0.45
   6  -7  -1    3.14    0.46
  -6   7   1    3.49    0.56
  -6   7   1    4.23    0.50
   5  -7  -1   15.89    0.80
   5  -7  -1   16.52    0.80
   5  -7  -1   17.36    1.79
  -5   7   1   16.09    0.93
  -5   7   1   15.80    0.84
  -5   7   1   17.40    0.81
   4  -7  -1    3.45    0.44
   4  -7  -1    1.87    0.59
   4  -7  -1    3.09    0.43
  -4   7   1    2.92    0.39
  -4   7   1    3.00    0.45
  -4   7   1    3.51    0.29
  -4   7   1    3.53    0.43
   3  -7  -1    0.55    0.46
   3  -7  -1    0.63    0.23
   3  -7  -1    0.36    0.23
  -3   7   1    0.42    0.28
  -3   7   1    0.39    0.25
  -3   7   1    0.36    0.08
  -3   7   1    0.53    0.28
   2  -7  -1    2.95    0.38
   2  -7  -1    1.84    0.51
   2  -7  -1    2.75    0.36
   2  -7  -1    2.25    0.43
  -2   7   1    2.78    0.25
  -2   7   1    3.07    0.41
  -2   7   1    2.38    0.40
  -2   7   1    3.17    0.44
   1  -7  -1    0.17    0.33
   1  -7  -1   -0.06    0.16
   1  -7  -1    0.00    0.16
   1  -7  -1   -0.13    0.17
  -1   7   1    0.01    0.13
  -1   7   1    0.13    0.17
  -1   7   1    0.23    0.20
  -1   7   1    0.00    0.23
  -1   7   1   -0.14    0.08
   0  -7  -1    0.03    0.40
   0  -7  -1   -0.23    0.11
   0  -7  -1   -0.14    0.17
   0  -7  -1    0.01    0.14
   0   7   1    0.00    0.23
   0   7   1   -0.05    0.13
   0   7   1    0.05    0.16
  -1  -7  -1    1.55    0.32
  -1  -7  -1    1.06    0.27
  -1  -7  -1    0.77    0.46
  -1  -7  -1    1.07    0.24
   1   7   1    1.07    0.29
   1   7   1    0.64    0.20
   1   7   1    1.40    0.34
   1   7   1    1.07    0.34
  -2  -7  -1    0.98    0.29
  -2  -7  -1    0.99    0.27
  -2  -7  -1    1.26    0.31
   2   7   1    1.58    0.38
   2   7   1    0.98    0.26
   2   7   1    0.90    0.25
   2   7   1    1.34    0.31
  -3  -7  -1    7.33    0.48
  -3  -7  -1    7.66    0.75
  -3  -7  -1    6.86    0.56
   3   7   1    7.35    0.61
   3   7   1    7.67    0.76
   3   7   1    6.44    0.51
   3   7   1    7.00    0.69
  -4  -7  -1   14.72    0.77
  -4  -7  -1   14.04    0.66
  -4  -7  -1   14.75    0.96
   4   7   1   13.37    0.73
   4   7   1   14.54    1.05
   4   7   1   14.57    1.13
   4   7   1   15.00    0.81
  -5  -7  -1    0.81    0.27
  -5  -7  -1    0.78    0.22
  -5  -7  -1    0.86    0.37
   5   7   1    0.20    0.30
   5   7   1    0.67    0.30
   5   7   1    1.00    0.36
   5   7   1    0.67    0.29
  -6  -7  -1    7.48    0.54
  -6  -7  -1    7.30    0.77
  -6  -7  -1    6.72    0.61
   6   7   1    7.54    0.60
   6   7   1    5.08    0.69
   6   7   1    6.83    0.99
   6   7   1    6.72    0.62
  -7  -7  -1    1.82    0.36
  -7  -7  -1    2.15    0.43
   7   7   1    1.63    0.51
   7   7   1    1.43    0.41
   7   7   1    1.76    0.42
   7   7   1    1.33    0.45
  -8  -7  -1    1.49    0.56
  -8  -7  -1    1.04    0.38
   8   7   1    0.96    0.48
   8   7   1    0.91    0.37
   8   7   1    0.66    0.45
  -9  -7  -1    1.48    0.45
  -9  -7  -1    1.03    0.59
   9   7   1    1.00    0.54
   9   7   1    1.35    0.42
   9   7   1    0.74    0.47
 -10  -7  -1    0.18    0.37
 -10  -7  -1   -0.02    0.46
  10   7   1   -0.11    0.35
  10   7   1    0.21    0.34
  10   7   1   -0.79    0.33
 -11  -7  -1    2.18    0.70
 -11  -7  -1    1.18    0.42
  11   7   1    1.79    0.53
  11   7   1    0.82    0.58
 -12  -7  -1    0.59    0.60
 -12  -7  -1   -0.02    0.35
  12   7   1    0.40    0.45
  12   7   1    0.00    0.57
  11  -8  -1    0.16    0.31
 -11   8   1   -0.39    0.38
  10  -8  -1    0.12    0.51
  10  -8  -1   -0.05    0.32
 -10   8   1   -0.28    0.32
 -10   8   1    0.18    0.48
   9  -8  -1    0.17    0.30
   9  -8  -1   -0.03    0.59
  -9   8   1   -0.10    0.39
  -9   8   1    0.04    0.42
   8  -8  -1    2.12    0.43
   8  -8  -1    0.71    0.64
  -8   8   1    1.36    0.54
  -8   8   1    1.77    0.49
   7  -8  -1    0.19    0.53
   7  -8  -1    0.18    0.27
  -7   8   1   -0.34    0.22
  -7   8   1    0.32    0.34
   6  -8  -1    0.27    0.40
   6  -8  -1   -0.18    0.22
  -6   8   1   -0.04    0.29
  -6   8   1    0.16    0.28
   5  -8  -1    2.44    0.44
   5  -8  -1    1.69    0.69
   5  -8  -1    2.51    0.40
  -5   8   1    2.65    0.49
  -5   8   1    2.71    0.45
   4  -8  -1    2.70    0.44
   4  -8  -1    1.64    0.65
   4  -8  -1    2.48    0.43
  -4   8   1    2.34    0.46
  -4   8   1    2.86    0.46
  -4   8   1    2.57    0.41
   3  -8  -1    8.02    0.60
   3  -8  -1    7.66    0.61
  -3   8   1    8.54    0.75
  -3   8   1    8.09    0.62
  -3   8   1    7.57    0.60
   2  -8  -1    6.57    0.50
   2  -8  -1    6.64    0.57
   2  -8  -1    6.39    0.70
   2  -8  -1    4.26    0.84
  -2   8   1    5.97    0.60
  -2   8   1    6.38    0.40
  -2   8   1    6.37    0.36
  -2   8   1    6.50    0.52
  -2   8   1    7.55    0.75
   1  -8  -1    6.15    0.48
   1  -8  -1    4.24    0.82
   1  -8  -1    7.04    0.53
   1  -8  -1    6.63    0.66
  -1   8   1    6.24    0.54
  -1   8   1    5.93    0.74
  -1   8   1    6.50    0.54
  -1   8   1    7.05    0.58
  -1   8   1    6.34    0.46
   0  -8  -1   21.58    0.89
   0  -8  -1   19.61    1.68
   0  -8  -1   21.08    1.10
   0  -8  -1   21.59    0.91
   0   8   1   21.06    1.20
   0   8   1   21.54    0.91
   0   8   1   21.58    0.99
   0   8   1   20.89    0.97
  -1  -8  -1    2.14    0.38
  -1  -8  -1    1.44    0.49
  -1  -8  -1    2.48    0.36
  -1  -8  -1    2.23    0.38
   1   8   1    3.01    0.42
   1   8   1    1.67    0.31
   1   8   1    2.19    0.42
   1   8   1    2.46    0.41
  -2  -8  -1   67.11    1.80
  -2  -8  -1   66.74    1.69
  -2  -8  -1   66.67    2.19
   2   8   1   68.98    2.44
   2   8   1   67.83    1.80
   2   8   1   69.71    2.36
   2   8   1   66.88    1.83
  -3  -8  -1    6.42    0.54
  -3  -8  -1    6.07    0.76
  -3  -8  -1    7.23    0.56
   3   8   1    6.70    0.61
   3   8   1    6.24    0.57
   3   8   1    7.36    0.86
   3   8   1    6.88    0.79
  -4  -8  -1    4.91    0.44
  -4  -8  -1    5.89    0.59
  -4  -8  -1    5.52    0.67
   4   8   1    4.00    0.62
   4   8   1    6.00    0.66
   4   8   1    4.95    0.70
   4   8   1    5.39    0.61
  -5  -8  -1    2.56    0.49
  -5  -8  -1    3.07    0.49
  -5  -8  -1    3.28    0.44
   5   8   1    2.67    0.50
   5   8   1    3.05    0.47
   5   8   1    2.00    0.53
   5   8   1    2.01    0.50
  -6  -8  -1    3.57    0.44
  -6  -8  -1    3.03    0.51
  -6  -8  -1    3.06    0.52
   6   8   1    2.77    0.51
   6   8   1    1.83    0.54
   6   8   1    2.64    0.45
   6   8   1    1.88    0.53
  -7  -8  -1    0.27    0.33
  -7  -8  -1   -0.26    0.23
   7   8   1    0.03    0.27
   7   8   1    0.20    0.32
   7   8   1   -0.07    0.39
   7   8   1    0.09    0.32
  -8  -8  -1    1.06    0.39
  -8  -8  -1    0.24    0.41
   8   8   1    0.37    0.36
   8   8   1    0.60    0.44
   8   8   1    0.95    0.51
  -9  -8  -1    2.93    0.54
  -9  -8  -1    2.26    0.71
   9   8   1    2.03    0.62
   9   8   1    1.71    0.58
   9   8   1    2.86    0.56
 -10  -8  -1    0.12    0.35
 -10  -8  -1    0.42    0.55
  10   8   1    0.02    0.35
  10   8   1    0.06    0.33
  10   8   1   -0.63    0.41
 -11  -8  -1    0.44    0.44
 -11  -8  -1    0.02    0.55
  11   8   1    0.08    0.49
  11   8   1    0.22    0.40
 -12  -8  -1    2.01    0.59
  12   8   1    2.86    0.62
  10  -9  -1    0.79    0.70
  10  -9  -1    1.72    0.47
 -10   9   1    1.92    0.65
 -10   9   1    1.31    0.51
   9  -9  -1    3.11    1.09
   9  -9  -1    2.88    0.54
  -9   9   1    3.65    0.79
  -9   9   1    2.69    0.58
   8  -9  -1    0.27    0.31
   8  -9  -1    0.14    0.64
  -8   9   1    0.37    0.47
  -8   9   1    0.10    0.34
   7  -9  -1    0.95    0.71
   7  -9  -1    2.45    0.50
  -7   9   1    1.53    0.46
  -7   9   1    2.51    0.58
   6  -9  -1    0.43    0.32
   6  -9  -1   -0.33    0.56
  -6   9   1    0.50    0.39
  -6   9   1    0.20    0.35
   5  -9  -1    9.95    0.69
   5  -9  -1   10.59    0.77
  -5   9   1   11.16    0.84
  -5   9   1   10.11    0.83
  -5   9   1   10.08    0.75
   4  -9  -1   14.02    0.81
   4  -9  -1   14.37    2.06
   4  -9  -1   15.47    0.88
  -4   9   1   16.72    0.92
  -4   9   1   14.11    0.85
  -4   9   1   15.29    0.98
   3  -9  -1   10.31    0.72
   3  -9  -1   10.65    0.97
   3  -9  -1    9.90    1.58
   3  -9  -1   11.20    0.76
  -3   9   1   10.86    0.91
  -3   9   1    9.20    0.66
  -3   9   1   10.40    0.79
   2  -9  -1    4.09    0.52
   2  -9  -1    4.82    0.65
   2  -9  -1    4.11    0.52
  -2   9   1    3.31    0.54
  -2   9   1    4.14    0.55
  -2   9   1    5.00    0.59
   1  -9  -1    2.86    0.82
   1  -9  -1    4.51    0.53
   1  -9  -1    4.85    0.57
   1  -9  -1    4.92    0.64
  -1   9   1    4.61    0.42
  -1   9   1    4.42    0.56
  -1   9   1    3.79    0.56
  -1   9   1    3.41    0.52
   0  -9  -1    0.34    0.26
   0  -9  -1    0.07    0.21
   0  -9  -1    0.30    0.31
   0  -9  -1    0.27    0.58
   0   9   1    0.55    0.25
   0   9   1    0.42    0.37
   0   9   1    0.37    0.35
   0   9   1    0.17    0.15
  -1  -9  -1    2.03    0.60
  -1  -9  -1    3.32    0.47
  -1  -9  -1    2.60    0.47
  -1  -9  -1    2.43    0.43
   1   9   1    2.28    0.46
   1   9   1    2.91    0.49
   1   9   1    1.93    0.34
   1   9   1    3.60    0.55
  -2  -9  -1    0.00    0.25
  -2  -9  -1   -0.03    0.30
  -2  -9  -1    0.03    0.31
   2   9   1   -0.48    0.30
   2   9   1   -0.09    0.25
   2   9   1   -0.05    0.30
   2   9   1    0.00    0.16
  -3  -9  -1   -0.07    0.29
  -3  -9  -1   -0.18    0.34
  -3  -9  -1    0.12    0.20
   3   9   1   -0.20    0.29
   3   9   1   -0.13    0.23
   3   9   1    0.05    0.24
   3   9   1    0.16    0.37
  -4  -9  -1    0.61    0.37
  -4  -9  -1    0.09    0.32
  -4  -9  -1    0.62    0.30
   4   9   1   -0.16    0.35
   4   9   1   -0.02    0.23
   4   9   1    0.46    0.42
   4   9   1    0.18    0.26
  -5  -9  -1    0.25    0.27
  -5  -9  -1    0.01    0.31
  -5  -9  -1    0.09    0.30
   5   9   1   -0.09    0.40
   5   9   1    0.15    0.33
   5   9   1   -0.14    0.34
   5   9   1    0.08    0.22
  -6  -9  -1    9.69    0.69
  -6  -9  -1   10.40    0.87
  -6  -9  -1   10.30    0.81
   6   9   1    8.85    0.73
   6   9   1    8.35    0.79
   6   9   1   10.29    1.28
   6   9   1    9.40    1.16
  -7  -9  -1    0.23    0.35
   7   9   1   -0.01    0.33
   7   9   1    0.30    0.45
   7   9   1   -0.03    0.23
  -8  -9  -1   -0.49    0.53
  -8  -9  -1   -0.24    0.32
   8   9   1    0.10    0.39
   8   9   1   -0.43    0.30
   8   9   1   -0.30    0.40
  -9  -9  -1    3.71    0.77
  -9  -9  -1    3.58    0.60
   9   9   1    1.63    0.64
   9   9   1    3.39    0.63
   9   9   1    2.02    0.64
 -10  -9  -1    0.51    0.45
 -10  -9  -1    0.20    0.43
  10   9   1   -0.57    0.49
  10   9   1    0.13    0.47
  10   9   1    0.47    0.45
 -11  -9  -1    1.14    0.53
 -11  -9  -1    1.97    0.72
  11   9   1    0.75    0.67
  11   9   1    0.60    0.62
  11   9   1    0.46    0.43
   9 -10  -1   -0.15    0.86
   9 -10  -1    1.49    0.46
  -9  10   1    0.88    0.60
  -9  10   1    0.98    0.52
   8 -10  -1    1.69    1.00
   8 -10  -1    2.70    0.55
  -8  10   1    3.25    0.66
  -8  10   1    4.26    0.79
   7 -10  -1   -0.33    0.69
   7 -10  -1    0.08    0.32
  -7  10   1    0.58    0.42
  -7  10   1    0.57    0.48
   6 -10  -1    1.01    0.83
   6 -10  -1    1.44    0.44
  -6  10   1    1.33    0.53
  -6  10   1    2.58    0.57
   5 -10  -1    2.28    0.44
   5 -10  -1    0.55    0.76
   5 -10  -1    2.09    0.47
  -5  10   1    2.60    0.56
  -5  10   1    2.17    0.48
   4 -10  -1    0.05    0.29
   4 -10  -1    0.57    0.39
   4 -10  -1   -0.61    0.66
   4 -10  -1    0.59    0.37
  -4  10   1    0.56    0.33
  -4  10   1    0.55    0.36
  -4  10   1   -0.22    0.32
   3 -10  -1    8.19    0.67
   3 -10  -1    8.95    0.94
   3 -10  -1    8.63    0.67
  -3  10   1    8.95    0.82
  -3  10   1    7.07    0.87
  -3  10   1    8.00    0.73
   2 -10  -1   10.57    0.79
   2 -10  -1   10.95    0.77
   2 -10  -1   10.48    0.95
  -2  10   1   11.02    0.87
  -2  10   1    9.20    0.71
  -2  10   1   10.02    1.00
   1 -10  -1    5.29    0.61
   1 -10  -1    4.13    0.98
   1 -10  -1    6.03    0.69
   1 -10  -1    5.74    0.67
  -1  10   1    7.27    0.70
  -1  10   1    4.27    0.68
  -1  10   1    5.39    0.65
   0 -10  -1    2.33    0.71
   0 -10  -1    4.18    0.60
   0 -10  -1    4.49    0.57
   0 -10  -1    3.72    0.57
   0  10   1    3.94    0.56
   0  10   1    2.97    0.55
   0  10   1    3.92    0.61
   0  10   1    4.14    0.52
  -1 -10  -1    3.65    0.54
  -1 -10  -1    3.46    0.53
  -1 -10  -1    3.59    0.52
  -1 -10  -1    2.71    0.71
   1  10   1    4.67    0.60
   1  10   1    3.54    0.60
   1  10   1    3.01    0.56
   1  10   1    3.96    0.59
  -2 -10  -1   10.67    0.76
  -2 -10  -1   10.25    0.94
  -2 -10  -1   11.69    0.78
   2  10   1   11.20    0.79
   2  10   1   10.91    0.89
   2  10   1   11.02    0.98
   2  10   1   11.27    1.16
  -3 -10  -1    4.82    0.57
  -3 -10  -1    3.27    0.57
  -3 -10  -1    4.79    0.61
   3  10   1    2.86    0.53
   3  10   1    3.52    0.57
   3  10   1    4.71    0.66
   3  10   1    2.97    0.64
  -4 -10  -1    2.59    0.50
  -4 -10  -1    3.45    0.48
   4  10   1    3.26    0.59
   4  10   1    1.71    0.51
   4  10   1    2.61    0.56
   4  10   1    1.70    0.47
  -5 -10  -1    6.84    0.77
  -5 -10  -1    6.00    0.65
   5  10   1    4.42    0.77
   5  10   1    3.97    0.72
   5  10   1    5.12    0.67
   5  10   1    5.65    0.74
  -6 -10  -1    1.70    0.49
  -6 -10  -1    1.60    0.39
   6  10   1    0.87    0.56
   6  10   1    0.97    0.43
   6  10   1    1.14    0.42
   6  10   1    1.57    0.49
  -7 -10  -1    1.71    0.50
   7  10   1    0.38    0.52
   7  10   1    1.42    0.49
   7  10   1    0.84    0.48
  -8 -10  -1   -0.50    0.41
  -8 -10  -1   -0.03    0.32
   8  10   1   -0.11    0.28
   8  10   1   -0.45    0.48
   8  10   1   -0.10    0.36
  -9 -10  -1    0.35    0.40
  -9 -10  -1    0.01    0.47
   9  10   1    0.21    0.48
   9  10   1   -0.39    0.49
   9  10   1    0.44    0.43
 -10 -10  -1    0.47    0.45
 -10 -10  -1   -0.15    0.60
  10  10   1   -0.41    0.54
  10  10   1    0.90    0.48
  10  10   1    0.21    0.42
  11  10   1   -0.95    0.54
   8 -11  -1   -0.10    0.33
   8 -11  -1   -1.40    0.86
  -8  11   1    0.01    0.45
  -8  11   1   -0.02    0.50
   7 -11  -1   -1.47    0.74
   7 -11  -1    0.24    0.34
  -7  11   1    0.39    0.40
  -7  11   1    0.03    0.41
   6 -11  -1    2.08    0.46
   6 -11  -1   -0.03    0.93
   6 -11  -1    2.15    0.59
  -6  11   1    2.49    0.67
  -6  11   1    1.36    0.52
   5 -11  -1    2.50    0.49
   5 -11  -1    1.45    1.02
   5 -11  -1    2.65    0.63
  -5  11   1    3.44    0.66
   4 -11  -1    1.02    0.93
   4 -11  -1    3.37    0.56
   4 -11  -1    2.83    0.63
   4 -11  -1    3.63    0.59
  -4  11   1    2.46    0.49
  -4  11   1    2.56    0.53
  -4  11   1    3.19    0.62
   3 -11  -1    0.25    0.84
   3 -11  -1    1.72    0.50
   3 -11  -1    2.43    0.52
   3 -11  -1    2.49    0.46
  -3  11   1    2.42    0.49
  -3  11   1    1.45    0.48
  -3  11   1    2.35    0.58
   2 -11  -1    3.81    0.57
   2 -11  -1    3.48    0.53
   2 -11  -1    1.39    0.89
   2 -11  -1    2.61    0.56
  -2  11   1    2.36    0.57
  -2  11   1    3.00    0.56
  -2  11   1    3.77    0.62
   1 -11  -1    5.29    0.63
   1 -11  -1    2.62    0.96
   1 -11  -1    5.30    0.70
   1 -11  -1    4.97    0.68
  -1  11   1    5.35    0.70
  -1  11   1    3.22    0.65
  -1  11   1    5.06    0.65
   0 -11  -1   14.03    0.90
   0 -11  -1   13.01    0.92
   0 -11  -1   12.62    0.99
   0 -11  -1   12.34    2.05
   0  11   1   13.29    1.00
   0  11   1   13.19    0.89
   0  11   1   11.44    1.09
  -1 -11  -1    1.93    0.44
  -1 -11  -1    0.95    0.43
  -1 -11  -1    1.63    0.44
  -1 -11  -1    1.03    0.56
   1  11   1    1.86    0.45
   1  11   1    1.45    0.55
   1  11   1    1.68    0.46
  -2 -11  -1    0.14    0.32
  -2 -11  -1    0.43    0.38
   2  11   1    0.28    0.38
   2  11   1    0.15    0.24
   2  11   1    0.20    0.34
   2  11   1   -0.13    0.29
  -3 -11  -1    1.97    0.51
  -3 -11  -1    2.00    0.47
   3  11   1    0.79    0.43
   3  11   1    2.03    0.49
   3  11   1    2.25    0.51
   3  11   1    1.68    0.46
  -4 -11  -1    2.92    0.53
  -4 -11  -1    2.79    0.48
   4  11   1    1.75    0.48
   4  11   1    2.10    0.55
   4  11   1    1.98    0.58
   4  11   1    2.22    0.58
  -5 -11  -1   10.20    0.78
  -5 -11  -1    9.75    0.89
   5  11   1   10.38    0.93
   5  11   1    9.32    1.23
   5  11   1    8.72    0.81
   5  11   1    6.71    0.98
  -6 -11  -1    3.82    0.66
   6  11   1    3.18    0.72
   6  11   1    2.21    0.72
   6  11   1    3.24    0.60
  -7 -11  -1    1.70    0.52
   7  11   1    1.91    0.50
   7  11   1    0.75    0.41
   7  11   1    1.32    0.57
  -8 -11  -1   -0.01    0.37
   8  11   1    0.87    0.48
   8  11   1    0.09    0.60
   8  11   1    0.26    0.46
  -9 -11  -1   -0.94    0.61
  -9 -11  -1   -0.16    0.38
   9  11   1   -0.04    0.43
   9  11   1   -0.85    0.48
   9  11   1    0.43    0.52
  10  11   1   -0.42    0.60
   8 -12  -1    0.89    0.50
   7 -12  -1    0.83    0.51
   7 -12  -1    1.27    0.50
  -7  12   1    0.81    0.52
  -7  12   1    0.53    0.43
   6 -12  -1    3.24    0.56
   6 -12  -1    2.42    0.66
   6 -12  -1   -0.07    1.12
  -6  12   1    3.48    0.80
  -6  12   1    2.66    0.66
   5 -12  -1   -1.75    0.89
   5 -12  -1    0.93    0.47
   5 -12  -1    0.38    0.31
  -5  12   1    0.19    0.44
   4 -12  -1    0.22    0.34
   4 -12  -1    0.01    0.25
   4 -12  -1    0.13    0.33
  -4  12   1   -0.17    0.41
  -4  12   1    0.31    0.40
   3 -12  -1    1.32    0.47
   3 -12  -1    0.69    0.37
   3 -12  -1    0.53    0.39
  -3  12   1    0.34    0.40
  -3  12   1    0.55    0.36
  -3  12   1    0.03    0.40
   2 -12  -1    2.50    0.54
   2 -12  -1    3.36    0.63
   2 -12  -1    2.56    0.57
   2 -12  -1    1.02    0.94
  -2  12   1    3.95    0.71
  -2  12   1    2.84    0.60
  -2  12   1    2.83    0.65
   1 -12  -1    0.12    0.29
   1 -12  -1    0.09    0.33
   1 -12  -1   -0.91    0.70
  -1  12   1    0.45    0.42
  -1  12   1    0.32    0.46
  -1  12   1   -0.32    0.42
   0 -12  -1    3.41    0.58
   0 -12  -1    3.23    0.59
   0 -12  -1    1.97    0.75
   0  12   1    3.15    0.58
   0  12   1    2.61    0.59
   0  12   1    3.09    0.67
  -1 -12  -1    5.21    1.01
  -1 -12  -1    8.81    0.73
  -1 -12  -1    8.18    0.76
   1  12   1    8.25    0.79
   1  12   1    6.45    0.95
   1  12   1    7.78    0.88
  -2 -12  -1    0.72    0.34
  -2 -12  -1    0.89    0.46
   2  12   1    0.66    0.46
   2  12   1    1.25    0.45
   2  12   1    1.41    0.56
  -3 -12  -1    0.45    0.42
  -3 -12  -1    0.41    0.28
   3  12   1    0.32    0.29
   3  12   1   -0.21    0.37
   3  12   1   -0.40    0.32
   3  12   1   -0.40    0.41
  -4 -12  -1    1.28    0.51
  -4 -12  -1    0.65    0.32
   4  12   1   -0.18    0.51
   4  12   1    1.25    0.45
   4  12   1    0.44    0.34
   4  12   1    0.38    0.50
  -5 -12  -1    2.87    0.54
  -5 -12  -1    3.45    0.67
   5  12   1    1.56    0.60
   5  12   1    3.23    0.69
   5  12   1    1.95    0.58
   5  12   1    1.76    0.50
  -6 -12  -1   -0.04    0.42
   6  12   1   -0.52    0.39
   6  12   1   -0.39    0.38
   6  12   1    0.42    0.42
  -7 -12  -1   -0.01    0.43
   7  12   1   -0.22    0.41
   7  12   1    0.20    0.46
   7  12   1   -0.02    0.39
  -8 -12  -1    0.67    0.51
   8  12   1    0.35    0.67
   8  12   1    1.49    0.50
   8  12   1    0.29    0.39
   9  12   1    1.59    0.72
   9  12   1    0.20    0.71
   6 -13  -1    1.40    0.51
  -6  13   1    0.81    0.57
  -6  13   1    1.81    0.68
   5 -13  -1    0.03    0.37
  -5  13   1   -0.48    0.40
   4 -13  -1    0.76    0.35
  -4  13   1    0.09    0.46
   3 -13  -1    0.38    0.38
   3 -13  -1   -1.75    0.89
   3 -13  -1    0.69    0.45
  -3  13   1   -0.38    0.43
  -3  13   1    0.32    0.47
  -3  13   1   -0.14    0.27
   2 -13  -1    0.40    0.31
   2 -13  -1   -1.51    0.79
   2 -13  -1    0.01    0.29
  -2  13   1    0.05    0.31
  -2  13   1   -0.64    0.42
  -2  13   1    0.01    0.36
   1 -13  -1    0.38    0.42
   1 -13  -1    0.53    0.41
   1 -13  -1   -0.61    0.53
  -1  13   1    0.01    0.34
  -1  13   1    0.21    0.44
  -1  13   1   -1.09    0.40
   0 -13  -1    1.49    0.43
   0 -13  -1    0.73    0.82
   0 -13  -1    1.69    0.49
   0  13   1    0.88    0.46
   0  13   1    1.46    0.47
   0  13   1   -0.02    0.53
  -1 -13  -1    0.54    0.32
  -1 -13  -1    0.34    0.34
   1  13   1   -0.51    0.28
   1  13   1   -0.29    0.53
   1  13   1   -0.05    0.30
  -2 -13  -1    3.99    0.66
  -2 -13  -1    3.08    0.59
   2  13   1    4.89    0.84
   2  13   1    4.39    0.72
   2  13   1    2.71    0.79
  -3 -13  -1    3.81    0.64
  -3 -13  -1    2.59    0.61
   3  13   1    1.24    0.70
   3  13   1    2.53    0.58
   3  13   1    1.67    0.64
  -4 -13  -1    2.41    0.56
  -4 -13  -1    2.76    0.64
   4  13   1    1.58    0.53
   4  13   1    1.42    0.73
   4  13   1    3.53    0.76
  -5 -13  -1    1.37    0.57
   5  13   1    0.74    0.41
   5  13   1    0.66    0.45
   5  13   1    0.55    0.68
  -6 -13  -1    0.19    0.49
   6  13   1    0.25    0.53
   6  13   1    1.13    0.52
   6  13   1   -1.34    0.51
  -7 -13  -1    1.29    0.59
   7  13   1    1.90    0.65
   7  13   1   -0.44    0.66
   7  13   1    1.20    0.60
   8  13   1    0.17    0.49
   4 -14  -1    2.15    0.61
   4 -14  -1   -2.34    1.13
  -4  14   1    2.10    0.59
   3 -14  -1    0.61    0.36
   3 -14  -1   -1.04    0.72
   3 -14  -1    0.23    0.48
  -3  14   1    0.19    0.50
  -3  14   1   -0.11    0.37
   2 -14  -1    1.25    0.52
   2 -14  -1   -1.22    0.91
   2 -14  -1    0.97    0.53
  -2  14   1    1.23    0.64
  -2  14   1    0.57    0.54
  -2  14   1   -0.23    0.52
   1 -14  -1    0.29    0.33
   1 -14  -1    0.19    0.45
   1 -14  -1   -0.63    0.79
  -1  14   1   -0.60    0.51
  -1  14   1   -0.02    0.48
  -1  14   1   -0.76    0.47
   0 -14  -1   -0.10    0.56
   0 -14  -1   -0.27    0.42
   0 -14  -1   -0.31    0.26
   0  14   1   -0.37    0.36
   0  14   1   -0.54    0.55
   0  14   1   -0.37    0.45
  -1 -14  -1    0.89    0.43
  -1 -14  -1    0.50    0.44
   1  14   1   -0.49    0.56
   1  14   1    0.47    0.41
   1  14   1    0.04    0.41
  -2 -14  -1   -0.05    0.31
  -2 -14  -1    0.25    0.42
   2  14   1   -1.25    0.51
   2  14   1   -0.55    0.51
   2  14   1   -0.07    0.49
  -3 -14  -1    0.13    0.30
  -3 -14  -1   -0.28    0.29
   3  14   1    0.16    0.43
   3  14   1    0.31    0.39
   3  14   1   -0.74    0.59
  -4 -14  -1    3.08    0.70
  -4 -14  -1    3.27    0.60
   4  14   1    1.11    0.51
   4  14   1    1.22    0.63
   4  14   1    2.30    0.77
  -5 -14  -1    1.13    0.49
   5  14   1    0.92    0.62
   5  14   1   -0.83    0.63
   3 -15  -1   -2.11    0.99
   2 -15  -1    0.36    0.48
   2 -15  -1   -0.09    0.32
  -2  15   1    0.16    0.43
  -2  15   1   -1.31    0.48
  -2  15   1   -0.37    0.38
   1 -15  -1   -1.42    0.84
   1 -15  -1   -0.42    0.30
   1 -15  -1    0.19    0.46
  -1  15   1   -0.54    0.55
  -1  15   1   -0.07    0.64
  -1  15   1   -0.28    0.37
   0 -15  -1    0.57    0.49
   0 -15  -1    0.72    0.54
   0  15   1   -0.23    0.51
   0  15   1   -1.52    0.52
   0  15   1    0.51    0.64
  -1 -15  -1    1.95    0.61
  -1 -15  -1    1.70    0.56
   1  15   1    0.42    0.74
   1  15   1    1.79    0.58
   1  15   1    1.35    0.72
  -2 -15  -1   -0.03    0.37
  -2 -15  -1   -0.10    0.41
   2  15   1    0.19    0.56
   2  15   1   -0.65    0.47
   2  15   1   -0.86    0.52
  -3 -15  -1    0.69    0.41
  -3 -15  -1    1.19    0.50
   3  15   1    1.44    0.72
   3  15   1    0.37    0.59
   3  15   1    0.12    0.56
   1  15  -2    0.53    0.82
   0  15  -2   -0.19    0.57
   0  15  -2   -0.04    0.70
   0  15  -2    0.52    0.59
   0 -15   2    0.58    0.40
  -1  15  -2    0.30    0.44
  -1  15  -2   -0.55    0.57
  -1  15  -2    0.32    0.61
   1 -15   2    1.55    0.62
   1 -15   2    0.79    0.40
  -2  15  -2   -1.14    0.52
  -2  15  -2   -0.33    0.38
  -2  15  -2    0.17    0.56
   2 -15   2    0.03    0.30
   2 -15   2    0.28    0.52
  -3  15  -2    0.36    0.61
   3 -15   2    0.33    0.55
   3 -15   2    1.18    0.56
   5  14  -2    0.79    0.55
   3  14  -2   -0.22    0.64
   3  14  -2    0.58    0.44
  -3 -14   2    0.71    0.50
   2  14  -2   -0.04    0.50
   2  14  -2   -0.22    0.60
  -2 -14   2    0.20    0.35
   1  14  -2    3.34    0.77
   1  14  -2    1.94    0.79
   1  14  -2    3.00    0.78
  -1 -14   2    2.88    0.57
  -1 -14   2    4.04    0.75
   0  14  -2   -1.08    0.49
   0  14  -2    0.29    0.49
   0  14  -2   -0.36    0.50
   0 -14   2    0.43    0.41
   0 -14   2    0.78    0.50
  -1  14  -2    1.44    0.56
  -1  14  -2    0.44    0.48
  -1  14  -2    0.70    0.57
   1 -14   2    0.48    0.44
   1 -14   2    1.15    0.56
   1 -14   2    0.17    0.94
  -2  14  -2   -0.96    0.45
  -2  14  -2   -0.13    0.35
  -2  14  -2   -0.07    0.51
   2 -14   2    0.12    0.36
   2 -14   2   -1.60    0.86
   2 -14   2    0.42    0.44
  -3  14  -2   -0.05    0.50
  -3  14  -2    0.26    0.55
  -3  14  -2   -0.83    0.47
   3 -14   2    0.19    0.43
   3 -14   2    0.53    0.50
  -4  14  -2    1.27    0.61
  -4  14  -2    0.15    0.46
   4 -14   2    0.46    0.50
   4 -14   2    0.46    0.39
  -5  14  -2    0.04    0.57
  -5  14  -2   -0.28    0.50
   5 -14   2    0.39    0.47
   5 -14   2    1.50    0.60
   6  13  -2    0.31    0.41
  -6 -13   2   -1.15    0.70
   5  13  -2    0.30    0.45
   5  13  -2    0.17    0.41
   5  13  -2   -0.86    0.55
  -5 -13   2    0.01    0.45
   4  13  -2   -0.49    0.55
   4  13  -2    0.09    0.38
   4  13  -2    0.35    0.50
  -4 -13   2   -0.06    0.40
   3  13  -2    0.08    0.34
   3  13  -2   -0.07    0.33
   3  13  -2   -0.76    0.50
  -3 -13   2    0.11    0.41
   2  13  -2    1.06    0.55
   2  13  -2    0.91    0.50
   2  13  -2    0.37    0.47
  -2 -13   2    1.30    0.50
   1  13  -2    0.84    0.40
   1  13  -2    0.40    0.39
   1  13  -2   -0.41    0.43
   1  13  -2    0.21    0.54
  -1 -13   2    0.31    0.30
  -1 -13   2    0.67    0.44
   0  13  -2   -0.53    0.43
   0  13  -2   -0.72    0.43
   0  13  -2    0.02    0.43
   0  13  -2    1.54    0.52
   0 -13   2    0.18    0.30
   0 -13   2    0.54    0.37
  -1  13  -2   -0.22    0.50
  -1  13  -2    0.85    0.39
  -1  13  -2    0.25    0.50
  -1  13  -2    0.66    0.42
   1 -13   2    1.09    0.43
   1 -13   2    0.82    0.42
   1 -13   2    0.33    0.65
  -2  13  -2    2.56    0.67
  -2  13  -2    2.63    0.68
  -2  13  -2    1.48    0.49
  -2  13  -2    1.35    0.60
   2 -13   2    3.64    0.70
   2 -13   2    2.02    0.56
   2 -13   2    1.36    0.86
  -3  13  -2    2.52    0.63
  -3  13  -2    1.64    0.63
  -3  13  -2    2.15    0.66
   3 -13   2    3.37    0.67
   3 -13   2    2.56    0.64
   3 -13   2    1.21    0.94
  -4  13  -2    1.85    0.57
  -4  13  -2    1.76    0.61
   4 -13   2    1.12    0.43
   4 -13   2    1.54    0.57
   4 -13   2   -0.70    0.81
  -5  13  -2    1.54    0.67
  -5  13  -2    1.10    0.57
   5 -13   2   -1.62    1.20
   5 -13   2    1.26    0.54
   5 -13   2    1.50    0.58
  -6  13  -2    3.43    0.78
  -6  13  -2    2.69    0.61
   6 -13   2    3.42    0.73
   6 -13   2    2.91    0.65
   7  12  -2   -0.39    0.43
   7  12  -2   -0.57    0.57
   7  12  -2    0.12    0.47
  -7 -12   2    0.33    0.44
  -7 -12   2   -1.17    0.61
   6  12  -2    1.39    0.57
   6  12  -2    0.77    0.57
   6  12  -2    0.95    0.56
  -6 -12   2    1.65    0.55
  -6 -12   2    0.24    0.73
   5  12  -2    1.29    0.69
   5  12  -2    2.25    0.70
   5  12  -2    2.43    0.59
  -5 -12   2    2.70    0.61
   4  12  -2    1.09    0.47
   4  12  -2    0.85    0.62
   4  12  -2    0.68    0.45
  -4 -12   2    0.87    0.46
   3  12  -2    0.53    0.57
   3  12  -2   -0.07    0.28
   3  12  -2    0.26    0.39
  -3 -12   2    1.04    0.46
   2  12  -2    0.70    0.45
   2  12  -2    1.56    0.45
   2  12  -2    1.13    0.43
   2  12  -2    0.98    0.45
   2  12  -2    1.07    0.52
  -2 -12   2    1.31    0.49
  -2 -12   2    2.26    0.51
   1  12  -2    0.03    0.46
   1  12  -2    0.52    0.40
   1  12  -2    0.09    0.43
   1  12  -2    0.49    0.44
   1  12  -2    0.06    0.26
  -1 -12   2    0.30    0.31
  -1 -12   2    0.76    0.39
   0  12  -2    0.63    0.43
   0  12  -2    0.44    0.34
   0  12  -2   -0.15    0.43
   0  12  -2   -0.16    0.31
   0  12  -2    0.10    0.24
   0 -12   2    0.22    0.38
   0 -12   2    0.24    0.35
  -1  12  -2    3.53    0.61
  -1  12  -2    1.36    0.59
  -1  12  -2    3.14    0.61
  -1  12  -2    2.68    0.59
   1 -12   2    2.99    0.61
   1 -12   2    2.27    0.47
   1 -12   2    1.45    0.91
  -2  12  -2    0.68    0.48
  -2  12  -2    0.57    0.48
  -2  12  -2   -0.31    0.41
  -2  12  -2    0.70    0.51
   2 -12   2    1.28    0.49
   2 -12   2    0.37    0.39
   2 -12   2   -0.54    0.82
  -3  12  -2    4.23    0.75
  -3  12  -2    5.10    0.73
  -3  12  -2    4.28    0.82
  -3  12  -2    2.61    0.63
   3 -12   2    5.33    0.72
   3 -12   2    5.17    0.76
   3 -12   2    2.31    0.97
  -4  12  -2   -0.73    0.32
  -4  12  -2   -0.35    0.31
  -4  12  -2    1.11    0.52
  -4  12  -2   -0.05    0.41
   4 -12   2   -0.09    0.38
   4 -12   2    0.05    0.26
   4 -12   2   -0.49    0.73
  -5  12  -2    2.56    0.65
  -5  12  -2    3.44    0.72
   5 -12   2    3.07    0.63
   5 -12   2    2.98    0.63
  -6  12  -2    0.30    0.35
  -6  12  -2    0.97    0.57
   6 -12   2   -0.97    0.80
   6 -12   2    0.90    0.51
   6 -12   2    0.41    0.33
  -7  12  -2    0.08    0.50
   7 -12   2   -1.45    0.81
   7 -12   2    0.41    0.45
  -8  12  -2   -0.09    0.51
   8 -12   2    0.25    0.48
   8  11  -2    0.45    0.55
   8  11  -2    0.31    0.50
   8  11  -2    0.45    0.43
  -8 -11   2    0.84    0.52
  -8 -11   2   -0.12    0.69
   7  11  -2    0.21    0.48
   7  11  -2   -0.10    0.42
   7  11  -2    0.15    0.40
  -7 -11   2   -0.26    0.60
  -7 -11   2    0.36    0.40
   6  11  -2    0.15    0.45
   6  11  -2    0.04    0.37
   6  11  -2   -0.50    0.49
  -6 -11   2   -0.23    0.43
  -6 -11   2    0.12    0.38
   5  11  -2    0.14    0.37
   5  11  -2   -0.12    0.33
   5  11  -2   -0.07    0.35
  -5 -11   2    0.26    0.35
   4  11  -2    0.91    0.57
   4  11  -2    1.58    0.51
   4  11  -2    1.14    0.51
  -4 -11   2    1.11    0.44
   3  11  -2    4.56    0.83
   3  11  -2    4.44    0.79
   3  11  -2    4.70    0.66
   3  11  -2    6.55    0.78
  -3 -11   2    5.90    0.68
  -3 -11   2    6.89    0.78
   2  11  -2   -0.18    0.28
   2  11  -2   -0.36    0.21
   2  11  -2   -0.25    0.36
   2  11  -2    0.12    0.34
   2  11  -2   -0.04    0.28
  -2 -11   2   -0.24    0.27
  -2 -11   2    0.29    0.37
   1  11  -2    0.90    0.44
   1  11  -2    0.52    0.32
   1  11  -2    0.39    0.37
   1  11  -2    1.21    0.41
   1  11  -2    1.14    0.41
  -1 -11   2    1.07    0.44
  -1 -11   2    0.81    0.36
   0  11  -2    1.45    0.49
   0  11  -2    1.99    0.52
   0  11  -2    1.65    0.45
   0  11  -2    1.09    0.44
   0 -11   2    2.04    0.46
   0 -11   2    1.44    0.80
   0 -11   2    1.73    0.40
  -1  11  -2   10.14    0.98
  -1  11  -2   10.12    1.13
  -1  11  -2   11.44    0.90
  -1  11  -2    8.33    0.77
   1 -11   2   10.27    0.81
   1 -11   2    9.27    0.85
  -2  11  -2    0.65    0.43
  -2  11  -2   -0.23    0.34
  -2  11  -2   -0.34    0.38
  -2  11  -2   -0.13    0.37
   2 -11   2   -0.22    0.33
   2 -11   2   -0.14    0.30
   2 -11   2   -1.14    0.66
  -3  11  -2    0.33    0.40
  -3  11  -2    0.97    0.44
  -3  11  -2    0.44    0.33
  -3  11  -2    0.71    0.48
   3 -11   2    0.21    0.67
   3 -11   2    0.50    0.38
   3 -11   2    0.77    0.42
  -4  11  -2   -0.46    0.31
  -4  11  -2    0.13    0.35
  -4  11  -2    0.12    0.42
  -4  11  -2    0.12    0.39
   4 -11   2   -0.69    0.59
   4 -11   2   -0.26    0.30
   4 -11   2   -0.33    0.34
  -5  11  -2    0.91    0.50
  -5  11  -2    1.12    0.50
  -5  11  -2    1.04    0.56
   5 -11   2    0.75    0.34
   5 -11   2   -0.35    0.69
   5 -11   2    0.69    0.43
  -6  11  -2    3.38    0.65
  -6  11  -2    1.79    0.57
   6 -11   2    3.41    0.59
   6 -11   2    3.07    0.62
  -7  11  -2   -0.51    0.38
   7 -11   2   -0.09    0.26
   7 -11   2    0.43    0.41
  -8  11  -2    0.35    0.50
   8 -11   2   -0.08    0.36
  -9  11  -2    1.88    0.67
  -9  11  -2    0.32    0.55
   9 -11   2    0.93    0.51
   9 -11   2   -2.11    1.01
   9  10  -2   -0.41    0.52
   9  10  -2    0.81    0.47
  -9 -10   2   -0.29    0.34
   8  10  -2    0.89    0.50
   8  10  -2    2.55    0.57
   8  10  -2    1.60    0.71
  -8 -10   2    1.72    0.51
  -8 -10   2    2.69    0.83
   7  10  -2    2.48    0.56
   7  10  -2    1.71    0.66
   7  10  -2    1.15    0.50
  -7 -10   2    2.08    0.76
  -7 -10   2    2.60    0.54
   6  10  -2   -0.17    0.42
   6  10  -2    0.02    0.29
   6  10  -2   -0.25    0.31
  -6 -10   2    0.40    0.40
  -6 -10   2   -0.74    0.50
   5  10  -2   -0.11    0.34
   5  10  -2   -0.13    0.29
   5  10  -2    0.04    0.33
  -5 -10   2   -0.19    0.30
   4  10  -2    1.60    0.50
   4  10  -2    2.06    0.60
   4  10  -2    3.13    0.53
  -4 -10   2    2.78    0.53
   3  10  -2   21.56    1.47
   3  10  -2   20.23    1.10
   3  10  -2   20.64    1.12
   3  10  -2   20.38    1.11
   3  10  -2   21.95    1.70
  -3 -10   2   19.83    0.96
  -3 -10   2   19.26    1.01
   2  10  -2    0.35    0.29
   2  10  -2   -0.10    0.27
   2  10  -2    0.05    0.36
   2  10  -2    0.17    0.28
   2  10  -2    0.02    0.27
  -2 -10   2    0.11    0.21
  -2 -10   2    0.03    0.30
   1  10  -2   12.55    0.90
   1  10  -2   11.00    0.78
   1  10  -2   13.66    1.13
   1  10  -2   13.24    1.03
  -1 -10   2   12.42    0.87
  -1 -10   2   11.85    0.78
   0  10  -2   -0.39    0.32
   0  10  -2   -0.24    0.23
   0  10  -2    0.04    0.27
   0  10  -2   -0.10    0.23
   0 -10   2    0.00    0.31
   0 -10   2   -0.12    0.28
   0 -10   2   -0.06    0.59
  -1  10  -2   12.04    1.09
  -1  10  -2   11.95    0.86
  -1  10  -2   11.44    1.09
  -1  10  -2   12.39    0.92
   1 -10   2   11.21    0.85
   1 -10   2   10.75    1.70
   1 -10   2   11.95    0.81
  -2  10  -2    1.36    0.46
  -2  10  -2    1.21    0.45
  -2  10  -2    1.81    0.49
  -2  10  -2    1.22    0.42
   2 -10   2    1.11    0.66
   2 -10   2    1.15    0.41
   2 -10   2    2.61    0.53
  -3  10  -2    0.27    0.36
  -3  10  -2    0.49    0.39
  -3  10  -2    1.29    0.47
  -3  10  -2    0.77    0.39
   3 -10   2    0.26    0.36
   3 -10   2    0.33    0.62
   3 -10   2    0.57    0.35
   3 -10   2    0.66    0.27
  -4  10  -2    0.41    0.41
  -4  10  -2   -0.05    0.30
  -4  10  -2   -0.14    0.32
  -4  10  -2    0.00    0.43
   4 -10   2   -0.29    0.28
   4 -10   2    0.29    0.28
   4 -10   2   -0.93    0.70
  -5  10  -2   -0.36    0.30
  -5  10  -2    0.16    0.34
  -5  10  -2   -0.10    0.25
  -5  10  -2    0.41    0.34
   5 -10   2   -1.41    0.69
   5 -10   2    0.32    0.29
   5 -10   2    0.30    0.33
  -6  10  -2    0.80    0.42
  -6  10  -2    0.78    0.44
   6 -10   2   -0.21    0.60
   6 -10   2    0.81    0.41
   6 -10   2    0.69    0.34
   7 -10   2    1.49    0.46
   7 -10   2    1.51    0.48
   7 -10   2    0.25    0.72
   8 -10   2    3.36    0.63
   8 -10   2    1.42    1.07
  -9  10  -2    0.39    0.50
   9 -10   2    0.92    0.48
   9 -10   2   -0.24    0.89
 -10  10  -2    0.58    0.53
  10 -10   2    0.03    0.39
  10 -10   2   -1.27    0.80
  10   9  -2   -0.88    0.49
  10   9  -2    0.47    0.38
 -10  -9   2   -0.19    0.37
   9   9  -2    3.00    0.57
   9   9  -2    2.09    0.71
   9   9  -2    2.17    0.71
  -9  -9   2    3.95    0.83
  -9  -9   2    3.33    0.57
   8   9  -2   -0.30    0.37
   8   9  -2   -0.29    0.27
   8   9  -2   -0.37    0.44
  -8  -9   2    0.28    0.36
  -8  -9   2    0.42    0.54
   7   9  -2    0.10    0.46
   7   9  -2    0.28    0.38
   7   9  -2   -0.23    0.36
  -7  -9   2   -0.03    0.29
  -7  -9   2   -0.34    0.48
   6   9  -2    0.68    0.37
   6   9  -2    0.49    0.48
   6   9  -2    0.59    0.40
  -6  -9   2    0.32    0.53
  -6  -9   2    0.36    0.34
   5   9  -2    0.43    0.33
   5   9  -2    0.71    0.37
   5   9  -2    0.32    0.39
  -5  -9   2    0.31    0.35
   4   9  -2    8.62    0.73
   4   9  -2    9.62    1.00
   4   9  -2   10.02    0.78
   4   9  -2    9.63    1.22
  -4  -9   2   10.55    0.76
  -4  -9   2    9.27    0.64
   3   9  -2    1.14    0.43
   3   9  -2    1.93    0.41
   3   9  -2    1.23    0.35
   3   9  -2    0.94    0.37
   3   9  -2    1.32    0.46
  -3  -9   2    1.46    0.36
  -3  -9   2    1.97    0.23
  -3  -9   2    1.44    0.41
   2   9  -2    1.44    0.40
   2   9  -2    1.63    0.43
   2   9  -2    2.30    0.42
   2   9  -2    1.98    0.45
  -2  -9   2    1.97    0.24
  -2  -9   2    2.07    0.45
  -2  -9   2    1.86    0.38
   1   9  -2    6.38    0.80
   1   9  -2    7.21    0.66
   1   9  -2    5.08    0.71
   1   9  -2    7.24    0.70
  -1  -9   2    6.40    0.57
  -1  -9   2    7.44    0.55
   0   9  -2    6.32    0.84
   0   9  -2    6.13    0.66
   0   9  -2    4.75    0.66
   0   9  -2    7.88    0.72
   0  -9   2    3.37    0.88
   0  -9   2    5.41    0.50
   0  -9   2    5.43    0.62
  -1   9  -2   19.80    1.26
  -1   9  -2   22.09    1.04
  -1   9  -2   20.46    1.29
  -1   9  -2   19.48    1.04
   1  -9   2   20.50    2.25
   1  -9   2   21.23    0.98
   1  -9   2   20.04    0.97
   1  -9   2   19.47    0.87
  -2   9  -2    5.12    0.61
  -2   9  -2    3.91    0.59
  -2   9  -2    5.85    0.77
  -2   9  -2    5.63    0.67
   2  -9   2    5.08    0.63
   2  -9   2    5.44    0.53
   2  -9   2    5.55    0.62
   2  -9   2    3.38    0.82
  -3   9  -2    3.73    0.53
  -3   9  -2    3.96    0.56
  -3   9  -2    3.17    0.53
  -3   9  -2    3.37    0.66
   3  -9   2    3.65    0.56
   3  -9   2    3.42    0.49
   3  -9   2    1.94    0.72
  -4   9  -2   -0.22    0.28
  -4   9  -2   -0.14    0.29
  -4   9  -2    0.03    0.25
   4  -9   2    0.01    0.67
   4  -9   2    0.06    0.22
   4  -9   2   -0.12    0.28
  -5   9  -2   -0.25    0.26
  -5   9  -2    0.25    0.33
  -5   9  -2    0.24    0.31
   5  -9   2   -0.37    0.48
   5  -9   2    0.47    0.29
   5  -9   2    0.32    0.34
  -6   9  -2    1.20    0.55
  -6   9  -2    1.15    0.39
  -6   9  -2    1.07    0.34
   6  -9   2    0.49    0.36
   6  -9   2    0.34    0.75
   6  -9   2    0.64    0.36
  -7   9  -2   -0.29    0.27
  -7   9  -2    0.13    0.28
   7  -9   2    0.32    0.29
   7  -9   2    0.46    0.34
   7  -9   2    0.22    0.56
  -8   9  -2    2.57    0.60
   8  -9   2    0.53    0.82
   8  -9   2    1.78    0.45
  -9   9  -2    2.88    0.68
  -9   9  -2    3.20    0.65
   9  -9   2    4.47    0.69
   9  -9   2    1.48    0.79
 -10   9  -2    2.34    0.63
 -10   9  -2    2.23    0.67
  10  -9   2    1.75    0.53
  10  -9   2    1.12    0.81
 -11   9  -2    0.04    0.48
  10   8  -2    0.00    0.29
  10   8  -2   -0.20    0.34
  10   8  -2   -0.43    0.48
 -10  -8   2    1.15    0.68
 -10  -8   2   -0.16    0.31
   9   8  -2    3.41    0.89
   9   8  -2    5.22    0.64
   9   8  -2    3.90    0.79
  -9  -8   2    4.22    0.59
  -9  -8   2    5.91    0.99
   8   8  -2    0.66    0.53
   8   8  -2    0.47    0.46
   8   8  -2    2.05    0.46
  -8  -8   2    1.52    0.65
  -8  -8   2    1.33    0.41
   7   8  -2    0.93    0.35
   7   8  -2    0.57    0.35
   7   8  -2    0.41    0.35
  -7  -8   2    0.04    0.47
  -7  -8   2    0.51    0.32
   6   8  -2    1.77    0.49
   6   8  -2    1.52    0.54
   6   8  -2    1.59    0.41
  -6  -8   2    1.94    0.62
  -6  -8   2    1.75    0.40
   5   8  -2    0.07    0.28
   5   8  -2    0.02    0.25
   5   8  -2   -0.14    0.21
  -5  -8   2   -0.31    0.25
  -5  -8   2   -0.12    0.44
   4   8  -2    2.63    0.46
   4   8  -2    2.59    0.46
   4   8  -2    1.91    0.37
   4   8  -2    1.88    0.52
   4   8  -2    1.80    0.49
  -4  -8   2    2.84    0.40
  -4  -8   2    2.47    0.26
  -4  -8   2    2.98    0.46
   3   8  -2    0.00    0.24
   3   8  -2   -0.21    0.22
   3   8  -2   -0.14    0.23
   3   8  -2    0.16    0.29
   3   8  -2    0.34    0.35
  -3  -8   2   -0.05    0.10
  -3  -8   2    0.08    0.20
  -3  -8   2   -0.18    0.19
   2   8  -2    1.29    0.41
   2   8  -2    2.13    0.36
   2   8  -2    2.28    0.39
   2   8  -2    1.64    0.41
  -2  -8   2    1.60    0.34
  -2  -8   2    2.42    0.23
  -2  -8   2    1.91    0.40
   1   8  -2   19.96    1.10
   1   8  -2   21.69    0.97
   1   8  -2   21.93    0.93
   1   8  -2   21.64    1.26
  -1  -8   2   20.47    0.84
  -1  -8   2   21.87    0.96
   0   8  -2    2.20    0.39
   0   8  -2    1.55    0.41
   0   8  -2    2.35    0.41
   0   8  -2    1.77    0.39
   0  -8   2    2.20    0.37
   0  -8   2    2.01    0.36
   0  -8   2    1.69    0.66
   0  -8   2    2.02    0.30
  -1   8  -2   46.27    1.75
  -1   8  -2   44.30    1.44
  -1   8  -2   46.22    1.43
  -1   8  -2   43.59    1.77
   1  -8   2   44.36    1.37
   1  -8   2   42.14    1.38
   1  -8   2   42.02    1.40
   1  -8   2   47.42    2.85
  -2   8  -2    0.04    0.19
  -2   8  -2    0.08    0.26
  -2   8  -2    0.09    0.30
  -2   8  -2    0.28    0.27
   2  -8   2   -0.21    0.21
   2  -8   2    0.30    0.59
   2  -8   2    0.04    0.16
   2  -8   2   -0.07    0.18
  -3   8  -2    4.29    0.51
  -3   8  -2    5.15    0.64
  -3   8  -2    3.72    0.53
  -3   8  -2    3.49    0.62
   3  -8   2    6.51    0.58
   3  -8   2    5.13    0.51
   3  -8   2    2.94    0.82
  -4   8  -2    0.02    0.24
  -4   8  -2    0.14    0.40
  -4   8  -2   -0.05    0.25
   4  -8   2    0.17    0.22
   4  -8   2    0.25    0.21
   4  -8   2    0.37    0.65
  -5   8  -2   22.45    1.47
  -5   8  -2   20.80    0.96
  -5   8  -2   21.75    1.09
  -5   8  -2   21.22    1.05
   5  -8   2   22.93    1.07
   5  -8   2   23.57    2.36
   5  -8   2   21.96    1.04
  -6   8  -2   -0.10    0.31
  -6   8  -2   -0.11    0.41
  -6   8  -2    0.05    0.29
   6  -8   2   -0.16    0.56
   6  -8   2   -0.08    0.26
   6  -8   2    0.31    0.32
  -7   8  -2    4.62    0.61
  -7   8  -2    4.70    0.66
  -7   8  -2    4.01    0.74
   7  -8   2    4.42    0.62
   7  -8   2    4.81    0.62
   7  -8   2    2.86    0.88
  -8   8  -2    1.32    0.42
  -8   8  -2    2.31    0.57
   8  -8   2    1.73    0.42
   8  -8   2    0.73    0.71
   8  -8   2    2.17    0.44
  -9   8  -2    1.95    0.61
  -9   8  -2    2.01    0.57
   9  -8   2    2.61    0.56
   9  -8   2    0.89    0.62
 -10   8  -2    0.16    0.43
 -10   8  -2    0.50    0.44
  10  -8   2    0.35    0.40
  10  -8   2   -0.26    0.65
 -11   8  -2    5.23    0.81
 -11   8  -2    5.86    0.94
  11  -8   2    5.36    0.76
  11  -8   2    3.70    1.18
  10   7  -2    0.10    0.31
  10   7  -2   -0.05    0.34
  10   7  -2   -0.29    0.41
 -10  -7   2    0.24    0.32
 -10  -7   2    0.80    0.58
   9   7  -2    2.98    0.50
   9   7  -2    2.03    0.59
   9   7  -2    2.14    0.74
  -9  -7   2    3.60    0.50
  -9  -7   2    3.15    0.79
   8   7  -2    0.75    0.51
   8   7  -2    2.14    0.43
   8   7  -2    1.37    0.51
  -8  -7   2    1.76    0.55
  -8  -7   2    2.25    0.43
   7   7  -2   -0.06    0.24
   7   7  -2   -0.12    0.26
   7   7  -2   -0.08    0.33
  -7  -7   2   -0.51    0.23
  -7  -7   2   -0.24    0.22
   6   7  -2    3.04    0.46
   6   7  -2    1.57    0.54
   6   7  -2    2.05    0.48
  -6  -7   2    2.73    0.57
  -6  -7   2    2.76    0.45
   5   7  -2    3.98    0.71
   5   7  -2    6.66    0.79
   5   7  -2    5.54    0.54
  -5  -7   2    6.06    0.46
  -5  -7   2    5.33    0.77
  -5  -7   2    5.55    0.54
  -5  -7   2    5.70    0.36
   4   7  -2    0.71    0.36
   4   7  -2    0.77    0.37
   4   7  -2    1.53    0.36
   4   7  -2    1.12    0.31
   4   7  -2    0.80    0.28
  -4  -7   2    1.38    0.33
  -4  -7   2    1.06    0.25
  -4  -7   2    1.25    0.20
   3   7  -2   11.83    0.90
   3   7  -2   11.49    1.09
   3   7  -2   10.49    0.61
   3   7  -2   10.46    0.62
   3   7  -2   12.00    0.77
  -3  -7   2   10.30    0.54
  -3  -7   2   11.58    0.66
   2   7  -2    0.09    0.16
   2   7  -2    0.14    0.28
   2   7  -2    0.16    0.24
   2   7  -2    0.21    0.25
  -2  -7   2    0.13    0.21
  -2  -7   2    0.23    0.11
  -2  -7   2    0.03    0.16
   1   7  -2    0.10    0.21
   1   7  -2    0.15    0.26
   1   7  -2    0.33    0.26
   1   7  -2   -0.01    0.15
  -1  -7   2   -0.13    0.15
  -1  -7   2   -0.17    0.18
   0   7  -2   30.72    1.09
   0   7  -2   30.04    1.32
   0   7  -2   28.41    1.24
   0   7  -2   31.70    1.07
   0  -7   2   30.32    2.02
   0  -7   2   30.29    1.05
   0  -7   2   31.21    1.01
   0  -7   2   29.98    0.88
  -1   7  -2    1.42    0.39
  -1   7  -2    1.78    0.36
  -1   7  -2    1.45    0.33
  -1   7  -2    1.33    0.33
   1  -7   2    1.82    0.26
   1  -7   2    1.78    0.33
   1  -7   2    1.20    0.48
   1  -7   2    1.70    0.35
  -2   7  -2   17.15    0.95
  -2   7  -2   15.93    1.05
  -2   7  -2   17.75    0.81
  -2   7  -2   17.82    0.85
   2  -7   2   16.69    0.76
   2  -7   2   17.04    0.82
   2  -7   2   19.06    1.84
  -3   7  -2    1.03    0.28
  -3   7  -2    1.40    0.37
  -3   7  -2    1.09    0.35
  -3   7  -2    1.00    0.26
   3  -7   2    1.11    0.30
   3  -7   2    1.22    0.29
   3  -7   2    1.03    0.59
  -4   7  -2    7.37    0.76
  -4   7  -2    8.20    0.67
  -4   7  -2    8.18    0.66
  -4   7  -2    7.61    0.58
   4  -7   2    8.73    0.59
   4  -7   2    7.57    1.25
   4  -7   2    7.75    0.56
  -5   7  -2   -0.24    0.35
  -5   7  -2    0.03    0.21
  -5   7  -2    0.01    0.16
  -5   7  -2    0.28    0.30
   5  -7   2   -0.12    0.46
   5  -7   2   -0.13    0.16
   5  -7   2    0.08    0.24
  -6   7  -2    9.66    0.62
  -6   7  -2   10.39    0.70
  -6   7  -2   10.18    1.07
  -6   7  -2   10.04    0.70
   6  -7   2   11.25    0.75
   6  -7   2    9.67    0.72
   6  -7   2    9.46    1.59
  -7   7  -2    9.89    0.79
  -7   7  -2    9.09    0.94
  -7   7  -2    8.98    0.69
   7  -7   2    9.50    1.45
   7  -7   2    9.06    0.74
   7  -7   2    7.66    0.99
   7  -7   2    9.77    0.73
  -8   7  -2    0.62    0.33
  -8   7  -2    0.09    0.36
   8  -7   2    0.57    0.31
   8  -7   2    0.41    0.24
   8  -7   2    0.35    0.55
  -9   7  -2    0.75    0.43
  -9   7  -2    0.66    0.44
   9  -7   2    0.45    0.34
   9  -7   2    0.35    0.46
 -10   7  -2    6.42    0.80
 -10   7  -2    6.38    0.88
  10  -7   2    5.69    0.72
  10  -7   2    4.70    1.12
 -11   7  -2    1.42    0.52
 -11   7  -2    2.11    0.63
  11  -7   2    1.61    0.48
  11  -7   2    1.04    0.75
 -12   7  -2   -0.18    0.43
 -12   7  -2   -0.57    0.40
  12  -7   2   -0.06    0.33
  11   6  -2    0.22    0.57
 -11  -6   2    0.93    0.60
  10   6  -2   -0.30    0.26
  10   6  -2   -0.43    0.44
  10   6  -2   -0.04    0.29
 -10  -6   2    0.14    0.26
 -10  -6   2    0.63    0.53
   9   6  -2    1.22    0.36
   9   6  -2    0.65    0.49
   9   6  -2    0.95    0.46
  -9  -6   2    0.97    0.34
  -9  -6   2    1.41    0.59
   8   6  -2    1.03    0.31
   8   6  -2    0.54    0.45
   8   6  -2    0.46    0.32
  -8  -6   2    0.75    0.49
  -8  -6   2    0.88    0.32
   7   6  -2    0.53    0.38
   7   6  -2    0.27    0.27
   7   6  -2    0.42    0.32
  -7  -6   2    0.59    0.39
  -7  -6   2    0.80    0.27
   6   6  -2   -0.14    0.23
   6   6  -2   -0.02    0.21
   6   6  -2   -0.02    0.24
  -6  -6   2    0.34    0.24
  -6  -6   2    0.07    0.32
   5   6  -2   -0.25    0.23
   5   6  -2   -0.06    0.19
   5   6  -2    0.08    0.29
   5   6  -2   -0.21    0.22
   5   6  -2    0.03    0.21
  -5  -6   2    0.15    0.18
  -5  -6   2   -0.01    0.38
  -5  -6   2   -0.28    0.19
  -5  -6   2   -0.03    0.12
   4   6  -2    6.15    0.56
   4   6  -2    6.59    0.49
   4   6  -2    5.74    0.65
   4   6  -2    6.19    0.49
   4   6  -2    6.22    0.82
  -4  -6   2    6.16    0.61
  -4  -6   2    5.81    0.34
  -4  -6   2    6.55    0.51
  -4  -6   2    6.04    0.40
   3   6  -2    0.98    0.32
   3   6  -2    0.73    0.18
   3   6  -2    1.01    0.26
   3   6  -2    1.15    0.28
   3   6  -2    0.80    0.27
  -3  -6   2    0.87    0.15
  -3  -6   2    1.18    0.24
  -3  -6   2    0.86    0.24
   2   6  -2    1.57    0.35
   2   6  -2    1.36    0.29
   2   6  -2    1.55    0.28
   2   6  -2    1.63    0.30
  -2  -6   2    1.75    0.30
  -2  -6   2    1.69    0.19
  -2  -6   2    2.02    0.28
   1   6  -2   13.11    0.82
   1   6  -2   13.89    0.79
   1   6  -2   13.64    0.63
   1   6  -2   12.94    0.63
  -1  -6   2   14.73    0.62
  -1  -6   2   13.29    0.62
   0   6  -2   10.22    0.72
   0   6  -2   10.40    0.70
   0   6  -2    9.22    0.56
   0   6  -2    9.76    0.55
   0  -6   2   10.06    1.28
   0  -6   2    8.79    0.49
   0  -6   2    9.45    0.53
   0  -6   2    9.33    0.36
  -1   6  -2    0.10    0.20
  -1   6  -2   -0.03    0.15
  -1   6  -2    0.03    0.17
  -1   6  -2    0.27    0.18
   1  -6   2    0.43    0.43
   1  -6   2    0.11    0.13
   1  -6   2    0.17    0.16
  -2   6  -2    0.76    0.24
  -2   6  -2    1.29    0.36
  -2   6  -2    0.76    0.23
  -2   6  -2    0.79    0.26
   2  -6   2    0.67    0.37
   2  -6   2    0.81    0.22
   2  -6   2    0.73    0.24
  -3   6  -2    0.93    0.31
  -3   6  -2    0.97    0.31
  -3   6  -2    0.94    0.25
  -3   6  -2    1.34    0.27
   3  -6   2    1.32    0.29
   3  -6   2    0.85    0.48
   3  -6   2    1.22    0.26
  -4   6  -2   24.97    0.92
  -4   6  -2   26.82    1.33
  -4   6  -2   25.91    0.97
  -4   6  -2   26.36    1.00
   4  -6   2   26.10    1.87
   4  -6   2   25.84    0.98
   4  -6   2   24.29    0.94
  -5   6  -2   22.49    0.87
  -5   6  -2   23.29    1.25
  -5   6  -2   22.72    0.95
  -5   6  -2   23.56    0.92
   5  -6   2   24.04    0.98
   5  -6   2   24.04    0.98
   5  -6   2   24.23    1.33
   5  -6   2   23.89    1.85
  -6   6  -2    0.10    0.15
  -6   6  -2    0.06    0.17
  -6   6  -2    0.00    0.26
  -6   6  -2   -0.13    0.34
   6  -6   2   -0.02    0.17
   6  -6   2   -0.14    0.30
   6  -6   2    0.22    0.31
   6  -6   2    0.16    0.24
  -7   6  -2    1.48    0.50
  -7   6  -2    1.66    0.42
  -7   6  -2    1.63    0.37
   7  -6   2    1.42    0.38
   7  -6   2    1.09    0.44
   7  -6   2    1.08    0.54
   7  -6   2    1.66    0.35
  -8   6  -2    0.22    0.33
  -8   6  -2    0.23    0.31
  -8   6  -2    0.58    0.30
   8  -6   2    0.42    0.40
   8  -6   2    0.84    0.36
   8  -6   2    0.14    0.40
   8  -6   2    0.43    0.32
  -9   6  -2    8.62    0.78
  -9   6  -2    9.38    0.88
   9  -6   2    8.87    0.74
   9  -6   2    9.25    1.52
 -10   6  -2    3.20    0.65
 -10   6  -2    2.90    0.56
  10  -6   2    3.45    0.58
  10  -6   2    2.47    0.87
 -11   6  -2    1.83    0.55
 -11   6  -2    2.48    0.63
  11  -6   2    2.02    0.76
  11  -6   2    2.23    0.51
 -12   6  -2    1.07    0.45
 -12   6  -2    1.10    0.55
  12  -6   2    1.12    0.45
  12  -6   2    0.57    0.60
 -13   6  -2    1.71    0.63
  11   5  -2    0.50    0.49
 -11  -5   2    1.93    0.62
  10   5  -2    0.17    0.44
  10   5  -2   -0.24    0.23
 -10  -5   2    0.85    0.53
 -10  -5   2    0.33    0.26
   9   5  -2   -0.36    0.21
   9   5  -2    0.06    0.29
   9   5  -2   -0.05    0.31
  -9  -5   2    0.37    0.45
  -9  -5   2    0.04    0.26
   8   5  -2    0.58    0.28
   8   5  -2    0.41    0.42
   8   5  -2    0.73    0.38
  -8  -5   2    0.90    0.50
  -8  -5   2    0.30    0.25
   7   5  -2    1.68    0.51
   7   5  -2    2.18    0.48
   7   5  -2    2.49    0.38
  -7  -5   2    2.60    0.37
  -7  -5   2    2.71    0.57
   6   5  -2   16.15    1.06
   6   5  -2   17.12    0.76
   6   5  -2   16.09    1.46
  -6  -5   2   17.71    0.74
  -6  -5   2   16.13    1.00
   5   5  -2   18.59    0.73
   5   5  -2   19.44    1.43
   5   5  -2   19.47    1.14
   5   5  -2   19.03    0.76
   5   5  -2   20.32    0.79
  -5  -5   2   19.03    0.66
  -5  -5   2   19.03    0.75
  -5  -5   2   19.28    1.01
  -5  -5   2   20.45    0.65
  -5  -5   2   19.27    0.73
   4   5  -2    7.70    0.49
   4   5  -2    7.40    0.47
   4   5  -2    6.55    0.80
   4   5  -2    7.50    0.42
   4   5  -2    7.50    0.53
   4   5  -2    7.95    0.72
  -4  -5   2    7.34    0.46
  -4  -5   2    6.96    0.28
  -4  -5   2    7.26    0.46
  -4  -5   2    6.45    0.37
  -4  -5   2    8.30    0.69
  -4  -5   2    6.86    0.35
   3   5  -2    4.49    0.45
   3   5  -2    4.92    0.46
   3   5  -2    4.90    0.38
   3   5  -2    4.96    0.58
   3   5  -2    4.83    0.41
   3   5  -2    4.81    0.36
  -3  -5   2    4.89    0.38
  -3  -5   2    4.53    0.32
  -3  -5   2    4.95    0.37
  -3  -5   2    5.08    0.29
   2   5  -2    3.69    0.42
   2   5  -2    3.19    0.35
   2   5  -2    4.18    0.51
   2   5  -2    3.31    0.32
   2   5  -2    3.57    0.23
   2   5  -2    3.17    0.35
  -2  -5   2    3.36    0.29
  -2  -5   2    3.40    0.33
  -2  -5   2    3.54    0.22
   1   5  -2    0.25    0.15
   1   5  -2    0.26    0.20
   1   5  -2    0.40    0.22
   1   5  -2    0.21    0.17
  -1  -5   2    0.34    0.16
  -1  -5   2    0.17    0.16
   0   5  -2   31.54    0.93
   0   5  -2   30.43    1.13
   0   5  -2   31.67    1.18
   0  -5   2   29.30    0.86
   0  -5   2   30.96    1.82
   0  -5   2   30.12    0.73
   0  -5   2   30.84    0.92
   0  -5   2   26.58    0.73
  -1   5  -2   35.58    1.22
  -1   5  -2   35.38    0.99
  -1   5  -2   35.76    1.30
   1  -5   2   34.68    0.98
   1  -5   2   35.69    1.99
   1  -5   2   36.41    1.02
  -2   5  -2    6.27    0.55
  -2   5  -2    6.15    0.47
  -2   5  -2    5.62    0.44
  -2   5  -2    5.69    0.38
   2  -5   2    5.89    0.40
   2  -5   2    5.33    0.85
   2  -5   2    6.05    0.43
  -3   5  -2    2.88    0.34
  -3   5  -2    2.11    0.28
  -3   5  -2    2.12    0.38
  -3   5  -2    2.52    0.35
   3  -5   2    2.86    0.34
   3  -5   2    1.87    0.49
   3  -5   2    3.07    0.36
  -4   5  -2    2.14    0.40
  -4   5  -2    3.02    0.36
  -4   5  -2    2.87    0.35
  -4   5  -2    2.91    0.36
   4  -5   2    1.61    0.42
   4  -5   2    2.18    0.36
   4  -5   2    2.85    0.37
   4  -5   2    2.97    0.37
  -5   5  -2    1.36    0.28
  -5   5  -2    1.38    0.27
  -5   5  -2    1.30    0.20
  -5   5  -2    1.26    0.34
   5  -5   2    1.35    0.31
   5  -5   2    1.37    0.32
   5  -5   2    0.92    0.35
   5  -5   2    1.30    0.36
   5  -5   2    1.21    0.16
  -6   5  -2    0.25    0.21
  -6   5  -2    0.05    0.10
  -6   5  -2    0.00    0.23
  -6   5  -2   -0.12    0.21
   6  -5   2   -0.06    0.20
   6  -5   2   -0.09    0.14
   6  -5   2    0.19    0.27
   6  -5   2    0.14    0.23
  -7   5  -2   14.91    0.72
  -7   5  -2   14.33    1.03
  -7   5  -2   16.18    0.85
   7  -5   2   15.61    1.29
   7  -5   2   14.49    0.77
   7  -5   2   15.17    0.80
   7  -5   2   15.56    1.56
  -8   5  -2    0.60    0.30
  -8   5  -2    0.38    0.34
  -8   5  -2    1.40    0.41
   8  -5   2    0.54    0.46
   8  -5   2    1.46    0.39
   8  -5   2    1.07    0.35
   8  -5   2    0.76    0.41
  -9   5  -2    3.86    0.58
  -9   5  -2    5.07    0.67
   9  -5   2    3.78    0.55
   9  -5   2    2.95    0.63
   9  -5   2    2.46    0.75
 -10   5  -2    6.72    0.84
 -10   5  -2    6.24    0.74
  10  -5   2    4.72    0.99
  10  -5   2    4.37    0.80
  10  -5   2    8.01    0.71
 -11   5  -2    0.22    0.37
 -11   5  -2    0.11    0.36
  11  -5   2   -0.28    0.34
  11  -5   2    0.21    0.33
 -12   5  -2    0.20    0.37
 -12   5  -2   -0.03    0.32
  12  -5   2   -0.19    0.29
  12  -5   2    0.17    0.52
 -13   5  -2   -0.32    0.37
 -13   5  -2    0.32    0.44
  13  -5   2   -0.03    0.33
  11   4  -2    0.29    0.52
  11   4  -2    0.30    0.63
 -11  -4   2    1.47    0.60
  10   4  -2   -0.26    0.21
  10   4  -2   -0.09    0.27
 -10  -4   2    0.18    0.23
 -10  -4   2    0.48    0.50
   9   4  -2    0.02    0.36
   9   4  -2   -0.02    0.21
   9   4  -2   -0.23    0.29
  -9  -4   2    0.30    0.42
  -9  -4   2    0.04    0.23
   8   4  -2    0.28    0.39
   8   4  -2    0.74    0.34
   8   4  -2    1.37    0.31
  -8  -4   2    1.34    0.30
  -8  -4   2    1.48    0.46
   7   4  -2   -0.06    0.18
   7   4  -2   -0.13    0.30
   7   4  -2   -0.06    0.25
  -7  -4   2    0.11    0.36
  -7  -4   2   -0.06    0.18
   6   4  -2    0.93    0.21
   6   4  -2    1.12    0.26
   6   4  -2    1.01    0.33
   6   4  -2    0.80    0.39
  -6  -4   2    1.09    0.37
  -6  -4   2    1.15    0.26
   5   4  -2    7.07    0.38
   5   4  -2    5.93    0.86
   5   4  -2    6.95    0.45
   5   4  -2    6.69    0.43
   5   4  -2    6.94    0.62
   5   4  -2    6.62    0.41
  -5  -4   2    7.32    0.61
  -5  -4   2    6.94    0.35
  -5  -4   2    6.86    0.39
  -5  -4   2    7.23    0.44
  -5  -4   2    6.32    0.41
   4   4  -2    2.57    0.30
   4   4  -2    1.46    0.31
   4   4  -2    2.33    0.28
   4   4  -2    2.42    0.26
   4   4  -2    2.53    0.33
   4   4  -2    1.48    0.36
  -4  -4   2    2.36    0.14
  -4  -4   2    2.37    0.28
  -4  -4   2    2.44    0.29
  -4  -4   2    2.57    0.45
  -4  -4   2    2.66    0.24
  -4  -4   2    2.54    0.23
   3   4  -2    5.89    0.48
   3   4  -2    6.01    0.36
   3   4  -2    6.28    0.44
   3   4  -2    6.18    0.34
   3   4  -2    6.17    0.56
   3   4  -2    5.77    0.36
  -3  -4   2    5.62    0.35
  -3  -4   2    5.78    0.31
  -3  -4   2    5.59    0.35
  -3  -4   2    5.89    0.52
  -3  -4   2    5.48    0.30
   2   4  -2  125.82    2.20
   2   4  -2  123.48    3.03
   2   4  -2  124.84    2.95
   2   4  -2  124.38    2.23
   2   4  -2  128.79    2.85
   2   4  -2  124.85    2.28
  -2  -4   2  124.96    2.16
  -2  -4   2  121.78    2.02
  -2  -4   2  124.39    2.27
  -2  -4   2  126.47    2.28
   1   4  -2   21.85    0.68
   1   4  -2   22.86    0.68
   1   4  -2   23.86    0.86
   1   4  -2   21.63    0.93
   1   4  -2   22.16    0.67
  -1  -4   2   22.71    0.69
  -1  -4   2   21.61    0.64
  -1  -4   2   20.84    0.67
  -1  -4   2   22.17    0.55
   0   4  -2   27.15    0.77
   0   4  -2   26.59    0.99
   0   4  -2   27.68    0.78
   0   4  -2   27.87    1.01
   0   4  -2   28.53    0.80
   0  -4   2   27.27    0.78
   0  -4   2   27.87    0.87
   0  -4   2   27.67    1.57
   0  -4   2   28.13    0.77
  -1   4  -2   45.70    1.07
  -1   4  -2   43.37    1.09
  -1   4  -2   45.93    1.40
  -1   4  -2   45.43    1.33
   1  -4   2   43.97    1.09
   1  -4   2   45.93    1.23
   1  -4   2   46.47    2.06
   1  -4   2   44.93    1.08
  -2   4  -2   29.52    1.10
  -2   4  -2   29.16    0.83
  -2   4  -2   28.69    0.85
  -2   4  -2   29.60    0.96
   2  -4   2   28.49    0.84
   2  -4   2   28.85    0.87
   2  -4   2   29.16    1.61
  -3   4  -2  228.37    5.10
  -3   4  -2  232.55    3.81
  -3   4  -2  226.77    3.95
  -3   4  -2  235.36    4.62
   3  -4   2  232.06    6.98
   3  -4   2  229.69    3.98
   3  -4   2  230.93    5.78
   3  -4   2  220.15    3.84
   3  -4   2  233.22    4.58
  -4   4  -2    0.19    0.16
  -4   4  -2   -0.17    0.12
  -4   4  -2    0.18    0.27
  -4   4  -2    0.01    0.10
   4  -4   2   -0.08    0.16
   4  -4   2   -0.09    0.15
   4  -4   2   -0.31    0.14
   4  -4   2    0.06    0.20
   4  -4   2    0.00    0.07
  -5   4  -2   11.12    0.56
  -5   4  -2   10.91    0.42
  -5   4  -2    9.86    0.72
  -5   4  -2   10.95    0.57
   5  -4   2   10.76    0.56
   5  -4   2   10.47    1.07
   5  -4   2   10.55    0.87
   5  -4   2    9.94    0.58
  -6   4  -2    0.46    0.31
  -6   4  -2    0.62    0.20
  -6   4  -2    0.53    0.21
   6  -4   2    0.29    0.25
   6  -4   2    0.38    0.28
   6  -4   2    0.24    0.21
   6  -4   2    0.15    0.20
  -7   4  -2    0.94    0.26
  -7   4  -2    0.95    0.39
  -7   4  -2    0.78    0.31
   7  -4   2    1.31    0.28
   7  -4   2    0.85    0.38
   7  -4   2    0.67    0.35
   7  -4   2    0.87    0.29
  -8   4  -2    1.72    0.39
  -8   4  -2    1.18    0.38
  -8   4  -2    1.81    0.35
   8  -4   2    0.83    0.42
   8  -4   2    1.75    0.36
   8  -4   2    1.21    0.35
   8  -4   2    0.78    0.41
  -9   4  -2    6.99    0.68
  -9   4  -2    8.04    0.70
   9  -4   2    8.17    0.69
   9  -4   2    9.70    1.44
 -10   4  -2    2.22    0.47
 -10   4  -2    2.14    0.54
  10  -4   2    2.63    0.48
  10  -4   2    1.56    0.63
  10  -4   2    1.16    0.54
 -11   4  -2    0.41    0.35
 -11   4  -2    0.13    0.36
  11  -4   2    0.61    0.32
  11  -4   2    0.06    0.42
  11  -4   2    0.05    0.46
 -12   4  -2    0.38    0.41
 -12   4  -2   -0.30    0.32
  12  -4   2    0.65    0.35
  12  -4   2   -0.42    0.46
  12  -4   2    0.24    0.50
 -13   4  -2   -0.28    0.41
 -13   4  -2    0.32    0.38
  13  -4   2    0.08    0.65
  13  -4   2   -0.36    0.28
  12   3  -2   -0.11    0.49
 -12  -3   2    0.13    0.44
  11   3  -2    0.04    0.47
  11   3  -2   -0.25    0.47
 -11  -3   2    0.54    0.40
  10   3  -2    0.39    0.37
  10   3  -2    0.92    0.27
  10   3  -2    0.50    0.46
 -10  -3   2    0.86    0.48
 -10  -3   2    0.68    0.25
   9   3  -2    0.91    0.27
   9   3  -2    0.74    0.32
   9   3  -2    0.81    0.46
  -9  -3   2    1.01    0.27
  -9  -3   2    0.89    0.45
   8   3  -2   -0.20    0.25
   8   3  -2    0.10    0.20
   8   3  -2   -0.09    0.23
  -8  -3   2    0.17    0.39
  -8  -3   2    0.07    0.18
   7   3  -2   -0.09    0.17
   7   3  -2   -0.13    0.30
   7   3  -2    0.01    0.14
   7   3  -2    0.01    0.23
  -7  -3   2    0.17    0.37
  -7  -3   2    0.04    0.18
   6   3  -2    1.57    0.44
   6   3  -2    1.59    0.25
   6   3  -2    2.70    0.28
   6   3  -2    1.81    0.24
   6   3  -2    1.74    0.34
  -6  -3   2    2.28    0.27
  -6  -3   2    2.10    0.44
  -6  -3   2    2.67    0.29
   5   3  -2    0.36    0.22
   5   3  -2    0.56    0.17
   5   3  -2    0.33    0.15
   5   3  -2    0.54    0.16
   5   3  -2    0.50    0.14
   5   3  -2    0.40    0.18
  -5  -3   2    0.27    0.16
  -5  -3   2    0.30    0.29
  -5  -3   2    0.34    0.16
   4   3  -2   48.26    1.58
   4   3  -2   49.90    1.10
   4   3  -2   49.49    1.02
   4   3  -2   50.11    1.33
   4   3  -2   49.04    2.12
   4   3  -2   47.70    1.07
  -4  -3   2   48.75    1.48
  -4  -3   2   49.08    1.08
  -4  -3   2   48.61    1.07
  -4  -3   2   51.41    1.11
   3   3  -2   21.84    0.63
   3   3  -2   23.12    0.60
   3   3  -2   21.88    0.95
   3   3  -2   23.42    0.78
   3   3  -2   22.17    0.63
   3   3  -2   23.10    0.90
  -3  -3   2   22.39    0.63
  -3  -3   2   22.45    0.63
  -3  -3   2   22.35    0.62
  -3  -3   2   21.90    0.56
  -3  -3   2   22.76    0.89
   2   3  -2    2.73    0.22
   2   3  -2    1.82    0.28
   2   3  -2    2.60    0.23
   2   3  -2    2.96    0.29
   2   3  -2    2.73    0.30
   2   3  -2    2.39    0.24
  -2  -3   2    2.72    0.30
  -2  -3   2    3.00    0.23
  -2  -3   2    2.52    0.22
  -2  -3   2    2.59    0.21
  -2  -3   2    2.49    0.20
  -2  -3   2    2.78    0.27
   1   3  -2  141.85    3.06
   1   3  -2  140.02    2.39
   1   3  -2  142.62    3.12
   1   3  -2  140.49    3.13
   1   3  -2  140.44    2.31
   1   3  -2  140.10    2.32
  -1  -3   2  139.61    3.03
  -1  -3   2  141.05    2.39
  -1  -3   2  137.07    2.28
  -1  -3   2  136.55    2.38
  -1  -3   2  136.80    2.17
   0   3  -2  130.01    2.27
   0   3  -2  139.16    3.02
   0   3  -2  138.44    3.05
   0   3  -2  139.55    2.32
   0  -3   2  141.53    2.38
   0  -3   2  138.01    2.30
   0  -3   2  138.75    4.27
   0  -3   2  135.45    2.37
  -1   3  -2    2.29    0.26
  -1   3  -2    2.09    0.24
  -1   3  -2    2.77    0.24
  -1   3  -2    2.75    0.33
  -1   3  -2    1.95    0.22
   1  -3   2    2.09    0.20
   1  -3   2    1.98    0.20
   1  -3   2    2.04    0.23
   1  -3   2    2.37    0.22
   1  -3   2    1.57    0.38
  -2   3  -2    0.72    0.24
  -2   3  -2    0.52    0.12
  -2   3  -2    0.51    0.17
  -2   3  -2    0.65    0.18
  -2   3  -2    0.70    0.14
   2  -3   2    0.80    0.18
   2  -3   2    0.55    0.14
   2  -3   2    0.55    0.27
   2  -3   2    0.46    0.18
   2  -3   2    0.64    0.13
  -3   3  -2    5.95    0.36
  -3   3  -2    6.80    0.55
  -3   3  -2    5.67    0.33
  -3   3  -2    5.68    0.31
   3  -3   2    6.75    0.70
   3  -3   2    6.25    0.39
   3  -3   2    6.25    0.31
   3  -3   2    6.24    0.58
   3  -3   2    5.57    0.35
  -4   3  -2  126.96    2.51
  -4   3  -2  125.76    2.39
  -4   3  -2  129.10    3.09
  -4   3  -2  126.15    2.28
   4  -3   2  124.81    3.53
   4  -3   2  126.79    2.43
   4  -3   2  124.80    4.27
   4  -3   2  123.02    2.37
  -5   3  -2    0.74    0.23
  -5   3  -2    0.61    0.23
  -5   3  -2    0.76    0.21
   5  -3   2    0.26    0.21
   5  -3   2    0.19    0.23
   5  -3   2    0.41    0.19
   5  -3   2    0.68    0.19
  -6   3  -2   32.75    1.04
  -6   3  -2   31.93    0.95
  -6   3  -2   31.70    1.29
   6  -3   2   31.34    1.03
   6  -3   2   33.08    1.61
   6  -3   2   34.65    2.06
   6  -3   2   31.73    1.03
  -7   3  -2    9.09    0.53
  -7   3  -2   10.22    0.63
  -7   3  -2   10.16    0.66
  -7   3  -2    9.79    0.81
   7  -3   2   10.06    0.60
   7  -3   2    9.98    1.16
   7  -3   2    8.91    0.60
   7  -3   2   10.18    1.01
  -8   3  -2    9.48    0.65
  -8   3  -2    9.10    0.56
  -8   3  -2    9.36    0.69
   8  -3   2    9.34    0.65
   8  -3   2    8.87    0.97
   8  -3   2    9.47    0.62
   8  -3   2   10.44    1.30
  -9   3  -2   49.97    1.41
  -9   3  -2   49.16    1.53
  -9   3  -2   50.80    1.72
   9  -3   2   50.61    1.53
   9  -3   2   51.15    1.58
   9  -3   2   53.24    2.57
   9  -3   2   55.56    3.27
 -10   3  -2   -0.26    0.29
 -10   3  -2    0.09    0.29
  10  -3   2   -0.33    0.41
  10  -3   2   -0.08    0.37
  10  -3   2   -0.19    0.23
 -11   3  -2    0.81    0.38
 -11   3  -2   -0.01    0.30
  11  -3   2    0.26    0.31
  11  -3   2   -0.03    0.42
  11  -3   2    0.62    0.50
 -12   3  -2    0.21    0.37
 -12   3  -2   -0.05    0.36
  12  -3   2   -0.14    0.46
  12  -3   2    0.10    0.31
  12  -3   2   -0.08    0.50
 -13   3  -2    0.34    0.35
 -13   3  -2    0.35    0.41
  13  -3   2   -0.18    0.40
  13  -3   2   -0.75    0.49
  13  -3   2    0.16    0.31
 -14   3  -2    0.44    0.42
  12   2  -2   -0.17    0.43
  12   2  -2    0.34    0.54
 -12  -2   2    0.07    0.42
  11   2  -2   -0.23    0.45
  11   2  -2    0.47    0.48
 -11  -2   2    0.16    0.49
 -11  -2   2   -0.23    0.32
  10   2  -2   -0.10    0.47
  10   2  -2    0.21    0.21
  10   2  -2   -0.15    0.34
 -10  -2   2    0.06    0.30
 -10  -2   2    0.01    0.21
 -10  -2   2   -0.26    0.43
   9   2  -2    0.38    0.34
   9   2  -2    0.57    0.22
   9   2  -2    0.45    0.50
  -9  -2   2    0.64    0.35
  -9  -2   2    0.51    0.46
  -9  -2   2    0.45    0.22
   8   2  -2    0.30    0.25
   8   2  -2    0.18    0.36
   8   2  -2    0.90    0.25
  -8  -2   2    0.83    0.44
  -8  -2   2    0.48    0.20
  -8  -2   2    0.18    0.27
   7   2  -2    5.65    0.62
   7   2  -2    4.96    0.45
   7   2  -2    5.10    0.39
  -7  -2   2    4.84    0.69
  -7  -2   2    4.96    0.37
  -7  -2   2    4.46    0.56
   6   2  -2    2.32    0.35
   6   2  -2    3.12    0.34
   6   2  -2    2.65    0.22
   6   2  -2    2.60    0.24
   6   2  -2    3.01    0.29
   6   2  -2    1.50    0.41
  -6  -2   2    2.52    0.41
  -6  -2   2    3.01    0.28
  -6  -2   2    3.09    0.20
  -6  -2   2    2.53    0.49
   5   2  -2   10.91    0.68
   5   2  -2   10.39    0.54
   5   2  -2   10.81    0.40
   5   2  -2   10.71    0.38
   5   2  -2   10.76    0.43
   5   2  -2   10.05    0.92
  -5  -2   2   10.11    0.70
  -5  -2   2   11.82    0.65
  -5  -2   2   10.69    0.33
  -5  -2   2   10.38    0.41
   4   2  -2    5.31    0.67
   4   2  -2    5.04    0.24
   4   2  -2    4.86    0.28
   4   2  -2    4.81    0.34
   4   2  -2    4.86    0.25
   4   2  -2    5.59    0.47
  -4  -2   2    4.48    0.37
  -4  -2   2    4.60    0.25
  -4  -2   2    4.98    0.32
  -4  -2   2    4.68    0.43
  -4  -2   2    4.57    0.21
   3   2  -2   43.76    1.35
   3   2  -2   43.55    0.84
   3   2  -2   43.19    0.87
   3   2  -2   45.84    1.21
   3   2  -2   43.63    0.88
  -3  -2   2   42.41    0.87
  -3  -2   2   43.75    0.95
  -3  -2   2   43.46    1.24
   2   2  -2  190.44    4.06
   2   2  -2  192.67    3.04
   2   2  -2  195.80    4.00
   2   2  -2  192.39    2.95
   2   2  -2  194.98    3.09
   2   2  -2  193.40    2.92
  -2  -2   2  190.94    3.04
  -2  -2   2  188.45    2.94
  -2  -2   2  188.77    3.51
  -2  -2   2  203.85    2.98
  -2  -2   2  187.84    3.04
   1   2  -2   83.22    1.93
   1   2  -2   84.84    1.42
   1   2  -2   83.90    1.47
   1   2  -2   84.42    1.46
   1   2  -2   84.69    2.00
  -1  -2   2   85.58    1.47
  -1  -2   2   83.64    1.47
  -1  -2   2   82.93    1.92
  -1  -2   2   83.44    1.40
  -1  -2   2   84.95    1.41
  -1  -2   2   84.50    1.70
  -1  -2   2   86.10    1.40
   0   2  -2   19.97    0.54
   0   2  -2   19.12    0.51
   0   2  -2   19.65    0.68
   0   2  -2   19.09    0.51
   0   2  -2   19.40    0.50
   0   2  -2   21.28    1.12
   0   2  -2   19.71    0.49
   0   2  -2   19.02    0.67
   0  -2   2   19.96    0.51
   0  -2   2   19.04    0.47
   0  -2   2   18.41    0.50
   0  -2   2   19.16    0.65
   0  -2   2   18.77    0.67
   0  -2   2   19.05    1.07
   0  -2   2   18.54    0.52
   0  -2   2   19.07    0.49
  -1   2  -2  194.36    3.16
  -1   2  -2  192.96    3.86
  -1   2  -2  193.88    3.14
  -1   2  -2  192.04    4.06
  -1   2  -2  191.69    3.01
  -1   2  -2  195.74    3.06
  -1   2  -2  194.16    4.39
  -1   2  -2  198.08    5.46
   1  -2   2  195.73    4.05
   1  -2   2  195.61    3.14
   1  -2   2  192.51    3.05
   1  -2   2  191.97    5.44
   1  -2   2  190.96    3.15
   1  -2   2  193.97    2.99
   1  -2   2  200.50    4.40
  -2   2  -2    2.73    0.42
  -2   2  -2    1.43    0.17
  -2   2  -2    1.10    0.22
  -2   2  -2    1.44    0.20
  -2   2  -2    1.24    0.19
  -2   2  -2    1.55    0.23
  -2   2  -2    1.54    0.21
  -2   2  -2    1.47    0.16
   2  -2   2    1.60    0.24
   2  -2   2    1.12    0.26
   2  -2   2    1.40    0.24
   2  -2   2    1.55    0.18
   2  -2   2    1.58    0.20
   2  -2   2    1.42    0.26
   2  -2   2    1.38    0.19
   2  -2   2    1.59    0.20
  -3   2  -2   13.24    0.47
  -3   2  -2   14.03    0.67
  -3   2  -2   13.69    0.85
  -3   2  -2   13.63    0.42
  -3   2  -2   14.01    0.51
   3  -2   2   13.82    0.44
   3  -2   2   13.58    0.51
   3  -2   2   13.36    0.52
   3  -2   2   14.30    0.78
   3  -2   2   13.37    0.91
  -4   2  -2   35.22    0.93
  -4   2  -2   34.97    0.75
  -4   2  -2   35.12    1.18
  -4   2  -2   37.11    0.89
   4  -2   2   34.94    0.90
   4  -2   2   35.67    1.71
   4  -2   2   34.81    0.96
   4  -2   2   34.08    1.42
   4  -2   2   35.41    0.96
  -5   2  -2   -0.03    0.09
  -5   2  -2    0.23    0.17
  -5   2  -2    0.00    0.19
  -5   2  -2   -0.08    0.11
   5  -2   2    0.60    0.25
   5  -2   2   -0.05    0.18
   5  -2   2    0.01    0.14
   5  -2   2    0.03    0.15
  -6   2  -2    6.36    0.47
  -6   2  -2    5.46    0.54
  -6   2  -2    5.99    0.40
  -6   2  -2    6.73    0.48
  -6   2  -2    5.70    0.44
   6  -2   2    5.68    0.87
   6  -2   2    6.02    0.67
   6  -2   2    5.51    0.41
   6  -2   2    5.54    0.43
  -7   2  -2    0.12    0.19
  -7   2  -2    0.06    0.16
  -7   2  -2    0.04    0.16
  -7   2  -2   -0.07    0.22
  -7   2  -2   -0.13    0.20
   7  -2   2    0.31    0.20
   7  -2   2   -0.20    0.16
   7  -2   2    0.12    0.26
   7  -2   2    0.17    0.26
  -8   2  -2    1.76    0.36
  -8   2  -2    1.99    0.32
  -8   2  -2    1.70    0.41
  -8   2  -2    1.78    0.36
   8  -2   2    1.19    0.44
   8  -2   2    1.87    0.35
   8  -2   2    2.18    0.37
   8  -2   2    1.12    0.41
  -9   2  -2   24.29    1.18
  -9   2  -2   22.68    0.87
  -9   2  -2   22.82    1.08
  -9   2  -2   25.27    1.02
   9  -2   2   23.55    0.97
   9  -2   2   23.75    2.03
   9  -2   2   23.23    1.72
   9  -2   2   22.90    1.02
 -10   2  -2    0.11    0.28
 -10   2  -2    0.20    0.32
 -10   2  -2    0.42    0.39
  10  -2   2   -0.05    0.28
  10  -2   2    0.08    0.25
  10  -2   2   -0.16    0.30
 -11   2  -2    1.69    0.56
 -11   2  -2    1.15    0.42
 -11   2  -2    1.18    0.39
  11  -2   2    0.95    0.58
  11  -2   2    1.14    0.36
  11  -2   2    0.76    0.52
 -12   2  -2   -0.21    0.30
 -12   2  -2    0.01    0.31
  12  -2   2    0.22    0.48
  12  -2   2    0.02    0.32
  12  -2   2   -0.04    0.50
 -13   2  -2    0.38    0.39
 -13   2  -2    0.29    0.36
  13  -2   2   -0.30    0.51
  13  -2   2   -0.25    0.56
  13  -2   2   -0.05    0.30
 -14   2  -2    0.64    0.42
  14  -2   2   -0.47    0.59
  14  -2   2    0.35    0.39
  12   1  -2    0.34    0.51
  12   1  -2    0.09    0.55
 -12  -1   2    0.09    0.37
 -12  -1   2   -0.40    0.50
  11   1  -2    0.20    0.34
  11   1  -2    0.07    0.53
 -11  -1   2    0.61    0.53
 -11  -1   2    0.29    0.38
  10   1  -2    0.61    0.63
  10   1  -2    0.70    0.24
  10   1  -2    0.44    0.44
 -10  -1   2    0.68    0.23
 -10  -1   2    0.92    0.42
 -10  -1   2    1.32    0.56
   9   1  -2    0.26    0.40
   9   1  -2    0.34    0.50
   9   1  -2    0.75    0.24
  -9  -1   2    0.67    0.38
  -9  -1   2    0.57    0.22
  -9  -1   2    0.65    0.46
   8   1  -2   13.54    1.30
   8   1  -2   14.09    0.85
   8   1  -2   14.91    1.76
   8   1  -2   13.06    0.58
  -8  -1   2   13.35    0.95
  -8  -1   2   12.67    0.87
  -8  -1   2   12.92    0.55
   7   1  -2    9.46    1.03
   7   1  -2    8.93    1.21
   7   1  -2    9.34    0.46
   7   1  -2   10.90    0.70
  -7  -1   2    9.53    0.67
  -7  -1   2   10.95    0.87
  -7  -1   2    9.86    0.45
   6   1  -2   11.41    0.40
   6   1  -2   11.87    0.71
   6   1  -2   10.96    1.00
   6   1  -2   11.12    0.39
   6   1  -2   10.60    0.44
  -6  -1   2   11.56    0.70
  -6  -1   2   10.80    0.32
  -6  -1   2    9.84    0.76
  -6  -1   2   11.68    0.43
   5   1  -2    1.47    0.16
   5   1  -2    1.35    0.18
   5   1  -2    1.29    0.32
   5   1  -2    1.38    0.25
   5   1  -2    1.26    0.15
  -5  -1   2    1.24    0.32
  -5  -1   2    1.64    0.31
  -5  -1   2    1.43    0.18
  -5  -1   2    1.41    0.13
   4   1  -2    9.55    0.30
   4   1  -2   10.04    0.56
   4   1  -2    9.83    0.79
   4   1  -2    9.78    0.33
   4   1  -2    9.00    0.29
  -4  -1   2    9.26    0.54
  -4  -1   2    8.81    0.31
  -4  -1   2    9.24    0.60
  -4  -1   2    9.21    0.24
   3   1  -2    2.17    0.12
   3   1  -2    2.30    0.12
   3   1  -2    1.56    0.23
   3   1  -2    2.08    0.14
   3   1  -2    1.31    0.27
   3   1  -2    2.33    0.13
  -3  -1   2    2.03    0.14
  -3  -1   2    2.15    0.27
  -3  -1   2    2.37    0.22
  -3  -1   2    1.89    0.30
  -3  -1   2    2.17    0.14
  -3  -1   2    2.18    0.10
   2   1  -2   20.96    0.40
   2   1  -2   20.63    0.40
   2   1  -2   19.89    0.73
   2   1  -2   20.34    0.69
   2   1  -2   20.73    0.41
   2   1  -2   20.48    0.42
  -2  -1   2   20.66    0.71
  -2  -1   2   20.68    0.55
  -2  -1   2   20.79    0.37
  -2  -1   2   20.72    0.36
  -2  -1   2   21.35    0.37
  -2  -1   2   20.55    0.42
  -2  -1   2   19.05    0.41
  -2  -1   2   20.37    0.66
   1   1  -2   38.16    0.75
   1   1  -2   39.28    0.92
   1   1  -2   37.19    1.04
   1   1  -2   38.33    0.66
   1   1  -2   37.98    0.67
   1   1  -2   38.23    0.66
   1   1  -2   38.14    1.02
   1   1  -2   37.89    0.90
   1   1  -2   37.76    0.67
  -1  -1   2   37.41    0.90
  -1  -1   2   38.35    0.63
  -1  -1   2   37.47    0.68
  -1  -1   2   36.68    0.75
   0   1  -2   55.59    0.98
   0   1  -2   57.00    1.81
   0   1  -2   54.36    1.32
   0   1  -2   55.94    1.39
   0   1  -2   56.48    1.06
   0   1  -2   54.61    0.93
   0   1  -2   55.85    0.96
   0   1  -2   54.71    0.97
   0  -1   2   54.78    0.98
   0  -1   2   54.92    0.92
   0  -1   2   54.46    1.38
   0  -1   2   55.67    0.94
   0  -1   2   54.29    0.95
   0  -1   2   54.49    1.32
   0  -1   2   56.24    0.97
   0  -1   2   54.48    1.06
  -1   1  -2    9.06    0.31
  -1   1  -2    9.02    0.31
  -1   1  -2    9.32    0.42
  -1   1  -2    9.19    0.52
  -1   1  -2    9.31    0.42
  -1   1  -2    9.90    0.57
  -1   1  -2    9.13    0.29
  -1   1  -2    8.69    0.29
   1  -1   2    9.36    0.39
   1  -1   2    8.92    0.31
   1  -1   2    9.89    0.42
   1  -1   2    9.15    0.28
   1  -1   2    8.95    0.30
   1  -1   2   10.54    0.60
   1  -1   2    8.96    0.31
  -2   1  -2  420.58    9.56
  -2   1  -2  430.39    9.84
  -2   1  -2  426.67    6.51
  -2   1  -2  420.58    6.29
  -2   1  -2  430.44    8.37
  -2   1  -2  427.86    6.23
  -2   1  -2  429.67    6.54
  -2   1  -2  433.98   11.07
   2  -1   2  425.53    6.54
   2  -1   2  421.39    7.07
   2  -1   2  421.13    6.49
   2  -1   2  431.34    9.56
   2  -1   2  427.96    6.31
   2  -1   2  426.85    9.84
   2  -1   2  421.10    8.36
   2  -1   2  429.87    6.22
   2  -1   2  428.78   11.07
  -3   1  -2    0.39    0.15
  -3   1  -2    0.53    0.13
  -3   1  -2    0.54    0.18
  -3   1  -2    0.36    0.10
  -3   1  -2    0.62    0.11
  -3   1  -2   -0.12    0.20
  -3   1  -2    0.45    0.15
  -3   1  -2    0.41    0.14
   3  -1   2    0.58    0.13
   3  -1   2    0.61    0.15
   3  -1   2    0.30    0.15
   3  -1   2    0.45    0.12
   3  -1   2    0.19    0.13
   3  -1   2    0.34    0.15
   3  -1   2    0.44    0.11
  -4   1  -2   18.31    0.56
  -4   1  -2   19.13    0.45
  -4   1  -2   18.60    0.74
  -4   1  -2   18.74    0.60
  -4   1  -2   17.92    0.62
  -4   1  -2   18.37    0.61
   4  -1   2   18.09    0.96
   4  -1   2   18.16    0.63
   4  -1   2   18.52    0.56
   4  -1   2   17.77    0.62
   4  -1   2   18.10    1.11
   4  -1   2   18.83    0.59
  -5   1  -2   62.38    1.46
  -5   1  -2   63.02    1.45
  -5   1  -2   60.49    1.29
  -5   1  -2   62.36    1.69
  -5   1  -2   61.72    1.40
   5  -1   2   61.71    1.42
   5  -1   2   63.10    1.43
   5  -1   2   61.60    2.57
   5  -1   2   62.86    2.23
  -6   1  -2    0.57    0.18
  -6   1  -2    0.57    0.21
  -6   1  -2    0.44    0.23
  -6   1  -2    0.71    0.19
  -6   1  -2    0.66    0.21
   6  -1   2    0.24    0.20
   6  -1   2    0.39    0.21
   6  -1   2    0.63    0.22
   6  -1   2    0.55    0.18
  -7   1  -2    0.42    0.26
  -7   1  -2    0.58    0.19
  -7   1  -2    0.20    0.16
  -7   1  -2    0.07    0.19
  -7   1  -2    0.54    0.21
   7  -1   2    0.37    0.29
   7  -1   2    0.59    0.22
   7  -1   2    0.42    0.29
   7  -1   2    0.39    0.18
  -8   1  -2   30.47    1.21
  -8   1  -2   28.79    0.92
  -8   1  -2   29.63    1.10
  -8   1  -2   29.49    1.04
   8  -1   2   30.41    1.83
   8  -1   2   27.90    1.05
   8  -1   2   30.28    2.15
   8  -1   2   29.20    1.03
  -9   1  -2   -0.25    0.26
  -9   1  -2   -0.07    0.20
  -9   1  -2   -0.20    0.22
  -9   1  -2   -0.24    0.30
   9  -1   2   -0.18    0.20
   9  -1   2   -0.04    0.33
   9  -1   2    0.31    0.32
   9  -1   2   -0.07    0.24
 -10   1  -2    4.84    0.60
 -10   1  -2    6.29    0.67
 -10   1  -2    5.02    0.57
  10  -1   2    6.32    0.61
  10  -1   2    3.60    0.86
  10  -1   2    3.16    0.66
 -11   1  -2   11.26    0.99
 -11   1  -2   11.71    0.87
 -11   1  -2   10.72    0.76
  11  -1   2   12.49    1.88
  11  -1   2   11.46    1.49
  11  -1   2   11.10    0.78
 -12   1  -2   -0.22    0.41
 -12   1  -2    0.32    0.32
 -12   1  -2    0.36    0.32
  12  -1   2   -0.10    0.43
  12  -1   2    0.26    0.54
  12  -1   2    0.43    0.36
 -13   1  -2    0.43    0.35
 -13   1  -2    0.16    0.36
 -13   1  -2   -0.44    0.45
  13  -1   2    0.17    0.30
  13  -1   2    0.22    0.62
  13  -1   2   -0.16    0.36
 -14   1  -2    0.11    0.59
 -14   1  -2    0.01    0.37
  14  -1   2   -0.01    0.60
  14  -1   2    0.48    0.36
  12   0  -2    0.00    0.35
  12   0  -2    0.21    0.64
 -12   0   2    0.53    0.41
 -12   0   2    0.67    0.47
  11   0  -2    0.33    0.45
  11   0  -2    0.15    0.41
 -11   0   2    0.26    0.50
 -11   0   2    0.33    0.38
  10   0  -2   -0.21    0.43
  10   0  -2   -0.23    0.16
  10   0  -2    0.11    0.38
 -10   0   2    0.07    0.35
 -10   0   2   -0.19    0.30
 -10   0   2   -0.05    0.19
   9   0  -2    0.17    0.42
   9   0  -2    0.65    0.42
   9   0  -2    0.99    0.24
  -9   0   2    1.45    0.40
  -9   0   2    1.19    0.25
  -9   0   2    1.19    0.54
   8   0  -2   10.27    0.50
   8   0  -2   10.32    1.19
   8   0  -2   10.83    0.70
   8   0  -2   10.35    1.43
  -8   0   2   10.75    0.50
  -8   0   2    8.83    0.89
  -8   0   2    9.86    0.79
   7   0  -2   12.41    1.39
   7   0  -2   12.57    1.18
   7   0  -2   13.01    0.72
   7   0  -2   12.38    0.52
  -7   0   2   12.32    0.50
  -7   0   2   12.02    0.85
  -7   0   2   12.60    0.81
   6   0  -2    0.17    0.30
   6   0  -2    0.22    0.15
   6   0  -2    0.36    0.07
   6   0  -2    0.24    0.24
   6   0  -2    0.23    0.11
   6   0  -2    0.29    0.13
   6   0  -2    0.37    0.11
  -6   0   2    0.37    0.09
  -6   0   2    0.33    0.14
  -6   0   2    0.30    0.25
  -6   0   2    0.38    0.21
   5   0  -2   62.70    1.14
   5   0  -2   61.57    1.02
   5   0  -2   64.58    1.21
   5   0  -2   64.92    1.72
   5   0  -2   63.56    1.13
   5   0  -2   66.00    2.44
   5   0  -2   63.69    2.91
  -5   0   2   63.81    1.20
  -5   0   2   63.30    1.05
  -5   0   2   66.63    1.72
  -5   0   2   62.10    1.78
   4   0  -2  111.68    3.33
   4   0  -2  108.29    1.72
   4   0  -2  107.74    1.69
   4   0  -2  108.27    1.75
   4   0  -2  104.62    1.63
   4   0  -2  114.11    2.50
  -4   0   2  109.26    2.43
  -4   0   2  106.53    1.79
  -4   0   2  103.22    2.29
  -4   0   2  108.74    1.78
  -4   0   2  107.20    1.61
   3   0  -2    8.95    0.22
   3   0  -2    9.12    0.20
   3   0  -2    9.25    0.65
   3   0  -2    9.11    0.25
   3   0  -2    8.84    0.20
   3   0  -2    9.37    0.23
  -3   0   2    9.05    0.25
  -3   0   2    9.53    0.53
  -3   0   2    9.24    0.40
  -3   0   2    9.44    0.24
  -3   0   2    9.68    0.49
   2   0  -2   85.17    1.23
   2   0  -2   87.29    1.25
   2   0  -2   86.03    1.31
  -2   0   2   85.35    1.74
  -2   0   2   85.89    1.50
  -2   0   2   85.42    1.28
  -2   0   2   83.42    1.78
  -2   0   2   83.77    1.28
   1   0  -2  194.40    3.34
   1   0  -2  196.63    2.92
   1   0  -2  199.85    3.38
   1   0  -2  194.56    2.86
  -1   0   2  196.62    2.92
  -1   0   2  194.42    3.34
  -1   0   2  196.34    2.86
  -1   0   2  197.72    3.39
   0   0  -2  214.86    3.12
   0   0  -2  217.75    3.54
   0   0  -2  221.70    4.96
   0   0  -2  215.85    3.16
   0   0  -2  220.47    3.15
   0   0  -2  213.27    3.54
   0   0  -2  216.79    3.27
   0   0  -2  216.42    3.25
   0   0  -2  218.34    4.36
   0   0  -2  217.13    3.12
   0   0   2  215.31    3.27
   0   0   2  215.95    3.11
   0   0   2  215.95    4.95
   0   0   2  217.64    3.55
   0   0   2  215.68    3.13
   0   0   2  217.95    3.16
   0   0   2  212.27    3.54
  -1   0  -2   76.49    1.28
  -1   0  -2   76.96    2.06
  -1   0  -2   73.16    1.28
  -1   0  -2   74.61    1.22
  -1   0  -2   76.11    1.31
  -1   0  -2   75.55    2.02
  -1   0  -2   75.09    1.92
  -1   0  -2   74.57    1.67
   1   0   2   77.25    1.28
   1   0   2   76.76    2.06
   1   0   2   76.88    1.29
   1   0   2   75.75    2.02
   1   0   2   75.38    1.22
   1   0   2   73.54    1.31
   1   0   2   75.84    1.67
   1   0   2   73.82    1.23
   1   0   2   77.46    1.92
  -2   0  -2   90.11    2.43
  -2   0  -2   90.68    1.57
  -2   0  -2   89.12    2.34
  -2   0  -2   88.58    1.49
  -2   0  -2   88.40    1.95
  -2   0  -2   88.52    2.57
  -2   0  -2   90.72    1.58
  -2   0  -2   90.75    1.61
   2   0   2   90.82    2.45
   2   0   2   88.90    1.57
   2   0   2   90.68    1.61
   2   0   2   89.13    1.49
   2   0   2   89.63    2.34
   2   0   2   90.27    1.57
   2   0   2   89.39    2.58
   2   0   2   88.57    1.94
  -3   0  -2   22.90    0.58
  -3   0  -2   22.92    0.63
  -3   0  -2   22.57    0.59
  -3   0  -2   23.50    0.63
  -3   0  -2   22.46    0.71
  -3   0  -2   24.06    1.02
  -3   0  -2   22.40    0.64
  -3   0  -2   23.18    1.00
  -3   0  -2   23.92    0.65
  -3   0  -2   23.39    1.05
   3   0   2   23.53    0.70
   3   0   2   23.01    0.65
   3   0   2   22.11    0.57
   3   0   2   23.80    0.65
   3   0   2   23.64    1.06
   3   0   2   22.73    1.02
  -4   0  -2   59.16    1.29
  -4   0  -2   59.81    1.24
  -4   0  -2   59.67    1.18
  -4   0  -2   59.33    1.29
  -4   0  -2   59.26    1.30
  -4   0  -2   56.90    1.89
  -4   0  -2   58.40    1.26
  -4   0  -2   58.53    1.45
   4   0   2   59.31    1.30
   4   0   2   59.02    2.03
   4   0   2   61.14    1.47
   4   0   2   58.33    1.27
   4   0   2   59.44    1.30
   4   0   2   59.35    1.18
   4   0   2   58.85    1.29
   4   0   2   59.00    2.24
  -5   0  -2    2.94    0.31
  -5   0  -2    3.15    0.37
  -5   0  -2    2.77    0.26
  -5   0  -2    2.37    0.27
  -5   0  -2    2.72    0.32
  -5   0  -2    2.93    0.21
  -5   0  -2    2.52    0.29
   5   0   2    2.63    0.30
   5   0   2    2.87    0.23
   5   0   2    2.76    0.23
   5   0   2    2.36    0.29
   5   0   2    1.72    0.35
   5   0   2    2.72    0.30
   5   0   2    1.69    0.33
  -6   0  -2   18.62    0.77
  -6   0  -2   18.87    0.56
  -6   0  -2   19.35    0.71
  -6   0  -2   20.32    0.72
  -6   0  -2   19.22    0.65
  -6   0  -2   18.81    0.79
   6   0   2   19.19    1.21
   6   0   2   18.32    1.34
   6   0   2   20.33    0.74
   6   0   2   18.90    0.60
   6   0   2   18.37    0.71
  -7   0  -2    7.48    0.48
  -7   0  -2    7.30    0.49
  -7   0  -2    7.41    0.43
  -7   0  -2    6.42    0.55
  -7   0  -2    7.62    0.33
   7   0   2    7.21    0.82
   7   0   2    7.44    0.37
   7   0   2    7.07    0.48
   7   0   2    7.77    1.02
   7   0   2    6.78    0.49
  -8   0  -2    2.93    0.48
  -8   0  -2    3.28    0.36
  -8   0  -2    2.78    0.39
  -8   0  -2    3.06    0.41
   8   0   2    2.59    0.38
   8   0   2    3.07    0.42
   8   0   2    2.80    0.29
   8   0   2    2.21    0.48
   8   0   2    2.24    0.56
  -9   0  -2    4.99    0.51
  -9   0  -2    4.48    0.51
  -9   0  -2    4.86    0.45
  -9   0  -2    4.52    0.60
   9   0   2    2.94    0.69
   9   0   2    4.59    0.51
   9   0   2    4.58    0.53
   9   0   2    2.62    0.62
   9   0   2    4.49    0.35
 -10   0  -2    0.32    0.39
 -10   0  -2   -0.16    0.23
 -10   0  -2    0.13    0.28
  10   0   2   -0.06    0.41
  10   0   2   -0.10    0.37
  10   0   2   -0.16    0.23
 -11   0  -2   -0.46    0.37
 -11   0  -2    0.03    0.27
 -11   0  -2    0.18    0.35
  11   0   2    0.41    0.30
  11   0   2    0.13    0.44
  11   0   2    0.31    0.50
 -12   0  -2    1.55    0.45
 -12   0  -2    1.06    0.39
 -12   0  -2    1.54    0.57
  12   0   2    0.91    0.62
  12   0   2    1.01    0.42
  12   0   2    0.82    0.58
 -13   0  -2    4.68    0.80
 -13   0  -2    4.20    0.62
  13   0   2    4.23    0.98
  13   0   2    4.67    0.64
  13   0   2    2.44    0.81
 -14   0  -2    0.07    0.32
 -14   0  -2    0.38    0.57
  14   0   2    0.19    0.35
  14   0   2   -0.55    0.54
  12  -1  -2    0.01    0.39
  12  -1  -2   -0.16    0.59
 -12   1   2   -0.02    0.39
 -12   1   2   -0.10    0.60
  11  -1  -2    0.56    0.60
  11  -1  -2    0.32    0.40
 -11   1   2    0.39    0.31
 -11   1   2    0.89    0.57
  10  -1  -2    0.50    0.53
  10  -1  -2    0.89    0.45
  10  -1  -2    0.70    0.24
 -10   1   2    0.66    0.25
 -10   1   2    0.65    0.42
 -10   1   2    1.45    0.51
   9  -1  -2    2.77    0.61
   9  -1  -2    4.12    0.39
   9  -1  -2    3.20    0.78
  -9   1   2    4.06    0.40
  -9   1   2    4.07    0.64
  -9   1   2    4.33    0.70
   8  -1  -2   -0.07    0.16
   8  -1  -2    0.12    0.40
   8  -1  -2   -0.11    0.23
  -8   1   2    0.21    0.18
  -8   1   2    0.33    0.33
  -8   1   2   -0.18    0.27
   7  -1  -2    4.49    0.43
   7  -1  -2    3.31    0.70
   7  -1  -2    5.38    0.81
   7  -1  -2    4.12    0.33
  -7   1   2    4.34    0.65
  -7   1   2    4.61    0.33
  -7   1   2    4.35    0.58
   6  -1  -2    0.51    0.15
   6  -1  -2    0.69    0.29
   6  -1  -2    0.59    0.17
   6  -1  -2    0.86    0.15
   6  -1  -2    0.33    0.27
   6  -1  -2    0.70    0.13
   6  -1  -2    0.73    0.14
  -6   1   2    0.81    0.18
  -6   1   2    0.72    0.28
  -6   1   2    0.64    0.12
  -6   1   2    0.82    0.36
   5  -1  -2   39.38    0.81
   5  -1  -2   42.40    1.21
   5  -1  -2   40.11    0.88
   5  -1  -2   40.41    1.76
   5  -1  -2   40.28    2.20
   5  -1  -2   39.94    0.80
   5  -1  -2   39.41    0.82
  -5   1   2   41.24    1.30
  -5   1   2   39.99    0.87
  -5   1   2   39.17    0.76
  -5   1   2   39.74    1.37
   4  -1  -2   27.23    0.57
   4  -1  -2   26.21    1.57
   4  -1  -2   27.13    1.26
   4  -1  -2   26.69    0.57
   4  -1  -2   26.35    0.58
   4  -1  -2   26.47    0.61
  -4   1   2   26.23    0.60
  -4   1   2   27.62    1.02
  -4   1   2   26.21    0.53
  -4   1   2   26.01    0.92
   3  -1  -2   -0.02    0.14
   3  -1  -2    0.09    0.06
   3  -1  -2    0.09    0.06
   3  -1  -2   -0.01    0.10
   3  -1  -2    0.16    0.07
   3  -1  -2    0.01    0.05
   3  -1  -2    0.10    0.06
  -3   1   2    0.08    0.07
  -3   1   2    0.11    0.06
  -3   1   2    0.06    0.05
  -3   1   2    0.03    0.13
  -3   1   2    0.04    0.18
   2  -1  -2   18.80    0.37
   2  -1  -2   18.98    0.37
   2  -1  -2   19.16    0.44
   2  -1  -2   19.29    0.39
   2  -1  -2   18.50    0.37
   2  -1  -2   18.96    1.03
  -2   1   2   18.61    0.35
  -2   1   2   19.00    0.35
  -2   1   2   18.59    0.63
  -2   1   2   18.98    0.54
  -2   1   2   18.43    0.67
  -2   1   2   17.43    0.38
   1  -1  -2    0.00    0.11
   1  -1  -2    0.06    0.05
   1  -1  -2   -0.04    0.09
   1  -1  -2   -0.03    0.06
   1  -1  -2   -0.07    0.07
   1  -1  -2    0.02    0.06
   1  -1  -2   -0.06    0.08
  -1   1   2   -0.01    0.06
  -1   1   2   -0.08    0.04
  -1   1   2   -0.17    0.06
  -1   1   2   -0.01    0.07
  -1   1   2    0.07    0.08
  -1   1   2   -0.04    0.05
   0  -1  -2   31.50    0.59
   0  -1  -2   31.04    0.59
   0  -1  -2   30.30    0.60
   0  -1  -2   30.60    0.58
   0  -1  -2   31.01    1.00
   0  -1  -2   29.75    0.55
   0  -1  -2   31.35    0.98
   0  -1  -2   31.41    0.60
   0  -1  -2   30.90    0.67
   0   1   2   29.49    0.60
   0   1   2   27.86    0.57
   0   1   2   30.97    0.68
   0   1   2   31.02    0.61
   0   1   2   30.35    0.59
   0   1   2   30.56    0.55
   0   1   2   30.30    0.99
   0   1   2   29.80    0.59
  -1  -1  -2    3.54    0.13
  -1  -1  -2    3.51    0.19
  -1  -1  -2    3.38    0.17
  -1  -1  -2    3.40    0.27
  -1  -1  -2    3.69    0.19
  -1  -1  -2    3.90    0.26
  -1  -1  -2    3.69    0.31
  -1  -1  -2    3.46    0.17
  -1  -1  -2    3.72    0.20
   1   1   2    3.69    0.19
   1   1   2    4.02    0.32
   1   1   2    3.46    0.17
   1   1   2    3.64    0.29
   1   1   2    3.93    0.19
   1   1   2    3.68    0.14
   1   1   2    3.57    0.16
   1   1   2    3.51    0.19
   1   1   2    3.36    0.14
  -2  -1  -2  162.26    2.52
  -2  -1  -2  158.55    3.26
  -2  -1  -2  164.72    2.48
  -2  -1  -2  165.85    4.05
  -2  -1  -2  162.31    3.95
  -2  -1  -2  159.66    2.64
  -2  -1  -2  160.87    2.59
  -2  -1  -2  165.02    3.26
  -2  -1  -2  162.99    2.68
   2   1   2  162.11    2.49
   2   1   2  162.14    3.26
   2   1   2  163.24    2.69
   2   1   2  163.76    4.05
   2   1   2  161.06    3.26
   2   1   2  164.61    3.94
   2   1   2  164.96    2.52
   2   1   2  163.42    2.60
   2   1   2  161.76    2.64
  -3  -1  -2    4.37    0.18
  -3  -1  -2    4.32    0.24
  -3  -1  -2    5.24    0.32
  -3  -1  -2    4.70    0.26
  -3  -1  -2    4.60    0.54
  -3  -1  -2    4.38    0.30
  -3  -1  -2    4.68    0.29
   3   1   2    5.78    0.65
   3   1   2    4.20    0.27
   3   1   2    4.48    0.23
   3   1   2    4.72    0.29
   3   1   2    4.34    0.23
   3   1   2    4.78    0.45
   3   1   2    4.41    0.22
   3   1   2    4.62    0.32
  -4  -1  -2    4.98    0.29
  -4  -1  -2    4.94    0.50
  -4  -1  -2    5.37    0.35
  -4  -1  -2    5.18    0.32
  -4  -1  -2    5.34    0.29
  -4  -1  -2    4.53    0.32
  -4  -1  -2    5.02    0.25
  -4  -1  -2    5.54    0.35
   4   1   2    5.27    0.28
   4   1   2    4.52    0.51
   4   1   2    4.70    0.28
   4   1   2    5.04    0.52
   4   1   2    4.65    0.31
   4   1   2    4.86    0.32
   4   1   2    5.17    0.35
   4   1   2    4.81    0.24
  -5  -1  -2   32.24    0.89
  -5  -1  -2   30.60    0.96
  -5  -1  -2   31.84    0.92
  -5  -1  -2   32.35    0.82
  -5  -1  -2   31.13    1.40
  -5  -1  -2   32.92    0.90
  -5  -1  -2   33.06    0.84
   5   1   2   32.31    1.66
   5   1   2   32.26    0.92
   5   1   2   33.26    0.96
   5   1   2   32.88    1.52
   5   1   2   32.43    0.88
   5   1   2   32.76    0.93
   5   1   2   33.09    0.74
  -6  -1  -2    0.27    0.18
  -6  -1  -2    0.18    0.21
  -6  -1  -2    0.33    0.16
  -6  -1  -2    0.13    0.15
  -6  -1  -2    0.12    0.10
   6   1   2   -0.01    0.14
   6   1   2    0.12    0.18
   6   1   2    0.23    0.14
   6   1   2    0.17    0.12
   6   1   2    0.14    0.18
   6   1   2   -0.12    0.18
   6   1   2    0.13    0.18
  -7  -1  -2   10.38    0.67
  -7  -1  -2    9.44    0.53
  -7  -1  -2    9.61    0.48
  -7  -1  -2   10.02    0.56
   7   1   2    9.30    0.51
   7   1   2    9.61    0.57
   7   1   2    8.40    0.89
   7   1   2   10.06    1.14
   7   1   2    9.64    0.40
   7   1   2    9.74    0.53
   7   1   2    8.96    0.54
  -8  -1  -2    0.78    0.26
  -8  -1  -2    0.91    0.28
  -8  -1  -2    0.80    0.22
  -8  -1  -2    0.81    0.35
   8   1   2    0.54    0.20
   8   1   2    0.38    0.30
   8   1   2    0.56    0.24
   8   1   2    0.53    0.27
   8   1   2    0.65    0.36
   8   1   2    0.81    0.18
  -9  -1  -2    2.12    0.35
  -9  -1  -2    1.83    0.47
  -9  -1  -2    2.09    0.39
  -9  -1  -2    1.99    0.39
   9   1   2    1.38    0.54
   9   1   2    1.98    0.39
   9   1   2    2.11    0.37
   9   1   2    1.78    0.24
   9   1   2    1.52    0.51
 -10  -1  -2   14.50    0.80
 -10  -1  -2   13.98    0.95
 -10  -1  -2   13.42    0.81
  10   1   2   12.60    0.79
  10   1   2   16.03    1.61
  10   1   2   13.51    1.65
 -11  -1  -2   -0.09    0.27
 -11  -1  -2    0.16    0.28
 -11  -1  -2   -0.13    0.24
  11   1   2    0.09    0.44
  11   1   2   -0.06    0.25
  11   1   2    0.11    0.48
 -12  -1  -2    0.22    0.36
 -12  -1  -2    0.13    0.29
 -12  -1  -2    0.11    0.31
  12   1   2   -0.08    0.33
  12   1   2    0.10    0.36
  12   1   2    0.05    0.46
 -13  -1  -2    0.14    0.37
 -13  -1  -2    0.03    0.38
  13   1   2    0.73    0.42
  13   1   2    0.39    0.46
  13   1   2    0.31    0.63
 -14  -1  -2    0.65    0.45
 -14  -1  -2    0.23    0.37
  14   1   2    0.12    0.31
  14   1   2   -0.27    0.55
  12  -2  -2   -0.18    0.42
 -12   2   2   -0.22    0.36
  11  -2  -2    0.01    0.38
  11  -2  -2    0.38    0.59
 -11   2   2   -0.13    0.33
  10  -2  -2    1.38    0.52
  10  -2  -2    1.51    0.69
  10  -2  -2    1.95    0.33
 -10   2   2    1.87    0.55
 -10   2   2    1.85    0.33
   9  -2  -2   -0.04    0.40
   9  -2  -2    0.42    0.21
   9  -2  -2   -0.28    0.24
  -9   2   2    0.09    0.46
  -9   2   2    0.43    0.23
  -9   2   2    0.72    0.39
   8  -2  -2    0.07    0.39
   8  -2  -2    0.44    0.20
   8  -2  -2    0.05    0.26
  -8   2   2    0.09    0.24
  -8   2   2    0.21    0.20
  -8   2   2    0.29    0.41
   7  -2  -2    0.31    0.26
   7  -2  -2    0.49    0.17
   7  -2  -2    0.27    0.36
   7  -2  -2    0.68    0.19
  -7   2   2    0.77    0.44
  -7   2   2    0.47    0.20
  -7   2   2    0.56    0.30
   6  -2  -2    2.46    0.43
   6  -2  -2    2.48    0.55
   6  -2  -2    3.34    0.25
   6  -2  -2    3.61    0.33
   6  -2  -2    3.53    0.30
   6  -2  -2    3.55    0.25
  -6   2   2    3.15    0.54
  -6   2   2    3.97    0.31
  -6   2   2    3.82    0.50
  -6   2   2    3.33    0.23
  -6   2   2    3.23    0.30
   5  -2  -2   20.51    0.60
   5  -2  -2   19.97    1.54
   5  -2  -2   19.33    0.55
   5  -2  -2   20.04    0.55
   5  -2  -2   21.03    1.15
  -5   2   2   19.28    0.60
  -5   2   2   19.78    0.89
  -5   2   2   20.04    0.60
  -5   2   2   19.52    0.96
   4  -2  -2   -0.02    0.14
   4  -2  -2    0.00    0.12
   4  -2  -2    0.05    0.08
   4  -2  -2    0.05    0.09
   4  -2  -2    0.04    0.08
  -4   2   2    0.18    0.25
  -4   2   2    0.19    0.11
  -4   2   2    0.10    0.14
  -4   2   2    0.07    0.11
   3  -2  -2    0.45    0.11
   3  -2  -2    0.36    0.20
   3  -2  -2    0.53    0.11
   3  -2  -2    0.19    0.12
   3  -2  -2    0.39    0.09
  -3   2   2    0.39    0.15
  -3   2   2    0.36    0.11
  -3   2   2    0.50    0.11
   2  -2  -2   34.81    0.71
   2  -2  -2   34.39    1.52
   2  -2  -2   34.75    0.71
   2  -2  -2   35.38    0.70
   2  -2  -2   34.90    0.72
   2  -2  -2   34.64    0.74
   2  -2  -2   35.46    1.13
  -2   2   2   34.72    0.70
  -2   2   2   34.51    0.73
  -2   2   2   34.61    0.96
  -2   2   2   36.66    0.74
   1  -2  -2  142.14    4.05
   1  -2  -2  140.66    2.20
   1  -2  -2  142.15    2.96
   1  -2  -2  143.69    2.20
   1  -2  -2  140.37    2.18
   1  -2  -2  140.91    2.26
   1  -2  -2  138.68    2.22
  -1   2   2  139.14    4.02
  -1   2   2  141.29    2.18
  -1   2   2  137.44    2.53
  -1   2   2  144.30    2.28
  -1   2   2  138.55    2.21
  -1   2   2  140.78    2.20
  -1   2   2  139.98    2.28
   0  -2  -2  441.74    6.52
   0  -2  -2  458.18    8.56
   0  -2  -2  441.73    6.52
   0  -2  -2  452.35    6.56
   0  -2  -2  448.23   12.34
   0  -2  -2  454.63    6.81
   0  -2  -2  461.57   10.22
   0  -2  -2  455.24   10.68
   0  -2  -2  457.70    6.30
   0  -2  -2  457.09    6.96
   0   2   2  448.06   12.08
   0   2   2  457.73    6.57
   0   2   2  449.34    6.83
   0   2   2  447.74   10.19
   0   2   2  451.09    6.80
   0   2   2  460.09    8.57
   0   2   2  447.52    6.52
   0   2   2  444.52    6.30
   0   2   2  457.69    7.17
   0   2   2  453.54    6.54
  -1  -2  -2  835.42   12.18
  -1  -2  -2  811.73   19.20
  -1  -2  -2  839.20   15.97
  -1  -2  -2  812.81   12.61
  -1  -2  -2  828.48   12.98
  -1  -2  -2  831.32   12.41
  -1  -2  -2  831.02   11.69
  -1  -2  -2  834.75   19.61
  -1  -2  -2  850.92   11.85
  -1  -2  -2  833.78   21.97
   1   2   2  820.62   19.82
   1   2   2  845.55   13.34
   1   2   2  812.39   12.36
   1   2   2  804.85   11.70
   1   2   2  812.29   11.84
   1   2   2  831.43   19.09
   1   2   2  844.54   21.65
   1   2   2  818.84   12.97
   1   2   2  821.70   16.45
   1   2   2  820.12   12.12
   1   2   2  849.43   12.83
  -2  -2  -2   51.95    1.32
  -2  -2  -2   50.25    1.05
  -2  -2  -2   52.49    1.60
  -2  -2  -2   50.35    1.00
  -2  -2  -2   53.55    1.60
  -2  -2  -2   51.68    1.08
  -2  -2  -2   51.72    0.96
  -2  -2  -2   51.08    1.06
   2   2   2   50.58    1.09
   2   2   2   51.45    1.34
   2   2   2   52.62    1.61
   2   2   2   51.80    1.05
   2   2   2   50.78    1.06
   2   2   2   51.41    1.55
   2   2   2   49.42    0.96
   2   2   2   51.74    1.00
  -3  -2  -2  797.59   18.91
  -3  -2  -2  800.92   12.05
  -3  -2  -2  821.23   11.35
  -3  -2  -2  803.82   11.49
  -3  -2  -2  778.94   15.85
  -3  -2  -2  800.03   14.86
  -3  -2  -2  817.98   12.02
   3   2   2  807.40   18.17
   3   2   2  807.41   11.49
   3   2   2  774.28   11.62
   3   2   2  788.00   15.70
   3   2   2  798.18   12.85
   3   2   2  792.85   12.06
   3   2   2  804.64   11.61
  -4  -2  -2   22.96    1.05
  -4  -2  -2   22.84    0.69
  -4  -2  -2   22.85    0.56
  -4  -2  -2   22.49    0.57
  -4  -2  -2   22.28    0.55
  -4  -2  -2   22.66    0.72
  -4  -2  -2   22.78    0.65
   4   2   2   22.94    0.57
   4   2   2   23.52    0.66
   4   2   2   24.27    0.58
   4   2   2   22.99    1.15
   4   2   2   23.44    0.74
   4   2   2   22.57    0.72
   4   2   2   24.17    0.84
  -5  -2  -2    8.96    0.51
  -5  -2  -2    8.51    0.44
  -5  -2  -2    8.74    0.70
  -5  -2  -2    8.49    0.41
  -5  -2  -2    8.83    0.31
  -5  -2  -2    8.15    0.36
   5   2   2    8.67    0.37
   5   2   2    8.64    0.34
   5   2   2    9.59    0.50
   5   2   2    8.92    0.81
   5   2   2    9.15    0.49
   5   2   2    8.77    0.30
   5   2   2    9.79    0.54
  -6  -2  -2    7.03    0.40
  -6  -2  -2    7.67    0.55
  -6  -2  -2    7.26    0.79
  -6  -2  -2    7.36    0.41
  -6  -2  -2    6.91    0.47
   6   2   2    7.22    0.48
   6   2   2    6.03    0.72
   6   2   2    6.94    0.52
   6   2   2    7.66    0.49
   6   2   2    7.00    0.32
   6   2   2    7.14    0.30
  -7  -2  -2    0.71    0.21
  -7  -2  -2    0.43    0.18
  -7  -2  -2    0.29    0.28
  -7  -2  -2    0.38    0.22
   7   2   2    0.35    0.20
   7   2   2    0.55    0.22
   7   2   2    0.58    0.31
   7   2   2    0.30    0.13
   7   2   2    0.40    0.12
   7   2   2    0.12    0.20
   7   2   2   -0.09    0.18
  -8  -2  -2    0.20    0.18
  -8  -2  -2   -0.04    0.28
  -8  -2  -2    0.23    0.19
  -8  -2  -2    0.28    0.26
   8   2   2    0.27    0.21
   8   2   2    0.08    0.22
   8   2   2    0.11    0.12
   8   2   2    0.08    0.24
   8   2   2    0.29    0.24
   8   2   2    0.08    0.22
  -9  -2  -2   -0.13    0.21
  -9  -2  -2    0.14    0.21
  -9  -2  -2   -0.18    0.24
  -9  -2  -2   -0.20    0.31
   9   2   2   -0.11    0.23
   9   2   2    0.13    0.27
   9   2   2   -0.16    0.23
   9   2   2   -0.05    0.22
   9   2   2   -0.04    0.22
   9   2   2   -0.14    0.10
 -10  -2  -2    4.70    0.73
 -10  -2  -2    3.77    0.51
 -10  -2  -2    4.20    0.54
  10   2   2    3.50    0.52
  10   2   2    2.77    0.77
  10   2   2    2.31    0.63
 -11  -2  -2    3.96    0.56
 -11  -2  -2    4.27    0.55
 -11  -2  -2    4.28    0.75
  11   2   2    4.66    0.59
  11   2   2    2.83    0.84
  11   2   2    2.71    0.74
 -12  -2  -2   -0.14    0.26
 -12  -2  -2   -0.52    0.25
  12   2   2   -0.14    0.26
  12   2   2   -0.11    0.48
  12   2   2    0.06    0.37
 -13  -2  -2   -0.25    0.29
 -13  -2  -2    0.39    0.53
  13   2   2    0.24    0.36
  13   2   2    0.16    0.45
  13   2   2    0.27    0.56
 -14  -2  -2    0.24    0.38
 -14  -2  -2   -0.28    0.53
  14   2   2    0.33    0.38
 -12   3   2   -0.28    0.28
  11  -3  -2    0.54    0.61
  11  -3  -2    1.12    0.30
 -11   3   2    0.44    0.36
  10  -3  -2   -0.17    0.43
  10  -3  -2   -0.08    0.20
  10  -3  -2    0.17    0.35
 -10   3   2    0.12    0.27
 -10   3   2    0.22    0.24
   9  -3  -2    0.01    0.27
   9  -3  -2   -0.02    0.20
   9  -3  -2    0.00    0.32
  -9   3   2    0.17    0.26
  -9   3   2   -0.08    0.21
   8  -3  -2    3.48    0.38
   8  -3  -2    2.54    0.53
   8  -3  -2    2.18    0.67
  -8   3   2    4.15    0.41
  -8   3   2    3.82    0.58
   7  -3  -2    5.48    0.74
   7  -3  -2    5.12    0.40
   7  -3  -2    4.79    0.38
   7  -3  -2    3.10    0.68
  -7   3   2    5.26    0.42
  -7   3   2    4.38    0.58
   6  -3  -2    0.36    0.16
   6  -3  -2    0.15    0.18
   6  -3  -2    0.24    0.15
   6  -3  -2    0.19    0.27
  -6   3   2    0.21    0.19
  -6   3   2    0.24    0.18
  -6   3   2    0.45    0.17
   5  -3  -2    1.36    0.18
   5  -3  -2    1.39    0.21
   5  -3  -2    1.03    0.26
   5  -3  -2    1.63    0.23
   5  -3  -2    1.02    0.37
  -5   3   2    1.52    0.24
  -5   3   2    1.57    0.24
  -5   3   2    1.72    0.33
   4  -3  -2   10.86    0.42
   4  -3  -2   10.83    0.40
   4  -3  -2   11.53    1.09
   4  -3  -2    9.91    0.43
   4  -3  -2   11.39    0.70
  -4   3   2   10.40    0.63
  -4   3   2   10.56    0.45
  -4   3   2   10.57    0.43
   3  -3  -2  117.25    2.72
   3  -3  -2  114.00    2.02
   3  -3  -2  113.60    1.99
   3  -3  -2  113.76    1.95
   3  -3  -2  117.83    3.97
   3  -3  -2  117.40    3.01
  -3   3   2  115.46    1.96
  -3   3   2  115.35    2.06
  -3   3   2  111.36    2.41
   2  -3  -2   79.14    1.48
   2  -3  -2   82.17    1.45
   2  -3  -2   79.91    1.92
   2  -3  -2   81.14    1.46
   2  -3  -2   80.97    2.83
   2  -3  -2   80.08    2.03
  -2   3   2   77.06    1.50
  -2   3   2   80.32    1.50
  -2   3   2   78.74    1.44
  -2   3   2   78.76    1.74
   1  -3  -2   53.05    1.11
   1  -3  -2   60.30    1.53
   1  -3  -2   59.55    2.11
   1  -3  -2   60.09    1.15
   1  -3  -2   59.57    1.38
   1  -3  -2   59.48    1.38
   1  -3  -2   58.81    1.16
  -1   3   2   59.18    1.19
  -1   3   2   59.72    1.33
  -1   3   2   59.35    1.53
  -1   3   2   59.18    2.08
  -1   3   2   58.18    1.17
  -1   3   2   57.43    1.14
   0  -3  -2  118.66    2.68
   0  -3  -2  115.20    3.41
   0  -3  -2  114.63    2.02
   0  -3  -2  116.23    3.06
   0  -3  -2  114.59    1.79
   0  -3  -2  115.77    2.70
   0  -3  -2  112.69    1.93
   0  -3  -2  116.57    1.97
   0   3   2  113.97    1.97
   0   3   2  115.75    2.02
   0   3   2  117.49    3.40
   0   3   2  115.85    2.05
   0   3   2  115.97    2.59
   0   3   2  114.63    2.68
  -1  -3  -2   26.21    0.87
  -1  -3  -2   25.56    0.68
  -1  -3  -2   27.14    1.12
  -1  -3  -2   25.25    0.65
  -1  -3  -2   25.24    0.47
  -1  -3  -2   25.38    0.97
  -1  -3  -2   25.72    0.67
   1   3   2   25.29    0.70
   1   3   2   25.80    0.70
   1   3   2   25.57    0.88
   1   3   2   24.31    0.62
   1   3   2   24.64    0.88
   1   3   2   25.71    0.96
   1   3   2   25.53    0.68
   1   3   2   24.69    0.47
   1   3   2   27.27    1.13
  -2  -3  -2   64.11    1.25
  -2  -3  -2   63.89    1.91
  -2  -3  -2   64.94    1.33
  -2  -3  -2   67.46    1.93
   2   3   2   65.15    1.68
   2   3   2   64.86    1.89
   2   3   2   63.14    1.32
   2   3   2   64.34    1.36
   2   3   2   64.40    2.14
   2   3   2   63.73    0.94
   2   3   2   63.86    1.92
   2   3   2   64.28    1.21
  -3  -3  -2    1.82    0.35
  -3  -3  -2    1.83    0.23
  -3  -3  -2    1.84    0.21
   3   3   2    1.62    0.18
   3   3   2    1.52    0.25
   3   3   2    1.98    0.26
   3   3   2    1.54    0.24
   3   3   2    1.32    0.25
  -4  -3  -2  135.83    2.35
  -4  -3  -2  133.17    2.47
  -4  -3  -2  128.80    2.59
  -4  -3  -2  130.57    3.60
   4   3   2  136.25    2.49
   4   3   2  138.32    3.91
   4   3   2  136.81    2.54
   4   3   2  138.81    3.08
   4   3   2  135.27    2.31
   4   3   2  133.75    2.20
  -5  -3  -2   20.66    0.67
  -5  -3  -2   20.59    0.74
  -5  -3  -2   20.56    1.08
   5   3   2   19.80    0.74
   5   3   2   18.34    0.72
   5   3   2   21.19    0.91
   5   3   2   20.39    0.56
   5   3   2   21.39    0.61
   5   3   2   20.96    1.23
  -6  -3  -2    3.31    0.44
  -6  -3  -2    2.41    0.49
  -6  -3  -2    3.33    0.37
  -6  -3  -2    3.17    0.28
  -6  -3  -2    3.50    0.32
   6   3   2    3.24    0.24
   6   3   2    2.96    0.36
   6   3   2    2.25    0.33
   6   3   2    3.10    0.38
  -7  -3  -2    3.52    0.42
  -7  -3  -2    3.58    0.34
  -7  -3  -2    3.67    0.34
  -7  -3  -2    3.54    0.52
   7   3   2    4.06    0.52
   7   3   2    2.07    0.49
   7   3   2    3.76    0.43
   7   3   2    3.44    0.42
   7   3   2    3.42    0.25
  -8  -3  -2    0.50    0.21
  -8  -3  -2    0.54    0.22
  -8  -3  -2    0.90    0.34
  -8  -3  -2    0.31    0.27
   8   3   2    0.30    0.33
   8   3   2    0.47    0.25
   8   3   2    0.60    0.29
   8   3   2    0.00    0.21
   8   3   2    0.33    0.13
  -9  -3  -2    7.25    0.53
  -9  -3  -2    6.56    0.78
  -9  -3  -2    7.69    0.62
  -9  -3  -2    7.42    0.56
   9   3   2    5.38    0.59
   9   3   2    7.86    0.75
   9   3   2    7.70    1.19
   9   3   2    7.86    1.33
   9   3   2    6.81    0.60
 -10  -3  -2    0.71    0.28
 -10  -3  -2    0.52    0.33
 -10  -3  -2    0.65    0.38
  10   3   2    0.33    0.34
  10   3   2    0.45    0.34
  10   3   2    0.34    0.45
 -11  -3  -2    0.01    0.27
 -11  -3  -2   -0.10    0.29
 -11  -3  -2    0.37    0.46
  11   3   2    0.59    0.53
  11   3   2    0.45    0.34
  11   3   2    0.10    0.32
 -12  -3  -2    0.44    0.49
 -12  -3  -2    0.62    0.35
  12   3   2    0.26    0.48
  12   3   2    0.26    0.54
  12   3   2    0.53    0.35
 -13  -3  -2    0.75    0.43
 -13  -3  -2    1.31    0.62
  13   3   2    0.96    0.71
  13   3   2    1.38    0.44
  13   3   2    1.27    0.64
 -14  -3  -2    1.27    0.57
 -14  -3  -2    0.28    0.36
  14   3   2   -0.01    0.39
 -12   4   2    0.14    0.37
  11  -4  -2    0.22    0.26
  11  -4  -2   -0.18    0.51
 -11   4   2    0.63    0.44
 -11   4   2    0.06    0.26
  10  -4  -2    0.31    0.44
  10  -4  -2   -0.29    0.19
 -10   4   2   -0.72    0.20
 -10   4   2   -0.12    0.33
   9  -4  -2    4.40    0.48
   9  -4  -2    2.50    0.80
  -9   4   2    3.56    0.46
  -9   4   2    5.32    0.77
   8  -4  -2    2.33    0.36
   8  -4  -2    1.49    0.42
   8  -4  -2    1.58    0.56
  -8   4   2    2.99    0.59
  -8   4   2    2.50    0.38
   7  -4  -2    1.68    0.39
   7  -4  -2    1.81    0.56
   7  -4  -2    2.46    0.35
  -7   4   2    2.49    0.36
  -7   4   2    2.39    0.50
   6  -4  -2   19.50    0.73
   6  -4  -2   20.31    1.16
   6  -4  -2   20.91    1.79
   6  -4  -2   20.78    0.75
  -6   4   2   19.26    0.98
  -6   4   2   20.07    0.77
   5  -4  -2   -0.01    0.13
   5  -4  -2    0.09    0.14
   5  -4  -2   -0.03    0.23
   5  -4  -2   -0.20    0.13
   5  -4  -2   -0.02    0.09
  -5   4   2   -0.04    0.14
  -5   4   2    0.08    0.13
  -5   4   2   -0.16    0.19
  -5   4   2   -0.15    0.16
   4  -4  -2   10.13    1.08
   4  -4  -2    9.76    0.62
   4  -4  -2    9.84    0.46
   4  -4  -2    9.93    0.46
   4  -4  -2   10.06    0.43
  -4   4   2    9.44    0.59
  -4   4   2    9.76    0.48
  -4   4   2    9.72    0.44
   3  -4  -2   10.99    1.01
   3  -4  -2   10.32    0.45
   3  -4  -2   10.99    0.54
   3  -4  -2   10.96    0.44
   3  -4  -2   10.91    0.47
  -3   4   2   10.51    0.48
  -3   4   2   10.74    0.48
  -3   4   2   10.45    0.58
  -3   4   2   10.86    0.46
   2  -4  -2   39.98    0.97
   2  -4  -2   39.27    0.95
   2  -4  -2   40.59    0.95
   2  -4  -2   40.02    1.84
   2  -4  -2   39.96    1.00
  -2   4   2   39.22    0.95
  -2   4   2   40.16    1.00
  -2   4   2   40.58    0.98
  -2   4   2   40.76    1.16
   1  -4  -2  106.09    3.04
   1  -4  -2  107.22    1.98
   1  -4  -2  105.35    1.91
   1  -4  -2  101.89    3.45
  -1   4   2  108.25    1.99
  -1   4   2  107.36    2.51
  -1   4   2  106.22    1.94
  -1   4   2  108.33    2.02
   0  -4  -2    2.07    0.25
   0  -4  -2    1.46    0.32
   0  -4  -2    1.56    0.27
   0  -4  -2    2.22    0.22
   0  -4  -2    1.92    0.16
   0  -4  -2    1.93    0.23
   0   4   2    1.90    0.24
   0   4   2    1.91    0.28
   0   4   2    1.37    0.29
   0   4   2    1.76    0.24
   0   4   2    2.30    0.18
   0   4   2    2.03    0.25
  -1  -4  -2  203.18    2.87
  -1  -4  -2  195.56    3.38
  -1  -4  -2  200.46    5.70
  -1  -4  -2  199.66    4.93
  -1  -4  -2  200.62    3.26
  -1  -4  -2  205.60    4.79
   1   4   2  203.44    3.45
   1   4   2  197.26    4.79
   1   4   2  200.84    3.34
   1   4   2  205.80    5.72
   1   4   2  199.82    4.30
  -2  -4  -2    5.97    0.39
  -2  -4  -2    5.99    0.49
  -2  -4  -2    5.97    0.47
  -2  -4  -2    6.07    0.35
   2   4   2    6.09    0.40
   2   4   2    5.72    0.47
   2   4   2    6.28    0.42
   2   4   2    5.98    0.48
  -3  -4  -2    4.98    0.58
  -3  -4  -2    5.05    0.32
  -3  -4  -2    4.96    0.35
  -3  -4  -2    5.37    0.30
   3   4   2    5.23    0.30
   3   4   2    5.86    0.48
   3   4   2    5.25    0.40
   3   4   2    5.22    0.54
   3   4   2    5.16    0.41
  -4  -4  -2   21.05    0.68
  -4  -4  -2   21.61    0.76
  -4  -4  -2   21.20    1.09
  -4  -4  -2   21.17    0.54
   4   4   2   20.97    0.61
   4   4   2   20.46    0.40
   4   4   2   22.09    0.79
   4   4   2   20.62    1.17
   4   4   2   21.64    0.97
   4   4   2   21.31    0.57
   4   4   2   20.85    0.78
  -5  -4  -2   14.65    0.66
  -5  -4  -2   15.89    1.01
  -5  -4  -2   15.91    0.62
   5   4   2   14.64    0.38
   5   4   2   14.48    0.52
   5   4   2   15.64    1.08
   5   4   2   15.11    0.85
   5   4   2   15.45    0.70
   5   4   2   14.63    0.50
   5   4   2   15.07    0.69
  -6  -4  -2    0.04    0.17
  -6  -4  -2    0.00    0.21
  -6  -4  -2    0.22    0.31
   6   4   2    0.03    0.15
   6   4   2    0.29    0.24
   6   4   2    0.12    0.23
   6   4   2    0.23    0.23
   6   4   2    0.26    0.12
  -7  -4  -2    0.51    0.17
  -7  -4  -2    0.08    0.23
  -7  -4  -2    0.26    0.36
  -7  -4  -2    0.34    0.36
   7   4   2    0.33    0.25
   7   4   2    0.64    0.28
   7   4   2    0.60    0.14
   7   4   2    0.52    0.22
   7   4   2    0.27    0.19
  -8  -4  -2    2.52    0.35
  -8  -4  -2    2.04    0.39
  -8  -4  -2    2.28    0.54
   8   4   2    1.51    0.44
   8   4   2    2.26    0.41
   8   4   2    1.98    0.39
   8   4   2    2.03    0.22
   8   4   2    1.96    0.40
  -9  -4  -2   10.96    0.73
  -9  -4  -2    9.16    0.80
   9   4   2   10.17    0.85
   9   4   2   10.16    1.23
   9   4   2    9.77    0.73
 -10  -4  -2   16.77    1.17
 -10  -4  -2   17.79    0.92
  10   4   2   17.98    1.80
  10   4   2   17.50    1.10
  10   4   2   16.54    0.94
  10   4   2   17.48    1.86
 -11  -4  -2    0.67    0.40
 -11  -4  -2    1.37    0.42
  11   4   2    1.59    0.45
  11   4   2    0.90    0.56
  11   4   2    1.02    0.50
 -12  -4  -2    0.12    0.43
 -12  -4  -2    0.35    0.34
  12   4   2    0.56    0.55
  12   4   2   -0.15    0.35
  12   4   2    0.06    0.51
 -13  -4  -2    0.41    0.34
 -13  -4  -2    0.72    0.56
  13   4   2   -0.01    0.42
  13   4   2    0.50    0.36
  13   4   2    0.00    0.55
 -14  -4  -2    0.69    0.46
  11  -5  -2    0.00    0.25
  11  -5  -2   -0.45    0.50
 -11   5   2    0.02    0.29
  10  -5  -2    0.09    0.40
  10  -5  -2    0.05    0.23
 -10   5   2    0.02    0.38
   9  -5  -2    0.75    0.29
   9  -5  -2    0.73    0.58
  -9   5   2    1.14    0.52
  -9   5   2    1.57    0.37
   8  -5  -2    0.73    0.51
   8  -5  -2    1.14    0.30
  -8   5   2    1.18    0.46
  -8   5   2    0.21    0.24
   7  -5  -2   19.40    1.23
   7  -5  -2   19.51    0.82
   7  -5  -2   21.72    2.03
  -7   5   2   20.10    0.87
  -7   5   2   17.78    1.04
   6  -5  -2   36.30    2.40
   6  -5  -2   36.65    1.11
   6  -5  -2   37.90    1.58
  -6   5   2   36.50    1.12
  -6   5   2   37.37    1.46
   5  -5  -2    1.22    0.25
   5  -5  -2    1.26    0.25
   5  -5  -2    1.26    0.45
   5  -5  -2    1.78    0.29
  -5   5   2    1.88    0.29
  -5   5   2    1.85    0.37
  -5   5   2    2.12    0.30
   4  -5  -2    2.62    0.30
   4  -5  -2    2.14    0.29
   4  -5  -2    2.35    0.31
   4  -5  -2    2.55    0.35
  -4   5   2    2.33    0.38
  -4   5   2    2.83    0.34
  -4   5   2    2.76    0.31
  -4   5   2    1.97    0.31
   3  -5  -2   33.10    0.94
   3  -5  -2   32.81    0.94
   3  -5  -2   34.26    1.02
   3  -5  -2   32.08    1.83
   3  -5  -2   33.22    0.94
  -3   5   2   33.39    1.06
  -3   5   2   31.94    1.12
  -3   5   2   31.78    0.92
  -3   5   2   32.96    0.97
   2  -5  -2  123.73    4.20
   2  -5  -2  119.67    2.30
   2  -5  -2  119.61    2.25
  -2   5   2  120.94    2.27
  -2   5   2  124.53    2.90
  -2   5   2  121.01    2.36
   1  -5  -2   22.56    1.14
   1  -5  -2   23.11    0.74
   1  -5  -2   22.85    1.35
   1  -5  -2   23.80    0.76
  -1   5   2   23.06    0.97
  -1   5   2   22.20    0.78
  -1   5   2   22.54    0.75
   0  -5  -2  154.84    2.42
   0  -5  -2  154.71    2.72
   0  -5  -2  153.08    4.11
   0  -5  -2  158.15    2.84
   0  -5  -2  159.73    4.88
   0   5   2  154.47    2.78
   0   5   2  155.36    2.87
   0   5   2  156.53    3.58
   0   5   2  160.87    3.67
  -1  -5  -2    8.23    0.44
  -1  -5  -2    8.86    0.62
  -1  -5  -2    8.36    0.26
  -1  -5  -2    8.03    0.44
  -1  -5  -2    8.65    0.89
   1   5   2    8.56    0.51
   1   5   2    8.46    0.64
   1   5   2    7.95    0.47
   1   5   2    9.54    0.53
  -2  -5  -2   13.73    0.60
  -2  -5  -2   13.16    0.79
  -2  -5  -2   13.65    0.55
   2   5   2   14.44    0.82
   2   5   2   14.03    0.62
   2   5   2   13.59    0.76
   2   5   2   13.63    0.62
  -3  -5  -2   66.37    1.55
  -3  -5  -2   67.72    1.47
  -3  -5  -2   68.52    1.63
  -3  -5  -2   66.63    2.14
   3   5   2   67.42    1.60
   3   5   2   66.34    1.56
   3   5   2   64.63    2.24
   3   5   2   66.82    1.99
  -4  -5  -2   47.21    1.28
  -4  -5  -2   51.07    1.19
  -4  -5  -2   50.43    1.83
  -4  -5  -2   49.81    1.22
   4   5   2   50.47    1.37
   4   5   2   50.52    1.35
   4   5   2   51.78    2.03
   4   5   2   48.64    1.66
  -5  -5  -2   38.81    1.06
  -5  -5  -2   39.93    1.64
  -5  -5  -2   39.15    1.17
   5   5   2   39.68    1.52
   5   5   2   40.52    1.90
   5   5   2   38.08    1.18
   5   5   2   37.99    1.20
   5   5   2   38.19    0.67
  -6  -5  -2   19.44    1.22
  -6  -5  -2   19.86    0.82
  -6  -5  -2   20.67    0.75
   6   5   2   20.20    0.49
   6   5   2   20.53    1.43
   6   5   2   20.32    0.88
   6   5   2   20.10    1.06
   6   5   2   20.53    0.89
  -7  -5  -2    0.18    0.28
  -7  -5  -2   -0.20    0.16
  -7  -5  -2   -0.13    0.33
  -7  -5  -2   -0.02    0.19
   7   5   2   -0.13    0.22
   7   5   2    0.33    0.29
   7   5   2    0.04    0.24
   7   5   2    0.13    0.27
  -8  -5  -2    1.36    0.35
  -8  -5  -2    1.74    0.32
  -8  -5  -2    1.55    0.44
   8   5   2    1.03    0.39
   8   5   2    1.38    0.44
   8   5   2    1.87    0.40
   8   5   2    1.78    0.40
  -9  -5  -2   12.49    0.79
  -9  -5  -2   12.94    1.04
   9   5   2   12.50    0.83
   9   5   2   11.86    0.99
   9   5   2   11.57    1.32
 -10  -5  -2    2.70    0.67
 -10  -5  -2    2.95    0.50
  10   5   2    2.24    0.67
  10   5   2    2.83    0.52
  10   5   2    1.99    0.48
 -11  -5  -2    0.73    0.37
 -11  -5  -2    1.00    0.55
  11   5   2    0.81    0.48
  11   5   2    0.91    0.38
 -12  -5  -2    0.18    0.38
 -12  -5  -2    0.94    0.52
  12   5   2    0.00    0.35
  12   5   2    0.08    0.53
  12   5   2    0.47    0.57
 -13  -5  -2    0.23    0.36
 -13  -5  -2    0.59    0.53
  13   5   2   -0.05    0.35
  13   5   2    0.75    0.70
  13   5   2    0.12    0.44
  11  -6  -2   -0.16    0.25
  11  -6  -2    0.00    0.63
 -11   6   2   -0.49    0.27
 -11   6   2    0.29    0.45
  10  -6  -2    1.74    0.71
  10  -6  -2    2.45    0.44
 -10   6   2    2.84    0.63
   9  -6  -2    0.40    0.46
   9  -6  -2    0.13    0.26
  -9   6   2    0.42    0.43
   8  -6  -2    0.07    0.23
   8  -6  -2    0.39    0.50
  -8   6   2    0.04    0.37
   7  -6  -2    3.91    0.45
   7  -6  -2    2.88    0.72
  -7   6   2    3.92    0.62
   6  -6  -2    3.28    0.43
   6  -6  -2    1.81    0.60
  -6   6   2    3.26    0.45
  -6   6   2    2.70    0.53
   5  -6  -2   10.25    0.58
   5  -6  -2   10.37    0.67
   5  -6  -2    9.43    0.57
   5  -6  -2    9.89    1.23
  -5   6   2    9.58    0.56
  -5   6   2    9.31    0.70
  -5   6   2    9.83    0.62
   4  -6  -2    0.83    0.40
   4  -6  -2    0.75    0.23
   4  -6  -2    0.51    0.14
   4  -6  -2    0.76    0.24
  -4   6   2    0.78    0.24
  -4   6   2    0.72    0.27
  -4   6   2    0.74    0.26
   3  -6  -2   10.96    0.57
   3  -6  -2   11.87    0.59
   3  -6  -2   12.16    1.18
  -3   6   2   11.79    0.73
  -3   6   2   11.94    0.64
  -3   6   2   11.66    0.59
   2  -6  -2    0.14    0.29
   2  -6  -2   -0.13    0.15
   2  -6  -2   -0.01    0.16
   2  -6  -2   -0.05    0.16
  -2   6   2    0.01    0.20
  -2   6   2    0.09    0.20
  -2   6   2   -0.04    0.18
   1  -6  -2   69.33    1.58
   1  -6  -2   69.91    1.62
   1  -6  -2   71.72    2.93
   1  -6  -2   71.75    2.41
  -1   6   2   72.02    2.07
  -1   6   2   72.00    1.64
  -1   6   2   70.75    1.67
   0  -6  -2   45.70    2.21
   0  -6  -2   47.78    1.21
   0  -6  -2   48.15    1.26
   0  -6  -2   47.15    1.74
   0   6   2   44.69    1.55
   0   6   2   46.04    1.25
   0   6   2   47.26    1.28
   0   6   2   46.87    1.33
  -1  -6  -2    0.03    0.17
  -1  -6  -2    0.11    0.31
  -1  -6  -2    0.06    0.06
  -1  -6  -2    0.09    0.14
  -1  -6  -2   -0.17    0.15
   1   6   2   -0.02    0.09
   1   6   2   -0.09    0.12
   1   6   2    0.19    0.18
   1   6   2    0.16    0.23
  -2  -6  -2   35.14    0.56
  -2  -6  -2   37.14    1.04
  -2  -6  -2   35.03    1.05
  -2  -6  -2   34.71    1.39
   2   6   2   33.84    1.35
   2   6   2   35.22    1.40
   2   6   2   34.02    1.09
   2   6   2   34.15    1.07
  -3  -6  -2    0.88    0.28
  -3  -6  -2    1.29    0.24
  -3  -6  -2    0.93    0.37
   3   6   2    0.73    0.25
   3   6   2    1.12    0.26
   3   6   2    0.91    0.30
   3   6   2    0.72    0.22
  -4  -6  -2   30.40    1.38
  -4  -6  -2   28.63    0.88
  -4  -6  -2   28.01    0.91
  -4  -6  -2   29.53    1.02
   4   6   2   28.04    1.28
   4   6   2   28.36    1.02
   4   6   2   29.27    1.51
   4   6   2   29.61    1.07
  -5  -6  -2   23.63    0.63
  -5  -6  -2   23.68    0.94
  -5  -6  -2   23.30    0.83
  -5  -6  -2   25.07    1.30
   5   6   2   24.37    1.26
   5   6   2   24.12    0.99
   5   6   2   22.17    1.43
   5   6   2   24.39    0.96
  -6  -6  -2    0.54    0.37
  -6  -6  -2    0.69    0.25
  -6  -6  -2    0.80    0.30
   6   6   2    0.53    0.32
   6   6   2    0.36    0.27
   6   6   2    0.28    0.31
   6   6   2    0.70    0.30
  -7  -6  -2    0.21    0.35
  -7  -6  -2    0.48    0.26
  -7  -6  -2    0.17    0.22
   7   6   2    0.28    0.33
   7   6   2    0.58    0.37
   7   6   2    0.24    0.27
   7   6   2    0.43    0.32
  -8  -6  -2    0.46    0.33
  -8  -6  -2    0.44    0.26
  -8  -6  -2    0.36    0.46
   8   6   2    0.39    0.32
   8   6   2    0.33    0.29
   8   6   2    0.44    0.26
   8   6   2    0.06    0.24
  -9  -6  -2    0.62    0.35
  -9  -6  -2    0.51    0.48
   9   6   2    0.32    0.34
   9   6   2    0.48    0.44
   9   6   2    0.54    0.45
 -10  -6  -2    3.79    0.77
 -10  -6  -2    3.42    0.55
  10   6   2    4.08    0.61
  10   6   2    2.48    0.56
  10   6   2    1.68    0.63
 -11  -6  -2    1.17    0.43
 -11  -6  -2    1.87    0.63
  11   6   2    1.42    0.46
  11   6   2    0.71    0.59
 -12  -6  -2    1.38    0.64
 -12  -6  -2    1.40    0.49
  12   6   2    1.86    0.52
  12   6   2    0.76    0.66
  12   6   2    1.00    0.70
 -13  -6  -2    1.34    0.64
 -13  -6  -2    0.54    0.45
  13   6   2    0.71    0.69
  13   6   2    0.57    0.41
  11  -7  -2    0.12    0.30
 -11   7   2   -0.08    0.34
  10  -7  -2    1.89    0.44
  10  -7  -2    1.32    0.80
 -10   7   2    2.18    0.47
 -10   7   2    2.96    0.73
   9  -7  -2   -0.10    0.52
   9  -7  -2   -0.37    0.21
  -9   7   2   -0.08    0.33
  -9   7   2   -0.33    0.39
   8  -7  -2    0.05    0.23
   8  -7  -2   -0.05    0.30
  -8   7   2   -0.05    0.32
  -8   7   2    0.05    0.29
   7  -7  -2   -0.06    0.25
   7  -7  -2    0.01    0.41
  -7   7   2    0.38    0.39
  -7   7   2    0.06    0.27
   6  -7  -2    5.89    0.53
   6  -7  -2    3.60    0.76
  -6   7   2    6.18    0.62
  -6   7   2    5.27    0.69
   5  -7  -2    0.74    0.42
   5  -7  -2    1.57    0.36
   5  -7  -2    0.90    0.29
  -5   7   2    1.17    0.35
  -5   7   2    1.22    0.31
  -5   7   2    0.88    0.33
   4  -7  -2    4.59    0.42
   4  -7  -2    5.19    0.48
   4  -7  -2    3.36    0.71
  -4   7   2    5.29    0.48
  -4   7   2    4.85    0.54
  -4   7   2    6.61    0.64
   3  -7  -2   45.87    1.31
   3  -7  -2   45.53    2.57
   3  -7  -2   43.95    1.29
  -3   7   2   43.15    1.32
  -3   7   2   46.17    1.61
  -3   7   2   43.15    1.28
   2  -7  -2    1.22    0.26
   2  -7  -2    0.93    0.47
   2  -7  -2    0.82    0.33
   2  -7  -2    1.05    0.26
  -2   7   2    1.34    0.31
  -2   7   2    1.44    0.34
  -2   7   2    0.94    0.31
   1  -7  -2   10.60    0.85
   1  -7  -2   10.44    1.34
   1  -7  -2   10.02    0.60
   1  -7  -2   10.39    0.58
  -1   7   2   10.69    0.75
  -1   7   2   10.41    0.59
  -1   7   2    9.75    0.60
   0  -7  -2   84.64    2.70
   0  -7  -2   83.50    1.87
   0  -7  -2   86.99    3.50
   0  -7  -2   87.67    1.98
   0   7   2   86.39    2.51
   0   7   2   84.50    2.26
   0   7   2   87.80    1.98
   0   7   2   83.71    2.01
  -1  -7  -2    3.38    0.63
  -1  -7  -2    5.09    0.41
  -1  -7  -2    5.31    0.58
  -1  -7  -2    5.11    0.23
  -1  -7  -2    5.35    0.48
   1   7   2    3.36    0.50
   1   7   2    5.30    0.47
   1   7   2    5.14    0.44
   1   7   2    5.30    0.47
  -2  -7  -2    1.65    0.37
  -2  -7  -2    2.27    0.11
  -2  -7  -2    3.06    0.39
  -2  -7  -2    2.25    0.35
   2   7   2    1.64    0.38
   2   7   2    1.88    0.36
   2   7   2    1.93    0.34
   2   7   2    1.27    0.27
  -3  -7  -2   24.79    0.95
  -3  -7  -2   24.60    0.88
  -3  -7  -2   24.82    1.25
   3   7   2   25.91    1.04
   3   7   2   26.18    1.02
   3   7   2   24.85    1.31
   3   7   2   25.66    1.31
  -4  -7  -2    1.16    0.45
  -4  -7  -2    1.13    0.29
  -4  -7  -2    1.10    0.33
   4   7   2    0.82    0.33
   4   7   2    1.57    0.42
   4   7   2    1.49    0.35
   4   7   2    0.83    0.28
  -5  -7  -2    4.37    0.34
  -5  -7  -2    5.96    0.79
  -5  -7  -2    5.39    0.55
  -5  -7  -2    5.34    0.48
   5   7   2    5.48    0.60
   5   7   2    4.44    0.51
   5   7   2    5.17    0.71
   5   7   2    3.82    0.58
  -6  -7  -2   12.27    0.78
  -6  -7  -2   12.15    0.68
  -6  -7  -2   12.21    1.11
   6   7   2   11.68    0.80
   6   7   2   12.09    1.08
   6   7   2   11.95    0.74
   6   7   2   11.31    1.11
  -7  -7  -2    8.81    0.70
  -7  -7  -2    8.14    0.91
  -7  -7  -2    7.35    0.58
   7   7   2    8.23    0.71
   7   7   2    7.72    1.12
   7   7   2    7.33    0.63
   7   7   2    8.05    0.99
  -8  -7  -2   -0.50    0.41
  -8  -7  -2   -0.08    0.22
  -8  -7  -2    0.11    0.32
   8   7   2   -0.29    0.29
   8   7   2   -0.02    0.36
   8   7   2    0.03    0.32
   8   7   2    0.29    0.32
  -9  -7  -2   -0.33    0.44
  -9  -7  -2    0.07    0.31
   9   7   2   -0.09    0.23
   9   7   2   -0.20    0.37
   9   7   2   -0.04    0.30
 -10  -7  -2   -0.11    0.46
 -10  -7  -2   -0.28    0.31
  10   7   2    0.07    0.42
  10   7   2   -0.14    0.34
  10   7   2   -0.89    0.34
 -11  -7  -2    0.40    0.39
 -11  -7  -2    0.49    0.42
  11   7   2    0.25    0.38
  11   7   2    0.12    0.51
 -12  -7  -2   -0.04    0.38
 -12  -7  -2    0.33    0.53
  12   7   2    0.01    0.36
  12   7   2   -0.22    0.55
  10  -8  -2   -0.04    0.26
  10  -8  -2   -0.61    0.58
 -10   8   2   -0.16    0.48
 -10   8   2   -0.08    0.37
   9  -8  -2    1.61    0.43
   9  -8  -2    0.66    0.68
  -9   8   2    1.40    0.45
  -9   8   2    2.31    0.58
   8  -8  -2   -0.36    0.50
   8  -8  -2    0.75    0.36
  -8   8   2    0.71    0.50
  -8   8   2    0.41    0.34
   7  -8  -2   -0.57    0.39
   7  -8  -2    0.16    0.25
  -7   8   2    0.65    0.36
  -7   8   2   -0.45    0.34
   6  -8  -2    0.07    0.47
   6  -8  -2    0.48    0.28
  -6   8   2    0.59    0.34
  -6   8   2   -0.24    0.32
   5  -8  -2    1.42    0.35
   5  -8  -2    1.09    0.33
   5  -8  -2    0.95    0.57
  -5   8   2    1.30    0.39
  -5   8   2    1.31    0.39
  -5   8   2    1.23    0.34
   4  -8  -2   29.33    1.09
   4  -8  -2   31.34    2.41
   4  -8  -2   29.65    1.12
  -4   8   2   30.57    1.13
  -4   8   2   30.22    1.20
  -4   8   2   30.97    1.32
   3  -8  -2   10.33    0.63
   3  -8  -2   11.36    0.70
   3  -8  -2   10.79    1.41
   3  -8  -2   11.61    1.00
  -3   8   2   11.95    0.68
  -3   8   2   11.65    0.77
  -3   8   2   11.77    0.87
   2  -8  -2   -0.04    0.22
   2  -8  -2    0.20    0.51
   2  -8  -2    0.13    0.18
   2  -8  -2    0.15    0.22
  -2   8   2   -0.05    0.22
  -2   8   2    0.02    0.27
  -2   8   2   -0.22    0.18
   1  -8  -2   12.62    1.61
   1  -8  -2   12.90    0.73
   1  -8  -2   12.14    0.95
   1  -8  -2   12.76    0.69
  -1   8   2   13.27    0.74
  -1   8   2   11.40    0.37
  -1   8   2   12.81    0.96
  -1   8   2   12.56    0.77
  -1   8   2   11.62    0.38
   0  -8  -2   24.48    1.94
   0  -8  -2   23.51    0.97
   0  -8  -2   23.85    0.93
   0  -8  -2   23.09    1.23
   0   8   2   23.56    0.92
   0   8   2   21.48    0.95
   0   8   2   22.69    1.21
   0   8   2   23.53    0.96
  -1  -8  -2    0.04    0.16
  -1  -8  -2    0.04    0.45
  -1  -8  -2    0.22    0.25
  -1  -8  -2    0.06    0.22
   1   8   2    0.27    0.29
   1   8   2    0.15    0.31
   1   8   2   -0.08    0.23
   1   8   2    0.16    0.14
  -2  -8  -2    1.92    0.34
  -2  -8  -2    2.07    0.13
  -2  -8  -2    2.07    0.43
  -2  -8  -2    2.00    0.40
   2   8   2    1.20    0.28
   2   8   2    1.63    0.44
   2   8   2    1.58    0.38
   2   8   2    3.02    0.46
  -3  -8  -2   27.77    1.42
  -3  -8  -2   27.08    1.07
  -3  -8  -2   27.87    1.00
   3   8   2   27.11    1.43
   3   8   2   26.53    1.08
   3   8   2   27.52    1.40
   3   8   2   28.49    1.17
  -4  -8  -2   33.24    1.12
  -4  -8  -2   33.97    1.25
  -4  -8  -2   32.84    1.56
   4   8   2   33.07    1.74
   4   8   2   31.94    1.56
   4   8   2   33.67    1.29
   4   8   2   34.70    1.29
  -5  -8  -2    0.36    0.44
  -5  -8  -2    0.28    0.31
  -5  -8  -2    0.50    0.27
   5   8   2    0.38    0.28
   5   8   2    0.18    0.34
   5   8   2    0.11    0.31
   5   8   2    0.38    0.38
  -6  -8  -2    0.07    0.35
  -6  -8  -2   -0.07    0.23
  -6  -8  -2   -0.23    0.22
   6   8   2    0.05    0.31
   6   8   2    0.29    0.33
   6   8   2   -0.03    0.28
   6   8   2   -0.26    0.33
  -7  -8  -2    3.09    0.54
  -7  -8  -2    3.63    0.50
  -7  -8  -2    3.17    0.61
   7   8   2    1.81    0.52
   7   8   2    3.05    0.51
   7   8   2    2.43    0.61
   7   8   2    2.82    0.49
  -8  -8  -2    2.68    0.52
   8   8   2    1.26    0.53
   8   8   2    2.21    0.50
   8   8   2    1.98    0.59
  -9  -8  -2    1.31    0.38
  -9  -8  -2    1.65    0.55
   9   8   2    0.72    0.49
   9   8   2   -0.02    0.45
   9   8   2    1.35    0.45
 -10  -8  -2    0.06    0.34
 -10  -8  -2    0.03    0.49
  10   8   2   -0.34    0.32
  10   8   2   -0.07    0.31
  10   8   2   -0.68    0.41
 -11  -8  -2   -0.50    0.48
 -11  -8  -2    0.39    0.40
  11   8   2   -0.32    0.53
  11   8   2    0.02    0.38
  11   8   2   -0.05    0.50
 -12  -8  -2    1.00    0.67
 -12  -8  -2    0.80    0.48
  12   8   2    0.42    0.41
  10  -9  -2    0.33    0.33
 -10   9   2   -0.01    0.41
   9  -9  -2   -0.27    0.60
   9  -9  -2    0.17    0.28
  -9   9   2   -0.04    0.32
  -9   9   2   -0.11    0.37
   8  -9  -2    0.41    0.32
   8  -9  -2    0.03    0.64
  -8   9   2    0.08    0.44
  -8   9   2    0.19    0.36
   7  -9  -2    0.21    0.27
   7  -9  -2    0.22    0.58
  -7   9   2    0.40    0.37
  -7   9   2    0.10    0.43
   6  -9  -2    0.98    0.34
  -6   9   2    1.12    0.42
  -6   9   2    1.13    0.47
   5  -9  -2   17.62    0.93
   5  -9  -2   16.00    2.10
  -5   9   2   15.92    1.04
  -5   9   2   18.38    1.01
   4  -9  -2    1.07    0.31
   4  -9  -2    0.51    0.48
   4  -9  -2    0.65    0.33
   4  -9  -2    0.78    0.42
  -4   9   2    0.69    0.35
  -4   9   2    0.84    0.30
  -4   9   2    0.41    0.37
   3  -9  -2    0.40    0.35
   3  -9  -2   -0.02    0.59
   3  -9  -2    0.09    0.28
   3  -9  -2    0.22    0.26
  -3   9   2   -0.05    0.33
  -3   9   2   -0.16    0.26
  -3   9   2    0.01    0.29
   2  -9  -2    1.28    0.69
   2  -9  -2    1.69    0.34
   2  -9  -2    1.35    0.42
   2  -9  -2    1.91    0.38
  -2   9   2    1.66    0.45
  -2   9   2    1.10    0.37
  -2   9   2    1.10    0.41
   1  -9  -2    9.88    0.67
   1  -9  -2   10.46    0.92
   1  -9  -2   10.47    1.76
   1  -9  -2    8.90    0.65
  -1   9   2   10.05    0.72
  -1   9   2    9.02    0.93
  -1   9   2   10.55    0.73
   0  -9  -2    0.63    0.29
   0  -9  -2    1.19    0.51
   0  -9  -2    1.17    0.36
   0  -9  -2    1.18    0.38
   0   9   2    0.90    0.18
   0   9   2    0.78    0.41
   0   9   2    0.71    0.33
   0   9   2    1.36    0.42
  -1  -9  -2   -0.12    0.23
  -1  -9  -2   -0.05    0.51
  -1  -9  -2   -0.01    0.27
  -1  -9  -2   -0.12    0.20
   1   9   2    0.07    0.33
   1   9   2    0.01    0.13
   1   9   2    0.12    0.21
   1   9   2    0.23    0.27
  -2  -9  -2    2.14    0.45
  -2  -9  -2    2.49    0.51
  -2  -9  -2    3.23    0.44
   2   9   2    3.20    0.50
   2   9   2    2.34    0.48
   2   9   2    1.72    0.33
   2   9   2    3.46    0.53
  -3  -9  -2    1.81    0.45
  -3  -9  -2    1.69    0.49
  -3  -9  -2    2.66    0.44
   3   9   2    1.58    0.44
   3   9   2    1.41    0.35
   3   9   2    1.81    0.49
   3   9   2    1.90    0.51
  -4  -9  -2    0.32    0.29
  -4  -9  -2    0.19    0.26
  -4  -9  -2    0.12    0.39
   4   9   2    0.03    0.37
   4   9   2    0.19    0.23
   4   9   2    0.38    0.31
   4   9   2   -0.20    0.30
  -5  -9  -2   40.97    1.84
  -5  -9  -2   40.44    1.33
  -5  -9  -2   41.50    1.49
   5   9   2   42.88    1.57
   5   9   2   39.13    1.89
   5   9   2   40.43    2.15
   5   9   2   38.93    1.47
  -6  -9  -2   11.68    1.07
  -6  -9  -2   10.95    0.69
  -6  -9  -2   12.03    0.86
   6   9   2   11.51    0.88
   6   9   2   11.16    1.09
   6   9   2   10.46    1.16
   6   9   2   10.38    0.87
  -7  -9  -2    2.49    0.52
  -7  -9  -2    2.52    0.42
  -7  -9  -2    2.13    0.52
   7   9   2    1.51    0.51
   7   9   2    1.40    0.48
   7   9   2    1.92    0.53
   7   9   2    2.07    0.53
  -8  -9  -2   -0.38    0.32
   8   9   2   -0.10    0.45
   8   9   2   -0.27    0.21
   8   9   2   -0.22    0.33
  -9  -9  -2    1.13    0.44
  -9  -9  -2    0.08    0.58
   9   9   2    0.77    0.52
   9   9   2    0.70    0.54
   9   9   2    1.63    0.51
 -10  -9  -2   -0.24    0.40
 -10  -9  -2    0.04    0.37
  10   9   2   -0.09    0.29
  10   9   2   -0.22    0.33
 -11  -9  -2    0.46    0.46
 -11  -9  -2   -0.25    0.52
  11   9   2   -1.08    0.46
  11   9   2   -0.07    0.40
  11   9   2    0.12    0.53
   9 -10  -2   -0.16    0.30
   9 -10  -2   -0.72    0.68
  -9  10   2    0.35    0.45
   8 -10  -2   -0.04    0.76
   8 -10  -2    0.16    0.31
  -8  10   2    0.47    0.44
  -8  10   2    0.99    0.47
   7 -10  -2    0.09    0.29
   7 -10  -2   -1.03    0.55
  -7  10   2   -0.02    0.38
  -7  10   2    0.24    0.47
   6 -10  -2    1.42    0.86
   6 -10  -2    3.10    0.52
  -6  10   2    3.12    0.64
  -6  10   2    2.71    0.58
   5 -10  -2   -0.39    0.66
   5 -10  -2   -0.01    0.23
   5 -10  -2    0.28    0.30
  -5  10   2    0.09    0.35
  -5  10   2    0.01    0.33
   4 -10  -2   12.60    0.84
   4 -10  -2   12.91    0.85
   4 -10  -2   12.34    1.85
   4 -10  -2   12.79    1.19
  -4  10   2   14.64    0.98
  -4  10   2   13.87    1.09
  -4  10   2   14.85    0.91
   3 -10  -2   21.92    1.06
   3 -10  -2   20.54    2.40
   3 -10  -2   20.80    1.45
   3 -10  -2   21.89    1.07
  -3  10   2   22.65    1.33
  -3  10   2   21.88    1.09
  -3  10   2   21.37    1.09
   2 -10  -2    1.81    0.82
   2 -10  -2    2.86    0.58
   2 -10  -2    3.68    0.56
   2 -10  -2    2.52    0.47
  -2  10   2    3.52    0.56
  -2  10   2    2.36    0.53
  -2  10   2    3.63    0.60
   1 -10  -2    9.01    0.70
   1 -10  -2    8.39    0.67
   1 -10  -2    8.57    0.87
  -1  10   2    8.39    0.73
  -1  10   2    9.17    1.02
  -1  10   2    8.38    0.71
   0 -10  -2    0.22    0.25
   0 -10  -2    0.53    0.26
   0 -10  -2    0.47    0.64
   0 -10  -2    0.09    0.29
   0  10   2    0.31    0.32
   0  10   2    0.65    0.43
   0  10   2   -0.05    0.37
  -1 -10  -2   -0.04    0.31
  -1 -10  -2   -0.15    0.24
  -1 -10  -2   -0.16    0.52
  -1 -10  -2    0.08    0.22
   1  10   2   -0.20    0.30
   1  10   2    0.18    0.29
   1  10   2    0.06    0.15
   1  10   2   -0.16    0.37
  -2 -10  -2   -0.27    0.18
  -2 -10  -2    0.11    0.25
  -2 -10  -2    0.01    0.37
   2  10   2   -0.15    0.22
   2  10   2    0.14    0.21
   2  10   2   -0.19    0.41
   2  10   2   -0.06    0.27
  -3 -10  -2   -0.02    0.35
  -3 -10  -2   -0.28    0.41
  -3 -10  -2   -0.18    0.26
   3  10   2   -0.17    0.33
   3  10   2   -0.31    0.37
   3  10   2   -0.44    0.36
   3  10   2   -0.05    0.21
  -4 -10  -2    0.62    0.28
  -4 -10  -2    0.11    0.36
  -4 -10  -2   -0.32    0.43
   4  10   2    0.41    0.44
   4  10   2   -0.03    0.42
   4  10   2    0.15    0.25
   4  10   2    1.00    0.45
  -5 -10  -2    2.50    0.47
  -5 -10  -2    1.73    0.53
  -5 -10  -2    1.74    0.48
   5  10   2    1.32    0.45
   5  10   2    1.63    0.51
   5  10   2    2.47    0.57
   5  10   2    2.57    0.53
  -6 -10  -2   14.02    0.82
  -6 -10  -2   15.08    0.93
   6  10   2   14.55    1.04
   6  10   2   15.06    1.43
   6  10   2   15.92    1.07
   6  10   2   16.67    1.56
  -7 -10  -2    4.80    0.59
  -7 -10  -2    5.20    0.72
   7  10   2    3.87    0.79
   7  10   2    4.34    0.71
   7  10   2    4.40    0.70
   7  10   2    3.75    0.77
  -8 -10  -2   -0.11    0.39
   8  10   2   -0.73    0.45
   8  10   2    0.19    0.41
   8  10   2    0.06    0.30
  -9 -10  -2   -0.38    0.44
  -9 -10  -2   -0.06    0.36
   9  10   2   -0.12    0.38
   9  10   2   -0.69    0.50
   9  10   2    0.09    0.44
 -10 -10  -2   -0.42    0.38
 -10 -10  -2   -0.08    0.49
  10  10   2   -0.82    0.50
  10  10   2    0.15    0.40
  10  10   2    0.37    0.45
  11  10   2    0.72    0.72
   8 -11  -2   -1.22    0.84
   8 -11  -2    0.06    0.32
  -8  11   2    0.13    0.45
  -8  11   2   -0.07    0.50
   7 -11  -2    0.77    0.99
   7 -11  -2    3.38    0.81
   7 -11  -2    2.62    0.55
  -7  11   2    2.72    0.65
  -7  11   2    2.63    0.63
   6 -11  -2    1.45    0.59
   6 -11  -2   -0.42    0.86
   6 -11  -2    1.22    0.44
  -6  11   2    1.54    0.59
  -6  11   2    1.07    0.49
   5 -11  -2    1.38    0.44
   5 -11  -2    1.08    0.50
  -5  11   2    1.64    0.55
  -5  11   2    1.36    0.51
   4 -11  -2    0.22    0.37
   4 -11  -2   -0.73    0.50
   4 -11  -2    0.46    0.32
  -4  11   2    0.27    0.32
  -4  11   2   -0.14    0.30
   3 -11  -2    0.43    0.36
   3 -11  -2   -0.11    0.19
   3 -11  -2   -0.35    0.29
   3 -11  -2   -0.61    0.51
  -3  11   2   -0.09    0.33
  -3  11   2   -0.34    0.33
  -3  11   2    0.09    0.32
   2 -11  -2    2.14    0.49
   2 -11  -2    1.25    0.41
   2 -11  -2    0.54    0.82
   2 -11  -2    1.41    0.46
  -2  11   2    1.20    0.50
  -2  11   2    2.61    0.50
  -2  11   2    1.25    0.41
   1 -11  -2   -0.16    0.68
   1 -11  -2    1.17    0.36
   1 -11  -2    0.65    0.36
   1 -11  -2    0.52    0.35
  -1  11   2    0.55    0.45
  -1  11   2    0.83    0.42
  -1  11   2    0.83    0.38
   0 -11  -2    0.42    0.28
   0 -11  -2    0.39    0.36
   0 -11  -2    0.16    0.67
   0 -11  -2    0.93    0.34
   0  11   2    1.11    0.37
   0  11   2    0.40    0.42
   0  11   2   -0.33    0.39
  -1 -11  -2   19.95    1.27
  -1 -11  -2   21.45    2.21
  -1 -11  -2   18.59    1.03
  -1 -11  -2   21.14    1.07
   1  11   2   20.31    1.19
   1  11   2   18.44    1.36
   1  11   2   20.97    1.10
  -2 -11  -2    3.30    0.64
  -2 -11  -2    5.04    0.69
  -2 -11  -2    5.64    0.68
   2  11   2    4.31    0.67
   2  11   2    4.83    0.73
   2  11   2    4.99    0.71
   2  11   2    3.35    0.71
  -3 -11  -2    3.89    0.58
  -3 -11  -2    1.71    0.58
  -3 -11  -2    3.43    0.57
   3  11   2    1.05    0.57
   3  11   2    3.45    0.67
   3  11   2    3.38    0.64
   3  11   2    2.17    0.47
  -4 -11  -2    2.74    0.52
  -4 -11  -2    3.02    0.60
   4  11   2    1.45    0.61
   4  11   2    2.88    0.62
   4  11   2    1.72    0.45
   4  11   2    2.52    0.59
  -5 -11  -2   -0.13    0.35
  -5 -11  -2    0.21    0.27
   5  11   2    0.16    0.44
   5  11   2    0.00    0.27
   5  11   2    0.23    0.32
   5  11   2   -0.37    0.30
  -6 -11  -2    9.14    0.90
  -6 -11  -2    9.75    0.79
   6  11   2    8.15    0.82
   6  11   2   10.04    0.87
   6  11   2    9.16    1.27
  -7 -11  -2    0.20    0.41
   7  11   2    0.01    0.28
   7  11   2   -0.74    0.47
   7  11   2   -0.21    0.34
  -8 -11  -2    0.13    0.41
   8  11   2   -0.57    0.34
   8  11   2   -0.36    0.37
   8  11   2   -0.03    0.28
  -9 -11  -2   -0.12    0.41
  -9 -11  -2   -1.34    0.59
   9  11   2    0.43    0.46
   9  11   2   -1.27    0.49
   9  11   2    0.15    0.35
 -10 -11  -2   -0.18    0.45
  10  11   2    0.26    0.47
  10  11   2   -0.03    0.52
  10  11   2   -1.00    0.57
   7 -12  -2    0.04    0.37
   7 -12  -2    0.75    0.51
  -7  12   2   -0.17    0.44
  -7  12   2   -0.39    0.42
   6 -12  -2    1.05    0.48
   6 -12  -2    0.82    0.44
  -6  12   2    0.63    0.53
  -6  12   2    0.97    0.54
   5 -12  -2    0.68    0.42
   5 -12  -2    0.10    0.27
  -5  12   2    0.12    0.34
  -5  12   2    0.30    0.45
   4 -12  -2    1.48    0.51
   4 -12  -2    1.41    0.42
  -4  12   2    1.01    0.51
   3 -12  -2   -0.89    0.84
   3 -12  -2   -0.13    0.30
   3 -12  -2    0.02    0.36
   3 -12  -2    0.18    0.36
  -3  12   2    0.21    0.30
  -3  12   2   -0.70    0.33
  -3  12   2   -0.46    0.35
   2 -12  -2    0.16    0.31
   2 -12  -2   -1.36    0.74
   2 -12  -2    0.48    0.39
   2 -12  -2   -0.03    0.24
  -2  12   2    0.17    0.42
  -2  12   2   -0.59    0.35
  -2  12   2    0.39    0.32
   1 -12  -2    0.18    0.26
   1 -12  -2    0.01    0.32
   1 -12  -2   -1.01    0.64
   1 -12  -2    0.24    0.29
  -1  12   2   -0.41    0.40
  -1  12   2   -0.18    0.39
  -1  12   2   -0.10    0.38
   0 -12  -2    0.52    0.59
   0 -12  -2    1.10    0.43
   0 -12  -2    0.96    0.46
   0 -12  -2    1.72    0.42
   0  12   2    0.41    0.40
   0  12   2    1.01    0.41
   0  12   2    1.10    0.51
  -1 -12  -2   10.85    0.87
  -1 -12  -2    9.13    0.88
   1  12   2    9.95    1.00
   1  12   2    8.23    1.06
   1  12   2   10.17    0.93
  -2 -12  -2    0.06    0.27
  -2 -12  -2    0.16    0.30
   2  12   2   -0.15    0.49
   2  12   2   -0.05    0.32
   2  12   2    0.27    0.36
  -3 -12  -2   -0.25    0.23
  -3 -12  -2    0.19    0.31
   3  12   2    0.10    0.32
   3  12   2   -0.70    0.44
   3  12   2    0.05    0.47
  -4 -12  -2    0.87    0.41
  -4 -12  -2    1.10    0.49
   4  12   2    1.50    0.59
   4  12   2    0.91    0.40
   4  12   2    0.32    0.58
   4  12   2    0.86    0.51
  -5 -12  -2   -0.04    0.23
  -5 -12  -2   -0.37    0.39
   5  12   2   -0.73    0.32
   5  12   2   -0.11    0.30
   5  12   2    0.41    0.50
   5  12   2    0.14    0.37
  -6 -12  -2    0.73    0.40
  -6 -12  -2    0.42    0.46
   6  12   2    0.53    0.44
   6  12   2    1.28    0.60
   6  12   2   -0.23    0.55
   6  12   2    0.45    0.47
  -7 -12  -2    0.84    0.50
   7  12   2   -0.77    0.54
   7  12   2    0.75    0.52
   7  12   2    0.37    0.43
  -8 -12  -2   -0.33    0.39
   8  12   2    0.02    0.44
   8  12   2    0.07    0.43
   8  12   2   -0.67    0.39
   9  12   2   -1.15    0.62
   9  12   2   -0.03    0.49
   6 -13  -2    1.23    0.59
  -6  13   2    2.10    0.73
   5 -13  -2    0.51    0.47
   5 -13  -2    0.42    0.43
  -5  13   2   -0.13    0.43
  -5  13   2    0.18    0.51
   4 -13  -2    0.21    0.35
   4 -13  -2    0.42    0.42
  -4  13   2   -0.08    0.45
   3 -13  -2    0.34    0.30
  -3  13   2   -0.56    0.35
  -3  13   2   -0.63    0.39
   2 -13  -2    0.11    0.37
   2 -13  -2    0.31    0.32
   2 -13  -2   -1.06    0.86
  -2  13   2    0.67    0.46
  -2  13   2   -0.37    0.43
  -2  13   2   -0.05    0.47
   1 -13  -2   -1.01    0.70
   1 -13  -2    0.56    0.44
   1 -13  -2    0.55    0.33
  -1  13   2   -0.28    0.46
  -1  13   2   -0.29    0.39
  -1  13   2    0.01    0.36
   0 -13  -2    2.11    0.59
   0 -13  -2    1.78    0.47
   0 -13  -2    0.95    0.85
   0  13   2    0.89    0.62
   0  13   2    1.47    0.61
   0  13   2    2.11    0.53
  -1 -13  -2    0.66    0.42
  -1 -13  -2    0.29    0.42
   1  13   2   -0.09    0.40
   1  13   2    0.10    0.50
   1  13   2   -0.42    0.35
  -2 -13  -2   -0.18    0.35
  -2 -13  -2   -0.03    0.41
   2  13   2   -0.76    0.43
   2  13   2    0.13    0.47
   2  13   2   -0.82    0.48
  -3 -13  -2    0.24    0.36
  -3 -13  -2    0.08    0.42
   3  13   2   -0.81    0.52
   3  13   2   -0.17    0.45
   3  13   2    0.08    0.46
  -4 -13  -2    0.71    0.35
  -4 -13  -2    0.30    0.37
   4  13   2    0.51    0.42
   4  13   2    0.77    0.45
   4  13   2   -0.46    0.56
  -5 -13  -2    0.16    0.26
  -5 -13  -2   -0.21    0.44
   5  13   2    0.07    0.45
   5  13   2   -0.47    0.38
   5  13   2    0.09    0.50
  -6 -13  -2    0.60    0.49
   6  13   2    0.37    0.44
   6  13   2   -0.69    0.58
   6  13   2    0.26    0.50
  -7 -13  -2   -0.15    0.33
   7  13   2    0.07    0.41
   7  13   2   -0.28    0.47
   8  13   2    0.18    0.46
  -4  14   2   -0.05    0.52
   3 -14  -2   -1.68    1.00
   3 -14  -2    2.82    0.64
  -3  14   2    2.33    0.71
   2 -14  -2    0.83    0.48
   2 -14  -2    0.60    0.43
  -2  14   2    0.12    0.49
  -2  14   2   -0.15    0.35
  -2  14   2   -0.62    0.45
   1 -14  -2    0.18    0.42
   1 -14  -2    0.78    0.51
   1 -14  -2   -0.66    0.58
  -1  14   2   -0.46    0.51
  -1  14   2    0.01    0.54
  -1  14   2   -0.40    0.43
   0 -14  -2   -0.30    0.72
   0 -14  -2    1.36    0.56
   0 -14  -2    0.43    0.46
   0  14   2    0.33    0.59
   0  14   2    0.11    0.61
   0  14   2    1.10    0.50
  -1 -14  -2   -0.06    0.41
  -1 -14  -2    0.30    0.48
   1  14   2    0.74    0.59
   1  14   2   -0.42    0.40
   1  14   2   -0.14    0.55
  -2 -14  -2    0.18    0.48
  -2 -14  -2    0.16    0.41
   2  14   2   -0.14    0.48
   2  14   2   -0.41    0.53
   2  14   2   -0.27    0.62
  -3 -14  -2    0.62    0.50
  -3 -14  -2   -0.11    0.27
   3  14   2   -0.17    0.48
   3  14   2   -0.29    0.51
   3  14   2   -1.36    0.53
  -4 -14  -2    7.80    0.99
  -4 -14  -2    7.18    0.87
   4  14   2    5.47    0.93
   4  14   2    4.36    0.98
   4  14   2    5.50    0.90
  -5 -14  -2    5.60    0.89
  -5 -14  -2    5.74    0.81
   5  14   2    3.59    0.89
   5  14   2    6.21    0.91
   5  14   2    6.06    0.97
  -6 -14  -2    0.06    0.53
   6  14   2   -0.04    0.37
  -2  15   2   -0.76    0.47
   1 -15  -2    1.39    0.61
   1 -15  -2    1.07    0.51
  -1  15   2    0.79    0.58
  -1  15   2   -0.19    0.61
  -1  15   2    1.01    0.67
   0 -15  -2   -0.12    0.44
   0 -15  -2    0.02    0.34
   0 -15  -2   -0.84    0.79
   0  15   2   -0.39    0.57
   0  15   2   -0.25    0.32
   0  15   2   -0.67    0.60
  -1 -15  -2    2.68    0.71
  -1 -15  -2    1.99    0.60
   1  15   2    0.99    0.61
   1  15   2    1.21    0.66
   1  15   2    1.26    0.73
  -2 -15  -2    0.60    0.46
  -2 -15  -2    0.23    0.41
   2  15   2   -0.08    0.63
   2  15   2    0.28    0.42
   2  15   2   -0.37    0.67
  -3 -15  -2    1.39    0.53
  -3 -15  -2    0.87    0.52
   3  15   2   -0.22    0.75
   3  15   2    0.26    0.64
   3  15   2    0.91    0.53
  -4 -15  -2    1.17    0.44
   4  15   2   -0.17    0.42
   4  15   2    0.44    0.48
  -1  15  -3   -1.06    0.57
  -1  15  -3   -0.51    0.55
   1 -15   3   -0.11    0.43
  -2  15  -3    0.55    0.61
  -2  15  -3   -0.77    0.53
   2 -15   3    0.65    0.49
  -3  15  -3    1.32    0.70
   3 -15   3    1.24    0.56
   4  14  -3    0.25    0.49
   2  14  -3    0.09    0.67
   2  14  -3    1.63    0.66
  -2 -14   3    1.76    0.61
   1  14  -3    1.12    0.59
   1  14  -3    0.43    0.63
  -1 -14   3    1.72    0.50
   0  14  -3   -0.27    0.50
   0  14  -3    1.43    0.51
   0  14  -3    0.07    0.49
   0 -14   3    0.66    0.52
  -1  14  -3   -0.54    0.47
  -1  14  -3    1.79    0.56
  -1  14  -3   -0.44    0.46
  -1  14  -3   -0.70    0.51
   1 -14   3    0.25    0.40
   1 -14   3   -0.19    0.43
  -2  14  -3    1.69    0.57
  -2  14  -3   -0.48    0.34
  -2  14  -3    0.86    0.60
  -2  14  -3   -0.23    0.46
   2 -14   3   -0.42    0.68
   2 -14   3   -0.06    0.33
   2 -14   3    0.38    0.45
  -3  14  -3   -0.24    0.49
  -3  14  -3   -1.23    0.53
  -3  14  -3   -0.10    0.56
   3 -14   3    1.07    0.57
   3 -14   3    0.55    0.44
  -4  14  -3    6.34    0.95
  -4  14  -3    4.74    0.82
   4 -14   3    4.39    0.71
   4 -14   3    6.26    0.92
   4 -14   3    1.80    1.45
  -5  14  -3    2.98    0.80
  -5  14  -3    2.47    0.71
   5 -14   3    3.70    0.79
   5 -14   3    3.57    0.74
  -6  14  -3    0.30    0.57
   6 -14   3    0.09    0.51
   6  13  -3    0.17    0.52
   5  13  -3    0.20    0.50
  -5 -13   3   -0.55    0.70
   4  13  -3    0.05    0.40
   4  13  -3   -0.07    0.44
   4  13  -3   -0.99    0.50
  -4 -13   3    0.01    0.44
   3  13  -3   -0.41    0.41
   3  13  -3   -0.76    0.50
   3  13  -3   -0.01    0.37
  -3 -13   3    0.10    0.32
   2  13  -3    0.01    0.44
   2  13  -3   -0.51    0.51
   2  13  -3    0.49    0.40
  -2 -13   3   -0.23    0.35
   1  13  -3    3.35    0.66
   1  13  -3    2.05    0.73
   1  13  -3    2.71    0.59
  -1 -13   3    4.44    0.76
   0  13  -3    0.26    0.46
   0  13  -3    0.90    0.47
   0  13  -3    0.30    0.47
   0  13  -3   -0.30    0.33
   0 -13   3    0.17    0.36
   0 -13   3    0.30    0.35
  -1  13  -3   -0.34    0.42
  -1  13  -3   -1.01    0.38
  -1  13  -3   -0.09    0.44
  -1  13  -3    0.43    0.42
   1 -13   3    0.13    0.82
   1 -13   3    0.39    0.34
   1 -13   3   -0.11    0.24
  -2  13  -3    2.27    0.68
  -2  13  -3    1.62    0.56
  -2  13  -3    1.91    0.63
  -2  13  -3    1.19    0.47
   2 -13   3    1.46    0.48
   2 -13   3    0.51    0.97
   2 -13   3    2.18    0.55
  -3  13  -3    6.52    0.91
  -3  13  -3   10.21    1.27
  -3  13  -3    6.44    0.94
  -3  13  -3    4.17    0.78
   3 -13   3    3.77    1.38
   3 -13   3    7.01    0.92
   3 -13   3    7.22    0.89
  -4  13  -3    0.90    0.47
  -4  13  -3    1.79    0.65
  -4  13  -3    0.50    0.41
   4 -13   3    1.15    0.46
   4 -13   3    1.21    0.45
  -5  13  -3    1.03    0.55
  -5  13  -3   -0.21    0.49
  -5  13  -3   -0.57    0.41
   5 -13   3   -1.65    0.77
   5 -13   3   -0.28    0.29
   5 -13   3   -0.01    0.41
  -6  13  -3    0.52    0.55
  -6  13  -3   -0.32    0.51
   6 -13   3    0.81    0.50
   6 -13   3   -0.59    0.40
   6  12  -3    3.48    0.71
   6  12  -3    2.10    0.81
   6  12  -3    2.02    0.72
  -6 -12   3    2.50    0.87
  -6 -12   3    3.87    0.69
   5  12  -3    1.52    0.65
   5  12  -3    2.22    0.59
   5  12  -3    1.17    0.70
  -5 -12   3    0.30    0.73
  -5 -12   3    1.69    0.52
   4  12  -3   -0.10    0.37
   4  12  -3   -0.58    0.46
   4  12  -3   -0.32    0.31
  -4 -12   3   -0.14    0.34
   3  12  -3    0.25    0.32
   3  12  -3    0.19    0.52
   3  12  -3   -0.04    0.36
  -3 -12   3    0.50    0.33
   2  12  -3    0.57    0.55
   2  12  -3    0.42    0.43
   2  12  -3    0.69    0.44
  -2 -12   3    1.34    0.48
   1  12  -3    2.63    0.64
   1  12  -3    2.45    0.57
   1  12  -3    1.60    0.55
   1  12  -3    2.85    0.64
   1  12  -3    1.77    0.54
  -1 -12   3    2.64    0.53
  -1 -12   3    2.42    0.53
   0  12  -3   -0.14    0.42
   0  12  -3    0.07    0.29
   0  12  -3    0.24    0.41
   0  12  -3   -0.19    0.31
   0 -12   3    0.11    0.40
   0 -12   3    0.42    0.29
  -1  12  -3    1.24    0.46
  -1  12  -3    0.26    0.47
  -1  12  -3    0.48    0.37
  -1  12  -3    0.41    0.35
   1 -12   3    0.00    0.33
   1 -12   3    0.50    0.35
   1 -12   3   -0.04    0.74
  -2  12  -3    2.55    0.67
  -2  12  -3    2.41    0.54
  -2  12  -3    2.76    0.67
  -2  12  -3    2.96    0.66
   2 -12   3    3.21    0.59
   2 -12   3    3.26    0.57
   2 -12   3    2.05    0.88
  -3  12  -3    2.50    0.63
  -3  12  -3    4.48    0.75
  -3  12  -3    3.98    0.78
  -3  12  -3    3.65    0.71
   3 -12   3    5.17    0.80
   3 -12   3    4.50    0.71
   3 -12   3    1.58    1.10
  -4  12  -3    2.90    0.74
  -4  12  -3    3.38    0.62
  -4  12  -3    3.33    0.64
  -4  12  -3    1.96    0.58
   4 -12   3    2.94    0.56
   4 -12   3    3.68    0.63
   4 -12   3   -0.06    1.09
  -5  12  -3    1.21    0.50
  -5  12  -3    0.68    0.42
  -5  12  -3    0.92    0.57
   5 -12   3   -1.04    0.76
   5 -12   3    0.80    0.41
   5 -12   3    1.43    0.51
  -6  12  -3    0.50    0.53
  -6  12  -3    0.73    0.53
  -6  12  -3    2.09    0.66
   6 -12   3    1.47    0.48
   6 -12   3   -1.96    1.10
   6 -12   3    1.11    0.44
  -7  12  -3   -0.30    0.47
  -7  12  -3   -0.27    0.42
   7 -12   3    0.39    0.34
   7 -12   3    0.40    0.48
  -8  12  -3    0.46    0.56
   8 -12   3    0.07    0.45
   8  11  -3    2.21    0.59
  -8 -11   3    1.18    0.48
   7  11  -3    0.05    0.49
   7  11  -3   -0.13    0.39
   7  11  -3   -0.33    0.53
  -7 -11   3   -0.49    0.39
  -7 -11   3   -0.15    0.62
   6  11  -3   -0.60    0.32
   6  11  -3   -0.33    0.49
   6  11  -3    0.13    0.44
  -6 -11   3   -0.11    0.34
  -6 -11   3    0.24    0.58
   5  11  -3    1.65    0.51
   5  11  -3    1.54    0.58
   5  11  -3    1.53    0.55
  -5 -11   3    2.21    0.67
  -5 -11   3    2.29    0.53
   4  11  -3    1.14    0.62
   4  11  -3    1.73    0.60
   4  11  -3    2.35    0.56
  -4 -11   3    2.24    0.50
   3  11  -3    0.87    0.48
   3  11  -3    0.82    0.54
   3  11  -3    0.72    0.42
  -3 -11   3    1.80    0.49
   2  11  -3    5.68    0.75
   2  11  -3    6.17    0.82
   2  11  -3    4.12    0.75
   2  11  -3    5.84    0.88
   2  11  -3    7.56    0.71
  -2 -11   3    7.05    0.68
  -2 -11   3    6.79    0.77
   1  11  -3    1.91    0.46
   1  11  -3    1.32    0.48
   1  11  -3    0.73    0.40
   1  11  -3    1.22    0.48
  -1 -11   3    1.94    0.53
  -1 -11   3    2.06    0.43
   0  11  -3    0.76    0.41
   0  11  -3    0.33    0.34
   0  11  -3    0.88    0.46
   0  11  -3    1.07    0.39
   0 -11   3    1.23    0.44
   0 -11   3    1.22    0.41
  -1  11  -3    1.71    0.44
  -1  11  -3    2.11    0.59
  -1  11  -3    0.91    0.40
  -1  11  -3    1.48    0.50
   1 -11   3    0.56    0.62
   1 -11   3    2.04    0.48
   1 -11   3    1.49    0.48
  -2  11  -3   -0.20    0.40
  -2  11  -3    0.16    0.29
  -2  11  -3    0.42    0.46
  -2  11  -3   -0.29    0.35
   2 -11   3    0.14    0.26
   2 -11   3   -0.37    0.21
   2 -11   3   -0.96    0.71
  -3  11  -3   -0.06    0.41
  -3  11  -3   -0.10    0.39
  -3  11  -3    0.13    0.36
  -3  11  -3    0.10    0.44
   3 -11   3    0.06    0.34
   3 -11   3   -0.35    0.58
   3 -11   3    0.12    0.40
  -4  11  -3    0.59    0.40
  -4  11  -3    1.27    0.43
  -4  11  -3    0.69    0.49
  -4  11  -3    0.48    0.41
   4 -11   3    1.40    0.43
   4 -11   3    1.04    0.46
   4 -11   3   -0.89    0.58
  -5  11  -3    0.62    0.39
  -5  11  -3    0.77    0.45
  -5  11  -3    1.07    0.57
   5 -11   3   -0.81    0.65
   5 -11   3    0.57    0.32
   5 -11   3    0.61    0.45
  -6  11  -3    1.05    0.46
  -6  11  -3    1.18    0.45
  -6  11  -3    0.84    0.39
   6 -11   3    0.80    0.47
   6 -11   3    0.46    0.42
   6 -11   3   -1.32    0.98
  -7  11  -3    0.25    0.36
  -7  11  -3    0.84    0.51
   7 -11   3   -0.04    0.27
   7 -11   3    0.07    0.37
  -8  11  -3   -0.19    0.43
   8 -11   3   -0.07    0.29
  -9  11  -3    2.53    0.61
   9 -11   3    3.00    0.70
   9  10  -3    1.78    0.53
  -9 -10   3    0.59    0.40
   8  10  -3    0.31    0.42
   8  10  -3   -0.89    0.46
   8  10  -3    0.21    0.43
  -8 -10   3    0.15    0.44
  -8 -10   3   -0.28    0.31
   7  10  -3    1.65    0.70
   7  10  -3    1.52    0.48
   7  10  -3    1.98    0.70
  -7 -10   3    2.20    0.49
  -7 -10   3    2.25    0.74
   6  10  -3    0.16    0.43
   6  10  -3   -0.10    0.45
   6  10  -3   -0.62    0.29
  -6 -10   3   -0.35    0.53
  -6 -10   3    0.12    0.38
   5  10  -3   -0.02    0.33
   5  10  -3    0.38    0.37
   5  10  -3    0.18    0.29
  -5 -10   3    0.27    0.34
  -5 -10   3   -0.35    0.48
   4  10  -3   -0.24    0.40
   4  10  -3    0.02    0.33
   4  10  -3   -0.24    0.30
  -4 -10   3   -0.06    0.30
   3  10  -3    0.88    0.37
   3  10  -3    1.17    0.45
   3  10  -3    0.74    0.40
   3  10  -3    0.80    0.38
  -3 -10   3    1.54    0.44
   2  10  -3    2.95    0.56
   2  10  -3    2.95    0.54
   2  10  -3    2.03    0.58
   2  10  -3    2.65    0.53
  -2 -10   3    3.30    0.50
  -2 -10   3    4.30    0.62
   1  10  -3    0.91    0.35
   1  10  -3    0.78    0.42
   1  10  -3    0.38    0.36
   1  10  -3    0.74    0.43
  -1 -10   3    1.06    0.40
  -1 -10   3    1.16    0.23
  -1 -10   3    1.36    0.36
   0  10  -3    2.00    0.50
   0  10  -3    1.76    0.48
   0  10  -3    1.61    0.51
   0  10  -3    1.42    0.51
   0 -10   3    2.55    0.43
   0 -10   3    1.51    0.65
   0 -10   3    2.12    0.44
  -1  10  -3    6.45    0.75
  -1  10  -3    5.65    0.76
  -1  10  -3    7.80    0.68
  -1  10  -3    7.55    0.97
   1 -10   3    7.04    0.76
   1 -10   3    7.40    0.68
  -2  10  -3    0.60    0.32
  -2  10  -3    0.88    0.44
  -2  10  -3   -0.28    0.33
  -2  10  -3    0.45    0.44
   2 -10   3    0.41    0.28
   2 -10   3    0.06    0.53
   2 -10   3    0.21    0.28
  -3  10  -3   -0.43    0.28
  -3  10  -3    0.00    0.36
  -3  10  -3    0.12    0.43
  -3  10  -3    0.08    0.26
   3 -10   3   -0.21    0.56
   3 -10   3    0.06    0.31
   3 -10   3    0.12    0.27
  -4  10  -3    7.75    0.85
  -4  10  -3    7.98    0.88
  -4  10  -3    9.42    1.14
   4 -10   3    8.35    0.79
   4 -10   3    8.40    0.82
  -5  10  -3    1.89    0.45
  -5  10  -3    2.25    0.58
  -5  10  -3    3.62    0.65
   5 -10   3    2.51    0.55
   5 -10   3    3.37    0.61
   5 -10   3    0.92    0.95
  -6  10  -3    0.48    0.48
  -6  10  -3   -0.37    0.34
   6 -10   3   -0.56    0.61
   6 -10   3   -0.32    0.32
   6 -10   3   -0.02    0.23
  -7  10  -3    0.43    0.32
  -7  10  -3    1.13    0.56
   7 -10   3   -1.53    0.77
   7 -10   3    0.13    0.36
   7 -10   3    0.08    0.26
  -8  10  -3    0.70    0.47
  -8  10  -3    0.66    0.43
   8 -10   3    0.24    0.38
   8 -10   3    0.11    0.36
   8 -10   3   -0.72    0.64
  -9  10  -3   -0.51    0.43
   9 -10   3   -1.39    0.87
   9 -10   3   -0.14    0.35
 -10  10  -3    0.21    0.36
 -10  10  -3   -0.02    0.51
  10 -10   3    0.00    0.83
  10 -10   3    0.67    0.47
   9   9  -3    0.83    0.39
   9   9  -3    1.20    0.69
   9   9  -3    0.47    0.60
  -9  -9   3    1.56    0.46
  -9  -9   3    2.12    0.77
   8   9  -3    0.13    0.37
   8   9  -3    0.37    0.39
   8   9  -3    0.06    0.51
  -8  -9   3    0.56    0.56
  -8  -9   3    1.04    0.40
   7   9  -3    0.12    0.46
   7   9  -3    1.24    0.55
   7   9  -3    0.29    0.38
  -7  -9   3    1.26    0.40
  -7  -9   3    1.17    0.60
   6   9  -3    0.13    0.41
   6   9  -3   -0.32    0.27
   6   9  -3   -0.03    0.41
  -6  -9   3   -0.27    0.46
  -6  -9   3   -0.12    0.28
   5   9  -3    0.05    0.29
   5   9  -3    0.24    0.31
   5   9  -3    0.04    0.29
  -5  -9   3   -0.77    0.39
  -5  -9   3   -0.11    0.28
   4   9  -3    1.55    0.54
   4   9  -3    2.25    0.60
   4   9  -3    2.64    0.49
  -4  -9   3    2.91    0.49
   3   9  -3   -0.10    0.29
   3   9  -3    0.03    0.27
   3   9  -3   -0.35    0.29
   3   9  -3   -0.12    0.28
   3   9  -3   -0.50    0.24
  -3  -9   3    0.10    0.15
  -3  -9   3    0.10    0.24
  -3  -9   3   -0.15    0.26
   2   9  -3    1.02    0.33
   2   9  -3    1.64    0.43
   2   9  -3    1.05    0.38
   2   9  -3    0.89    0.39
  -2  -9   3    0.98    0.21
  -2  -9   3    1.13    0.39
  -2  -9   3    1.47    0.35
   1   9  -3    0.06    0.32
   1   9  -3   -0.05    0.19
   1   9  -3    0.46    0.39
   1   9  -3   -0.11    0.32
  -1  -9   3    0.16    0.31
  -1  -9   3    0.27    0.15
  -1  -9   3    0.31    0.26
   0   9  -3    3.29    0.60
   0   9  -3    3.52    0.50
   0   9  -3    3.40    0.51
   0   9  -3    2.80    0.51
   0  -9   3    3.43    0.49
   0  -9   3    3.18    0.52
   0  -9   3    2.07    0.78
  -1   9  -3    7.42    0.88
  -1   9  -3    7.56    0.73
  -1   9  -3    7.84    0.96
  -1   9  -3    7.57    0.62
   1  -9   3    6.85    0.68
   1  -9   3    4.87    0.92
   1  -9   3    7.78    0.65
  -2   9  -3    2.35    0.45
  -2   9  -3    2.01    0.48
  -2   9  -3    1.80    0.49
  -2   9  -3    2.24    0.47
   2  -9   3    1.90    0.82
   2  -9   3    2.55    0.36
   2  -9   3    2.26    0.45
   2  -9   3    2.80    0.47
  -3   9  -3   10.65    0.95
  -3   9  -3   11.23    0.79
  -3   9  -3   11.40    1.14
   3  -9   3   12.40    2.13
   3  -9   3   10.62    0.81
   3  -9   3   11.07    0.74
  -4   9  -3    2.34    0.45
  -4   9  -3    1.90    0.42
  -4   9  -3    2.09    0.59
   4  -9   3    0.96    0.83
   4  -9   3    2.51    0.48
   4  -9   3    2.46    0.46
  -5   9  -3   -0.17    0.42
  -5   9  -3   -0.14    0.26
  -5   9  -3   -0.41    0.30
  -5   9  -3   -0.28    0.26
   5  -9   3   -0.51    0.26
   5  -9   3   -0.51    0.71
   5  -9   3   -0.37    0.16
  -6   9  -3    4.54    0.70
  -6   9  -3    5.02    0.63
  -6   9  -3    3.54    0.72
   6  -9   3    2.59    1.04
   6  -9   3    4.16    0.62
   6  -9   3    5.19    0.68
  -7   9  -3    1.07    0.52
  -7   9  -3    0.61    0.45
  -7   9  -3    0.32    0.37
   7  -9   3    0.25    0.27
   7  -9   3    0.38    0.36
   7  -9   3   -0.36    0.51
  -8   9  -3    2.89    0.56
  -8   9  -3    3.68    0.64
  -8   9  -3    3.98    0.79
   8  -9   3    3.10    0.59
   8  -9   3    1.99    0.83
   8  -9   3    3.59    0.63
  -9   9  -3    6.88    0.91
   9  -9   3    4.17    1.24
   9  -9   3    5.85    0.75
 -10   9  -3   -0.24    0.49
 -10   9  -3    0.04    0.46
  10  -9   3   -0.39    0.23
  10  -9   3   -1.31    0.74
 -11   9  -3    0.97    0.61
 -11   9  -3    1.61    0.65
  10   8  -3   -0.45    0.46
   9   8  -3    0.38    0.57
   9   8  -3    0.31    0.49
   9   8  -3    0.31    0.32
  -9  -8   3   -0.22    0.29
  -9  -8   3    0.03    0.57
   8   8  -3    0.02    0.32
   8   8  -3   -0.08    0.32
   8   8  -3   -0.43    0.36
  -8  -8   3    0.32    0.39
  -8  -8   3   -0.21    0.28
   7   8  -3    2.77    0.50
   7   8  -3    1.69    0.57
   7   8  -3    1.86    0.66
  -7  -8   3    3.24    0.50
  -7  -8   3    2.53    0.69
   6   8  -3    0.80    0.40
   6   8  -3    0.39    0.42
   6   8  -3    1.07    0.39
  -6  -8   3    0.87    0.33
  -6  -8   3    0.76    0.51
   5   8  -3    3.25    0.71
   5   8  -3    2.81    0.61
   5   8  -3    3.90    0.53
  -5  -8   3    5.09    0.81
  -5  -8   3    4.91    0.57
   4   8  -3    7.75    0.73
   4   8  -3    8.37    0.90
   4   8  -3    6.94    0.62
   4   8  -3    8.22    1.16
  -4  -8   3    7.81    0.44
  -4  -8   3    7.79    0.62
  -4  -8   3    8.08    0.92
   3   8  -3    1.54    0.34
   3   8  -3    1.35    0.44
   3   8  -3    1.29    0.38
   3   8  -3    1.55    0.39
  -3  -8   3    2.44    0.39
  -3  -8   3    1.83    0.34
  -3  -8   3    1.84    0.26
   2   8  -3    0.91    0.41
   2   8  -3    1.94    0.41
   2   8  -3    1.30    0.43
   2   8  -3    1.57    0.39
  -2  -8   3    1.89    0.39
  -2  -8   3    1.61    0.32
  -2  -8   3    1.39    0.23
   1   8  -3   29.55    1.52
   1   8  -3   28.66    1.13
   1   8  -3   28.82    1.12
   1   8  -3   28.61    1.36
  -1  -8   3   29.70    1.03
  -1  -8   3   30.98    1.15
   0   8  -3    0.16    0.35
   0   8  -3    0.59    0.26
   0   8  -3    0.31    0.21
   0   8  -3    0.02    0.28
   0  -8   3    0.42    0.26
   0  -8   3    0.20    0.42
   0  -8   3    0.27    0.28
  -1   8  -3    4.29    0.56
  -1   8  -3    3.10    0.51
  -1   8  -3    3.73    0.56
  -1   8  -3    4.59    0.52
   1  -8   3    4.56    0.30
   1  -8   3    3.14    0.74
   1  -8   3    4.24    0.51
   1  -8   3    4.65    0.48
  -2   8  -3   14.91    1.00
  -2   8  -3   13.63    0.75
  -2   8  -3   13.48    0.78
  -2   8  -3   14.66    1.13
   2  -8   3   12.62    0.80
   2  -8   3   13.81    0.75
   2  -8   3   13.43    1.64
  -3   8  -3    0.01    0.41
  -3   8  -3   -0.18    0.18
  -3   8  -3   -0.08    0.22
   3  -8   3    0.60    0.66
   3  -8   3   -0.21    0.22
   3  -8   3    0.03    0.21
  -4   8  -3    1.30    0.53
  -4   8  -3    1.52    0.41
  -4   8  -3    1.33    0.35
  -4   8  -3    1.71    0.40
   4  -8   3    1.36    0.75
   4  -8   3    1.45    0.34
   4  -8   3    1.90    0.40
  -5   8  -3    2.13    0.41
  -5   8  -3    2.40    0.47
  -5   8  -3    1.56    0.36
  -5   8  -3    1.74    0.56
   5  -8   3    1.89    0.39
   5  -8   3    2.12    0.46
   5  -8   3    1.75    0.79
  -6   8  -3   10.29    0.84
  -6   8  -3    9.12    0.70
  -6   8  -3    9.61    0.70
  -6   8  -3   10.08    1.02
   6  -8   3   10.55    0.80
   6  -8   3   11.48    0.82
  -7   8  -3    2.82    0.56
  -7   8  -3    2.43    0.58
  -7   8  -3    2.69    0.51
   7  -8   3    2.47    0.51
   7  -8   3    2.06    0.43
   7  -8   3    1.15    0.77
  -8   8  -3    0.39    0.33
  -8   8  -3    1.22    0.51
  -8   8  -3    1.02    0.37
   8  -8   3   -0.05    0.65
   8  -8   3    1.21    0.41
   8  -8   3    1.83    0.48
  -9   8  -3    0.90    0.50
   9  -8   3    0.26    0.54
   9  -8   3    0.53    0.40
 -10   8  -3    1.22    0.53
 -10   8  -3    0.31    0.46
  10  -8   3   -0.07    0.67
  10  -8   3    0.80    0.36
 -11   8  -3    0.05    0.44
 -11   8  -3    0.69    0.41
  11  -8   3   -0.44    0.33
  11  -8   3    0.06    0.59
 -12   8  -3   -0.37    0.29
  10   7  -3    0.07    0.49
  10   7  -3   -0.22    0.44
 -10  -7   3    1.20    0.64
   9   7  -3   -0.03    0.44
   9   7  -3    0.08    0.43
   9   7  -3    0.65    0.34
  -9  -7   3    0.64    0.30
  -9  -7   3    0.65    0.46
   8   7  -3    0.45    0.31
   8   7  -3   -0.04    0.30
   8   7  -3    0.04    0.40
  -8  -7   3    0.77    0.32
  -8  -7   3    1.30    0.58
   7   7  -3    1.90    0.40
   7   7  -3    1.04    0.51
   7   7  -3    0.91    0.38
  -7  -7   3    1.26    0.36
  -7  -7   3    1.92    0.54
   6   7  -3    0.83    0.31
   6   7  -3    0.73    0.45
   6   7  -3    1.24    0.47
  -6  -7   3    1.50    0.35
  -6  -7   3    1.05    0.44
   5   7  -3    0.71    0.41
   5   7  -3    0.67    0.43
   5   7  -3    1.28    0.34
  -5  -7   3    0.88    0.41
  -5  -7   3    1.86    0.28
  -5  -7   3    1.81    0.38
   4   7  -3    2.89    0.61
   4   7  -3    3.05    0.56
   4   7  -3    3.61    0.48
   4   7  -3    4.19    0.50
  -4  -7   3    4.38    0.69
  -4  -7   3    4.39    0.49
  -4  -7   3    3.59    0.32
  -4  -7   3    4.02    0.37
   3   7  -3    2.96    0.43
   3   7  -3    1.70    0.39
   3   7  -3    1.94    0.40
   3   7  -3    2.35    0.39
  -3  -7   3    2.44    0.28
  -3  -7   3    2.70    0.40
  -3  -7   3    2.83    0.36
   2   7  -3    5.23    0.64
   2   7  -3    5.16    0.64
   2   7  -3    4.89    0.49
   2   7  -3    4.69    0.46
  -2  -7   3    4.82    0.32
  -2  -7   3    5.01    0.42
  -2  -7   3    5.05    0.49
   1   7  -3   -0.18    0.21
   1   7  -3    0.09    0.19
   1   7  -3    0.09    0.20
   1   7  -3    0.32    0.30
  -1  -7   3   -0.12    0.20
  -1  -7   3   -0.02    0.16
  -1  -7   3    0.00    0.10
   0   7  -3    2.33    0.41
   0   7  -3    2.02    0.40
   0   7  -3    2.10    0.41
   0   7  -3    2.52    0.39
   0  -7   3    3.02    0.39
   0  -7   3    1.71    0.62
   0  -7   3    2.07    0.36
  -1   7  -3    5.95    0.66
  -1   7  -3    6.07    0.65
  -1   7  -3    5.98    0.50
   1  -7   3    6.32    0.38
   1  -7   3    6.02    0.53
   1  -7   3    5.85    0.49
   1  -7   3    5.93    0.32
   1  -7   3    7.31    1.19
  -2   7  -3    0.92    0.34
  -2   7  -3    0.95    0.30
  -2   7  -3    1.16    0.30
   2  -7   3    1.11    0.31
   2  -7   3    1.08    0.26
   2  -7   3    0.89    0.32
   2  -7   3    1.07    0.60
  -3   7  -3    2.60    0.44
  -3   7  -3    3.51    0.43
  -3   7  -3    2.72    0.54
  -3   7  -3    2.22    0.37
   3  -7   3    2.32    0.39
   3  -7   3    2.66    0.43
   3  -7   3    1.87    0.68
  -4   7  -3    0.88    0.28
  -4   7  -3    1.08    0.32
  -4   7  -3    0.28    0.40
  -4   7  -3    0.71    0.26
   4  -7   3    0.70    0.49
   4  -7   3    0.73    0.30
   4  -7   3    0.98    0.28
  -5   7  -3   -0.30    0.26
  -5   7  -3   -0.13    0.19
  -5   7  -3   -0.01    0.20
  -5   7  -3   -0.11    0.18
   5  -7   3    0.13    0.40
   5  -7   3    0.08    0.25
   5  -7   3   -0.19    0.22
  -6   7  -3    0.03    0.19
  -6   7  -3   -0.38    0.37
  -6   7  -3   -0.05    0.18
  -6   7  -3   -0.56    0.27
   6  -7   3    0.02    0.27
   6  -7   3   -0.13    0.37
   6  -7   3    0.06    0.19
  -7   7  -3   -0.23    0.26
  -7   7  -3   -0.17    0.26
  -7   7  -3    0.56    0.36
   7  -7   3   -0.01    0.52
   7  -7   3   -0.14    0.30
   7  -7   3   -0.01    0.20
   7  -7   3    0.07    0.22
  -8   7  -3    0.53    0.46
  -8   7  -3    0.25    0.30
  -8   7  -3    0.29    0.28
   8  -7   3    0.01    0.54
   8  -7   3    0.25    0.33
   8  -7   3    0.43    0.33
   8  -7   3    0.12    0.35
  -9   7  -3    0.57    0.37
  -9   7  -3    0.81    0.44
   9  -7   3    0.13    0.43
   9  -7   3    0.52    0.28
 -10   7  -3    0.20    0.41
 -10   7  -3   -0.01    0.40
  10  -7   3    0.16    0.28
  10  -7   3    0.08    0.45
 -11   7  -3   -0.05    0.39
 -11   7  -3    0.29    0.32
  11  -7   3   -0.02    0.63
  11  -7   3    0.26    0.39
 -12   7  -3    1.46    0.52
 -12   7  -3    1.00    0.53
  12  -7   3    2.65    0.61
  12  -7   3    0.85    0.74
  10   6  -3    0.17    0.38
 -10  -6   3    0.04    0.39
   9   6  -3    0.54    0.31
   9   6  -3    1.00    0.55
   9   6  -3    0.30    0.40
  -9  -6   3    1.00    0.59
  -9  -6   3    1.01    0.30
   8   6  -3    0.52    0.31
   8   6  -3    0.36    0.35
   8   6  -3    0.16    0.37
  -8  -6   3    0.40    0.39
  -8  -6   3    0.91    0.30
   7   6  -3    3.13    0.57
   7   6  -3    4.01    0.49
   7   6  -3    2.57    0.64
  -7  -6   3    3.86    0.75
  -7  -6   3    4.19    0.46
   6   6  -3    1.37    0.31
   6   6  -3    0.81    0.45
   6   6  -3    0.63    0.37
  -6  -6   3    1.71    0.49
  -6  -6   3    1.03    0.29
   5   6  -3   14.46    0.73
   5   6  -3   13.84    1.05
   5   6  -3   13.94    0.83
   5   6  -3   13.78    1.38
  -5  -6   3   14.60    0.63
  -5  -6   3   15.07    0.71
  -5  -6   3   14.49    0.96
   4   6  -3    3.01    0.56
   4   6  -3    3.90    0.45
   4   6  -3    4.44    0.56
   4   6  -3    3.81    0.43
   4   6  -3    3.07    0.50
  -4  -6   3    4.24    0.63
  -4  -6   3    4.16    0.36
  -4  -6   3    4.54    0.46
  -4  -6   3    4.70    0.35
   3   6  -3    6.84    0.41
   3   6  -3    7.35    0.70
   3   6  -3    6.69    0.52
   3   6  -3    7.44    0.50
   3   6  -3    7.56    0.68
  -3  -6   3    7.14    0.43
  -3  -6   3    7.31    0.49
  -3  -6   3    8.04    0.41
  -3  -6   3    7.14    0.62
   2   6  -3    1.04    0.31
   2   6  -3    1.69    0.29
   2   6  -3    0.92    0.27
   2   6  -3    1.57    0.30
  -2  -6   3    1.82    0.27
  -2  -6   3    1.50    0.20
  -2  -6   3    1.45    0.28
   1   6  -3    2.11    0.34
   1   6  -3    2.16    0.30
   1   6  -3    2.04    0.39
   1   6  -3    2.08    0.38
  -1  -6   3    2.18    0.23
  -1  -6   3    2.20    0.33
  -1  -6   3    2.43    0.32
   0   6  -3   49.02    1.69
   0   6  -3   46.61    1.29
   0   6  -3   46.54    1.60
   0  -6   3   49.69    1.27
   0  -6   3   46.33    1.29
   0  -6   3   47.67    2.55
  -1   6  -3   15.98    0.74
  -1   6  -3   17.50    0.74
  -1   6  -3   16.54    0.97
  -1   6  -3   16.11    0.88
   1  -6   3   17.41    0.61
   1  -6   3   16.99    1.47
   1  -6   3   17.84    0.74
   1  -6   3   17.02    0.73
  -2   6  -3   18.28    0.92
  -2   6  -3   17.82    0.77
  -2   6  -3   18.01    0.75
  -2   6  -3   18.63    1.00
   2  -6   3   19.97    1.74
   2  -6   3   18.55    0.80
   2  -6   3   17.68    0.77
   2  -6   3   17.43    0.78
  -3   6  -3   15.55    0.81
  -3   6  -3   15.49    0.72
  -3   6  -3   14.46    0.72
  -3   6  -3   15.04    0.95
   3  -6   3   15.68    0.76
   3  -6   3   15.08    1.45
   3  -6   3   14.96    0.71
  -4   6  -3   -0.05    0.13
  -4   6  -3   -0.05    0.25
  -4   6  -3   -0.09    0.33
  -4   6  -3   -0.28    0.17
   4  -6   3   -0.27    0.19
   4  -6   3    0.06    0.33
   4  -6   3    0.26    0.18
  -5   6  -3    0.88    0.22
  -5   6  -3    0.90    0.45
  -5   6  -3    1.41    0.36
  -5   6  -3    1.04    0.31
   5  -6   3    1.04    0.30
   5  -6   3    1.01    0.28
   5  -6   3    0.82    0.42
  -6   6  -3    3.72    0.49
  -6   6  -3    4.27    0.41
  -6   6  -3    4.56    0.53
  -6   6  -3    2.81    0.53
   6  -6   3    3.96    0.52
   6  -6   3    3.98    0.49
   6  -6   3    3.02    0.53
   6  -6   3    3.31    0.75
  -7   6  -3    0.70    0.26
  -7   6  -3    0.18    0.31
  -7   6  -3    0.54    0.27
   7  -6   3    0.14    0.35
   7  -6   3    0.34    0.42
   7  -6   3    0.44    0.30
   7  -6   3    0.34    0.30
  -8   6  -3    1.01    0.40
  -8   6  -3    0.99    0.30
  -8   6  -3    1.74    0.48
   8  -6   3    1.07    0.38
   8  -6   3    0.36    0.52
   8  -6   3    0.79    0.30
   8  -6   3    0.86    0.45
  -9   6  -3    0.59    0.41
  -9   6  -3    0.45    0.42
  -9   6  -3   -0.20    0.26
  -9   6  -3   -0.13    0.31
   9  -6   3   -0.12    0.33
   9  -6   3    0.10    0.31
   9  -6   3   -0.44    0.37
   9  -6   3   -0.31    0.27
 -10   6  -3    5.64    0.80
 -10   6  -3    5.33    0.72
  10  -6   3    3.37    0.89
  10  -6   3    5.19    0.70
  10  -6   3    2.97    0.73
 -11   6  -3    0.71    0.44
 -11   6  -3    0.34    0.38
  11  -6   3    0.14    0.58
  11  -6   3   -0.08    0.34
 -12   6  -3    1.02    0.48
 -12   6  -3    0.60    0.46
  12  -6   3    0.42    0.41
  12  -6   3    0.20    0.51
 -13   6  -3   -0.07    0.40
  11   5  -3    0.05    0.48
  10   5  -3    3.50    0.90
 -10  -5   3    4.90    0.94
   9   5  -3    0.63    0.50
   9   5  -3   -0.12    0.31
   9   5  -3    0.40    0.26
  -9  -5   3    0.62    0.51
  -9  -5   3    0.61    0.27
   8   5  -3   -0.17    0.29
   8   5  -3    0.02    0.26
   8   5  -3   -0.17    0.21
  -8  -5   3    0.03    0.22
  -8  -5   3    0.15    0.31
   7   5  -3    9.02    0.57
   7   5  -3    8.12    1.25
   7   5  -3    8.15    0.91
  -7  -5   3    8.10    0.51
  -7  -5   3    8.46    0.89
   6   5  -3    7.69    1.13
   6   5  -3    6.23    0.73
   6   5  -3    7.10    0.51
  -6  -5   3    5.50    0.73
  -6  -5   3    7.51    0.50
   5   5  -3   18.50    0.87
   5   5  -3   15.90    1.36
   5   5  -3   18.13    1.15
   5   5  -3   16.91    0.70
  -5  -5   3   18.83    1.09
  -5  -5   3   17.24    0.70
  -5  -5   3   17.31    0.67
   4   5  -3    6.99    0.67
   4   5  -3    8.42    0.62
   4   5  -3    7.50    0.47
   4   5  -3    7.48    0.43
   4   5  -3    7.76    0.95
   4   5  -3    7.65    0.49
  -4  -5   3    7.71    0.39
  -4  -5   3    8.08    0.47
  -4  -5   3    7.71    0.42
  -4  -5   3    7.40    0.69
   3   5  -3    9.76    0.66
   3   5  -3    8.85    0.57
   3   5  -3    8.63    0.50
   3   5  -3    9.50    0.73
   3   5  -3    9.61    0.47
   3   5  -3    9.02    0.49
  -3  -5   3    9.40    0.49
  -3  -5   3    9.18    0.44
  -3  -5   3    9.26    0.50
  -3  -5   3    9.42    0.69
  -3  -5   3    9.12    0.42
   2   5  -3    0.76    0.10
   2   5  -3    0.70    0.23
   2   5  -3    0.84    0.21
   2   5  -3    0.80    0.26
   2   5  -3    0.40    0.11
   2   5  -3    0.77    0.19
   2   5  -3    0.49    0.22
  -2  -5   3    0.46    0.16
  -2  -5   3    0.68    0.20
  -2  -5   3    0.67    0.17
  -2  -5   3    0.68    0.20
   1   5  -3   38.92    1.07
   1   5  -3   36.94    1.02
   1   5  -3   38.11    1.43
   1   5  -3   40.27    1.36
  -1  -5   3   39.26    1.01
  -1  -5   3   38.44    0.89
  -1  -5   3   39.47    1.07
   0   5  -3    4.72    0.56
   0   5  -3    5.19    0.52
   0   5  -3    4.22    0.36
   0   5  -3    4.84    0.39
   0  -5   3    4.04    0.36
   0  -5   3    4.52    0.35
   0  -5   3    3.01    0.58
  -1   5  -3    7.99    0.44
  -1   5  -3    7.45    0.45
  -1   5  -3    7.13    0.66
  -1   5  -3    7.50    0.55
   1  -5   3    7.48    0.38
   1  -5   3    8.32    1.00
   1  -5   3    7.91    0.46
   1  -5   3    7.74    0.48
  -2   5  -3    0.33    0.21
  -2   5  -3    0.36    0.19
  -2   5  -3    0.22    0.15
  -2   5  -3    0.26    0.21
   2  -5   3    0.28    0.19
   2  -5   3    0.36    0.18
   2  -5   3    0.54    0.33
   2  -5   3    0.04    0.12
  -3   5  -3    7.28    0.47
  -3   5  -3    6.64    0.46
  -3   5  -3    6.91    0.50
  -3   5  -3    6.36    0.61
   3  -5   3    6.58    0.49
   3  -5   3    6.40    0.45
   3  -5   3    7.36    1.14
  -4   5  -3    6.81    0.49
  -4   5  -3    6.85    0.46
  -4   5  -3    7.59    0.51
  -4   5  -3    7.40    0.75
   4  -5   3    7.21    0.53
   4  -5   3    7.44    1.01
   4  -5   3    7.05    0.49
  -5   5  -3   33.85    1.04
  -5   5  -3   33.35    1.49
  -5   5  -3   33.00    1.08
  -5   5  -3   32.78    1.13
   5  -5   3   33.89    2.14
   5  -5   3   32.63    1.61
   5  -5   3   30.52    1.08
   5  -5   3   29.60    1.07
  -6   5  -3    2.16    0.36
  -6   5  -3    2.36    0.28
  -6   5  -3    2.13    0.44
  -6   5  -3    1.72    0.34
   6  -5   3    1.71    0.44
   6  -5   3    2.63    0.42
   6  -5   3    1.18    0.42
   6  -5   3    2.18    0.39
  -7   5  -3   -0.30    0.16
  -7   5  -3    0.17    0.24
  -7   5  -3   -0.07    0.27
   7  -5   3    0.29    0.37
   7  -5   3   -0.04    0.22
   7  -5   3   -0.19    0.32
   7  -5   3    0.02    0.22
  -8   5  -3    3.68    0.64
  -8   5  -3    3.45    0.54
  -8   5  -3    4.87    0.55
   8  -5   3    4.45    0.56
   8  -5   3    3.06    0.71
   8  -5   3    3.32    0.64
   8  -5   3    4.05    0.52
  -9   5  -3    4.61    0.54
  -9   5  -3    3.85    0.60
  -9   5  -3    5.34    0.70
  -9   5  -3    4.38    0.70
   9  -5   3    4.77    0.60
   9  -5   3    4.94    0.61
   9  -5   3    2.77    0.78
 -10   5  -3   13.22    0.94
 -10   5  -3   12.55    0.96
  10  -5   3   11.91    1.49
  10  -5   3   10.43    1.63
  10  -5   3   12.46    0.89
 -11   5  -3    1.69    0.52
 -11   5  -3    0.97    0.47
  11  -5   3    1.25    0.75
  11  -5   3    0.71    0.59
  11  -5   3    2.26    0.52
 -12   5  -3    0.12    0.39
 -12   5  -3   -0.55    0.33
  12  -5   3    0.00    0.35
  12  -5   3    0.25    0.63
 -13   5  -3   -0.47    0.37
 -13   5  -3    0.00    0.39
  13  -5   3   -0.17    0.66
  13  -5   3   -0.07    0.33
  11   4  -3    0.86    0.73
  11   4  -3    0.11    0.51
 -11  -4   3    0.85    0.66
  10   4  -3    1.44    0.63
 -10  -4   3    2.14    0.70
   9   4  -3    0.19    0.41
   9   4  -3    0.27    0.22
   9   4  -3    0.18    0.31
  -9  -4   3    0.13    0.21
  -9  -4   3    0.21    0.44
   8   4  -3    1.68    0.58
   8   4  -3    3.08    0.37
   8   4  -3    1.87    0.50
  -8  -4   3    2.99    0.35
  -8  -4   3    3.19    0.69
   7   4  -3   -0.07    0.26
   7   4  -3    0.05    0.34
   7   4  -3    0.21    0.20
  -7  -4   3   -0.33    0.23
  -7  -4   3   -0.27    0.15
   6   4  -3   22.47    1.25
   6   4  -3   22.19    0.93
   6   4  -3   21.56    1.68
   6   4  -3   21.43    0.77
  -6  -4   3   21.13    1.19
  -6  -4   3   20.69    0.71
   5   4  -3    9.16    0.79
   5   4  -3    8.85    1.05
   5   4  -3    8.10    0.58
   5   4  -3    9.01    0.48
  -5  -4   3    8.89    0.49
  -5  -4   3    8.49    0.46
  -5  -4   3    8.71    0.46
  -5  -4   3    8.74    0.71
   4   4  -3    1.40    0.23
   4   4  -3    1.48    0.25
   4   4  -3    0.95    0.26
   4   4  -3    1.48    0.21
   4   4  -3    0.53    0.30
   4   4  -3    1.35    0.23
  -4  -4   3    1.27    0.21
  -4  -4   3    1.19    0.22
  -4  -4   3    1.42    0.18
  -4  -4   3    1.20    0.22
  -4  -4   3    1.42    0.39
   3   4  -3   20.32    1.03
   3   4  -3   19.02    0.64
   3   4  -3   20.37    0.85
   3   4  -3   20.36    0.85
   3   4  -3   20.55    0.63
   3   4  -3   18.33    0.63
  -3  -4   3   18.63    0.62
  -3  -4   3   17.88    0.84
  -3  -4   3   19.87    0.65
  -3  -4   3   19.58    0.57
   2   4  -3    0.77    0.18
   2   4  -3    0.41    0.19
   2   4  -3    0.47    0.15
   2   4  -3    0.21    0.18
   2   4  -3    0.45    0.16
   2   4  -3    0.51    0.15
  -2  -4   3    0.44    0.13
  -2  -4   3    0.45    0.24
  -2  -4   3    0.66    0.18
  -2  -4   3    0.44    0.14
  -2  -4   3    0.37    0.16
   1   4  -3  136.56    2.38
   1   4  -3  133.26    3.23
   1   4  -3  135.28    3.14
   1   4  -3  136.44    2.44
  -1  -4   3  134.32    2.44
  -1  -4   3  135.54    2.43
  -1  -4   3  129.15    2.20
  -1  -4   3  133.35    2.32
   0   4  -3   12.13    0.50
   0   4  -3   11.55    0.68
   0   4  -3   11.33    0.47
   0   4  -3   11.22    0.64
   0  -4   3   10.73    0.48
   0  -4   3   11.74    1.12
   0  -4   3   11.63    0.50
   0  -4   3   11.90    0.49
  -1   4  -3    3.61    0.30
  -1   4  -3    4.05    0.34
  -1   4  -3    3.30    0.35
  -1   4  -3    3.62    0.42
   1  -4   3    3.34    0.31
   1  -4   3    3.83    0.31
   1  -4   3    2.59    0.50
   1  -4   3    3.16    0.28
  -2   4  -3    0.02    0.17
  -2   4  -3    0.19    0.14
  -2   4  -3    0.31    0.13
  -2   4  -3   -0.03    0.10
   2  -4   3   -0.07    0.14
   2  -4   3   -0.08    0.13
   2  -4   3   -0.01    0.11
   2  -4   3    0.04    0.24
  -3   4  -3    0.04    0.11
  -3   4  -3    0.27    0.16
  -3   4  -3    0.19    0.11
  -3   4  -3    0.21    0.20
   3  -4   3   -0.10    0.11
   3  -4   3    0.16    0.30
   3  -4   3    0.21    0.14
  -4   4  -3    5.32    0.37
  -4   4  -3    5.04    0.37
  -4   4  -3    5.09    0.54
  -4   4  -3    5.25    0.44
   4  -4   3    4.93    0.39
   4  -4   3    4.93    0.85
   4  -4   3    4.88    0.39
   4  -4   3    5.68    0.70
  -5   4  -3   11.94    0.50
  -5   4  -3   11.77    0.80
  -5   4  -3   11.27    0.56
  -5   4  -3   11.53    0.64
   5  -4   3   10.61    0.87
   5  -4   3   11.27    0.61
   5  -4   3   11.71    0.64
   5  -4   3   10.98    1.17
  -6   4  -3    0.47    0.25
  -6   4  -3    0.65    0.11
  -6   4  -3    1.08    0.26
  -6   4  -3    0.94    0.37
   6  -4   3    0.65    0.34
   6  -4   3    0.61    0.22
   6  -4   3    0.81    0.24
   6  -4   3    0.56    0.29
  -7   4  -3    0.88    0.27
  -7   4  -3    1.12    0.33
  -7   4  -3    0.83    0.38
   7  -4   3    0.43    0.31
   7  -4   3    1.36    0.34
   7  -4   3    0.72    0.39
   7  -4   3    1.24    0.29
  -8   4  -3    1.73    0.41
  -8   4  -3    1.52    0.34
  -8   4  -3    1.69    0.48
   8  -4   3    1.05    0.46
   8  -4   3    1.71    0.36
   8  -4   3    2.26    0.42
   8  -4   3    1.49    0.55
  -9   4  -3   34.60    1.21
  -9   4  -3   35.65    1.44
  -9   4  -3   35.36    1.68
  -9   4  -3   36.54    1.34
   9  -4   3   31.55    1.26
   9  -4   3   33.98    2.53
   9  -4   3   33.52    1.28
   9  -4   3   31.92    2.04
 -10   4  -3    0.10    0.31
 -10   4  -3    0.46    0.37
  10  -4   3   -0.24    0.45
  10  -4   3   -0.12    0.43
  10  -4   3    0.84    0.35
 -11   4  -3   -0.09    0.32
 -11   4  -3   -0.37    0.32
  11  -4   3   -0.13    0.30
  11  -4   3   -0.40    0.43
  11  -4   3    0.02    0.54
 -12   4  -3    0.21    0.38
 -12   4  -3    0.48    0.40
  12  -4   3   -0.72    0.53
  12  -4   3    0.25    0.36
  12  -4   3   -0.06    0.55
 -13   4  -3    0.74    0.44
 -13   4  -3   -0.16    0.36
  13  -4   3   -0.04    0.32
  13  -4   3   -0.49    0.56
  11   3  -3    0.25    0.41
  11   3  -3    0.14    0.56
 -11  -3   3    0.34    0.57
  10   3  -3    0.52    0.49
  10   3  -3    0.42    0.58
 -10  -3   3    1.57    0.61
   9   3  -3    1.68    0.29
   9   3  -3    0.92    0.45
   9   3  -3    1.38    0.42
  -9  -3   3    2.34    0.29
  -9  -3   3    2.19    0.57
   8   3  -3   -0.22    0.15
   8   3  -3   -0.33    0.26
   8   3  -3    0.16    0.39
  -8  -3   3    0.11    0.18
  -8  -3   3    0.49    0.35
   7   3  -3    7.54    0.77
   7   3  -3    7.75    0.45
   7   3  -3    8.13    1.16
  -7  -3   3    7.41    0.75
  -7  -3   3    7.07    0.42
   6   3  -3    0.23    0.23
   6   3  -3    0.00    0.16
   6   3  -3    0.06    0.21
   6   3  -3   -0.05    0.15
  -6  -3   3    0.04    0.15
  -6  -3   3    0.08    0.34
   5   3  -3    1.60    0.27
   5   3  -3    1.75    0.23
   5   3  -3    1.87    0.20
   5   3  -3    1.28    0.40
   5   3  -3    1.36    0.32
   5   3  -3    1.69    0.20
  -5  -3   3    1.59    0.22
  -5  -3   3    1.76    0.27
  -5  -3   3    1.65    0.16
  -5  -3   3    1.85    0.43
   4   3  -3    0.16    0.12
   4   3  -3   -0.03    0.14
   4   3  -3    0.34    0.21
   4   3  -3    0.22    0.13
   4   3  -3    0.05    0.15
   4   3  -3    0.19    0.10
  -4  -3   3    0.17    0.09
  -4  -3   3    0.02    0.13
  -4  -3   3    0.11    0.11
  -4  -3   3    0.29    0.22
  -4  -3   3    0.06    0.12
   3   3  -3   15.13    0.84
   3   3  -3   16.50    0.73
   3   3  -3   16.21    0.49
   3   3  -3   16.09    0.52
   3   3  -3   16.31    0.50
  -3  -3   3   15.97    0.56
  -3  -3   3   16.12    0.50
  -3  -3   3   15.78    0.77
   2   3  -3    6.83    0.52
   2   3  -3    7.22    0.33
   2   3  -3    7.17    0.34
   2   3  -3    7.32    0.47
   2   3  -3    7.31    0.34
  -2  -3   3    7.48    0.34
  -2  -3   3    7.63    0.35
  -2  -3   3    7.20    0.33
  -2  -3   3    7.41    0.50
  -2  -3   3    7.10    0.30
   1   3  -3    2.75    0.22
   1   3  -3    3.24    0.39
   1   3  -3    2.48    0.23
   1   3  -3    2.58    0.21
   1   3  -3    2.92    0.23
   1   3  -3    2.79    0.34
  -1  -3   3    2.60    0.22
  -1  -3   3    2.78    0.33
  -1  -3   3    2.75    0.22
  -1  -3   3    2.56    0.22
  -1  -3   3    2.71    0.24
   0   3  -3   41.39    0.94
   0   3  -3   40.24    1.27
   0   3  -3   40.06    0.91
   0   3  -3   40.87    1.02
   0   3  -3   40.56    0.95
   0   3  -3   41.13    1.27
   0  -3   3   41.31    0.95
   0  -3   3   40.39    0.95
   0  -3   3   40.90    0.92
  -1   3  -3   63.13    1.33
  -1   3  -3   63.19    1.67
  -1   3  -3   62.77    1.32
  -1   3  -3   64.90    1.76
  -1   3  -3   62.66    1.61
  -1   3  -3   62.92    1.28
   1  -3   3   64.35    1.33
   1  -3   3   63.51    1.35
   1  -3   3   62.75    2.45
   1  -3   3   62.96    1.31
   1  -3   3   66.34    1.63
  -2   3  -3    0.10    0.10
  -2   3  -3   -0.02    0.08
  -2   3  -3    0.16    0.21
  -2   3  -3   -0.09    0.13
   2  -3   3    0.15    0.16
   2  -3   3    0.25    0.26
   2  -3   3   -0.06    0.12
   2  -3   3   -0.07    0.12
  -3   3  -3    5.51    0.36
  -3   3  -3    5.54    0.34
  -3   3  -3    5.81    0.55
  -3   3  -3    5.29    0.39
   3  -3   3    5.57    0.39
   3  -3   3    5.61    0.37
   3  -3   3    6.05    0.78
   3  -3   3    5.96    0.58
  -4   3  -3   62.26    1.47
  -4   3  -3   64.83    1.41
  -4   3  -3   60.97    1.45
  -4   3  -3   61.00    1.85
   4  -3   3   61.67    1.30
   4  -3   3   60.57    2.56
   4  -3   3   63.18    2.21
   4  -3   3   63.01    1.48
   4  -3   3   61.95    1.49
  -5   3  -3   53.68    1.31
  -5   3  -3   57.78    1.81
  -5   3  -3   53.13    1.37
  -5   3  -3   54.55    1.24
   5  -3   3   55.89    1.43
   5  -3   3   54.98    1.43
   5  -3   3   53.80    2.49
   5  -3   3   57.92    2.17
  -6   3  -3    0.52    0.25
  -6   3  -3    0.77    0.24
  -6   3  -3    0.66    0.32
   6  -3   3    0.76    0.23
   6  -3   3    0.71    0.25
   6  -3   3    0.36    0.29
   6  -3   3    0.50    0.27
  -7   3  -3    0.20    0.29
  -7   3  -3    0.10    0.19
  -7   3  -3    0.20    0.20
   7  -3   3    0.01    0.25
   7  -3   3    0.13    0.30
   7  -3   3    0.11    0.16
   7  -3   3    0.07    0.21
  -8   3  -3    0.18    0.21
  -8   3  -3   -0.13    0.20
  -8   3  -3    0.25    0.31
  -8   3  -3   -0.19    0.20
   8  -3   3    0.02    0.32
   8  -3   3    0.41    0.28
   8  -3   3    0.42    0.31
   8  -3   3    0.31    0.26
  -9   3  -3    7.53    0.59
  -9   3  -3    8.15    0.70
  -9   3  -3    8.30    0.85
  -9   3  -3    8.47    0.70
   9  -3   3    7.96    0.65
   9  -3   3    6.89    1.01
   9  -3   3    7.99    0.68
 -10   3  -3   11.66    0.82
 -10   3  -3   11.74    0.86
  10  -3   3   11.89    1.77
  10  -3   3   12.13    0.84
  10  -3   3   11.80    1.45
 -11   3  -3    0.66    0.39
 -11   3  -3    0.75    0.39
  11  -3   3    0.60    0.58
  11  -3   3    0.30    0.52
  11  -3   3    0.82    0.37
 -12   3  -3    0.68    0.40
 -12   3  -3    0.58    0.37
  12  -3   3    0.26    0.55
  12  -3   3    1.11    0.42
  12  -3   3    0.31    0.60
 -13   3  -3    0.29    0.39
 -13   3  -3    0.33    0.41
  13  -3   3   -0.11    0.41
  13  -3   3   -0.83    0.51
  13  -3   3    0.49    0.37
 -14   3  -3    0.62    0.47
  12   2  -3    0.09    0.52
  11   2  -3    0.14    0.47
  11   2  -3   -0.03    0.44
 -11  -2   3    0.43    0.45
  10   2  -3    0.46    0.46
  10   2  -3    0.03    0.49
 -10  -2   3    0.09    0.34
 -10  -2   3    0.14    0.34
   9   2  -3   -0.21    0.22
   9   2  -3   -0.04    0.41
   9   2  -3    0.01    0.15
  -9  -2   3   -0.08    0.21
  -9  -2   3    0.36    0.45
   8   2  -3    6.64    0.76
   8   2  -3    5.24    0.88
   8   2  -3    8.11    0.44
  -8  -2   3    7.57    0.39
  -8  -2   3    9.09    0.92
  -8  -2   3    8.35    0.77
   7   2  -3   27.05    1.88
   7   2  -3   27.20    1.11
   7   2  -3   27.75    0.78
   7   2  -3   28.00    1.30
  -7  -2   3   27.40    0.73
  -7  -2   3   26.39    1.31
  -7  -2   3   28.66    1.26
   6   2  -3   13.59    0.50
   6   2  -3   14.49    1.24
   6   2  -3   13.61    0.72
   6   2  -3   14.89    0.89
  -6  -2   3   14.01    0.89
  -6  -2   3   14.17    0.84
  -6  -2   3   13.32    0.47
  -6  -2   3   14.03    0.47
   5   2  -3    0.27    0.26
   5   2  -3    0.36    0.10
   5   2  -3    0.19    0.17
   5   2  -3    0.41    0.10
   5   2  -3    0.34    0.12
   5   2  -3    0.43    0.18
  -5  -2   3    0.31    0.29
  -5  -2   3    0.44    0.13
  -5  -2   3    0.34    0.13
  -5  -2   3    0.47    0.22
  -5  -2   3    0.43    0.06
   4   2  -3   11.28    0.71
   4   2  -3   10.60    0.95
   4   2  -3   10.98    0.32
   4   2  -3   10.81    0.34
   4   2  -3   11.25    0.38
   4   2  -3   11.64    0.62
  -4  -2   3   10.64    0.50
  -4  -2   3   11.92    0.72
  -4  -2   3   11.29    0.26
  -4  -2   3   10.88    0.36
  -4  -2   3   10.84    0.36
   3   2  -3    0.93    0.20
   3   2  -3    0.90    0.12
   3   2  -3    0.93    0.21
   3   2  -3    0.95    0.12
   3   2  -3    1.00    0.14
  -3  -2   3    0.74    0.23
  -3  -2   3    1.09    0.10
  -3  -2   3    1.13    0.19
  -3  -2   3    1.01    0.08
  -3  -2   3    1.07    0.13
   2   2  -3   11.79    0.36
   2   2  -3   13.27    0.69
   2   2  -3   12.43    0.36
   2   2  -3   12.43    0.36
   2   2  -3   11.30    0.57
  -2  -2   3   11.99    0.45
  -2  -2   3   11.83    0.59
  -2  -2   3   12.39    0.31
  -2  -2   3   12.01    0.37
  -2  -2   3   11.56    0.31
   1   2  -3  137.44    2.19
   1   2  -3  139.15    3.09
   1   2  -3  139.67    2.18
   1   2  -3  137.77    2.25
   1   2  -3  137.83    3.30
   1   2  -3  136.49    3.06
  -1  -2   3  135.17    2.22
  -1  -2   3  135.13    2.59
  -1  -2   3  136.33    2.26
  -1  -2   3  136.59    2.25
   0   2  -3    0.10    0.09
   0   2  -3    0.11    0.09
   0   2  -3    0.24    0.12
   0   2  -3    0.13    0.09
   0   2  -3    0.07    0.09
   0   2  -3    0.09    0.11
   0  -2   3    0.17    0.12
   0  -2   3    0.02    0.08
   0  -2   3    0.38    0.10
   0  -2   3    0.01    0.08
   0  -2   3    0.09    0.07
   0  -2   3    0.09    0.07
  -1   2  -3    0.87    0.28
  -1   2  -3    0.94    0.15
  -1   2  -3    0.92    0.22
  -1   2  -3    1.11    0.20
  -1   2  -3    0.84    0.16
  -1   2  -3    0.78    0.14
  -1   2  -3    0.57    0.14
   1  -2   3    0.91    0.15
   1  -2   3    0.80    0.15
   1  -2   3    1.11    0.17
   1  -2   3    0.80    0.27
   1  -2   3    0.93    0.16
  -2   2  -3   11.45    0.42
  -2   2  -3   12.10    0.60
  -2   2  -3   11.27    0.59
  -2   2  -3   11.65    0.50
  -2   2  -3   11.91    0.46
  -2   2  -3   11.92    0.78
  -2   2  -3   11.83    0.47
   2  -2   3   12.34    0.84
   2  -2   3   11.21    0.47
   2  -2   3   12.50    0.62
   2  -2   3   12.44    0.47
   2  -2   3   11.33    0.45
  -3   2  -3   19.32    0.62
  -3   2  -3   18.94    0.84
  -3   2  -3   19.53    0.86
  -3   2  -3   18.76    0.62
  -3   2  -3   19.55    0.60
   3  -2   3   20.17    1.02
   3  -2   3   19.64    0.47
   3  -2   3   18.83    1.09
   3  -2   3   19.67    0.65
   3  -2   3   19.20    0.65
  -4   2  -3    1.11    0.28
  -4   2  -3    0.73    0.16
  -4   2  -3    0.89    0.20
  -4   2  -3    0.76    0.11
   4  -2   3    0.75    0.22
   4  -2   3    0.95    0.16
   4  -2   3    0.71    0.21
   4  -2   3    0.62    0.23
   4  -2   3    0.82    0.26
  -5   2  -3   48.97    1.08
  -5   2  -3   50.01    1.20
  -5   2  -3   48.66    1.56
  -5   2  -3   51.02    1.29
   5  -2   3   49.40    1.30
   5  -2   3   48.92    1.29
   5  -2   3   52.22    2.32
   5  -2   3   52.42    2.04
  -6   2  -3   69.31    1.53
  -6   2  -3   68.91    1.61
  -6   2  -3   69.56    2.03
  -6   2  -3   67.13    1.63
   6  -2   3   69.39    2.97
   6  -2   3   70.85    1.69
   6  -2   3   66.00    1.64
   6  -2   3   68.23    2.58
  -7   2  -3    6.64    0.46
  -7   2  -3    6.65    0.50
  -7   2  -3    6.30    0.63
  -7   2  -3    6.59    0.50
  -7   2  -3    6.81    0.53
   7  -2   3    7.05    0.94
   7  -2   3    6.16    0.48
   7  -2   3    6.57    0.52
   7  -2   3    6.31    0.90
  -8   2  -3   19.67    0.90
  -8   2  -3   20.47    0.91
  -8   2  -3   20.47    0.82
  -8   2  -3   19.96    0.93
  -8   2  -3   19.20    1.06
   8  -2   3   21.11    0.95
   8  -2   3   20.78    0.91
   8  -2   3   21.35    1.79
   8  -2   3   19.72    1.43
  -9   2  -3    1.23    0.39
  -9   2  -3    1.28    0.34
  -9   2  -3    0.80    0.27
  -9   2  -3    0.75    0.34
   9  -2   3    0.47    0.42
   9  -2   3    0.73    0.31
   9  -2   3    1.00    0.34
   9  -2   3    0.60    0.37
 -10   2  -3    0.57    0.35
 -10   2  -3    1.23    0.44
 -10   2  -3    0.77    0.34
  10  -2   3    1.18    0.53
  10  -2   3    0.88    0.47
  10  -2   3    1.68    0.43
 -11   2  -3    3.37    0.64
 -11   2  -3    3.56    0.56
 -11   2  -3    3.42    0.57
  11  -2   3    2.15    0.72
  11  -2   3    2.91    0.53
  11  -2   3    2.05    0.68
 -12   2  -3    1.67    0.47
 -12   2  -3    2.19    0.50
  12  -2   3    2.09    0.49
  12  -2   3    1.33    0.63
  12  -2   3    1.65    0.72
 -13   2  -3    0.54    0.39
 -13   2  -3   -0.27    0.37
  13  -2   3    0.49    0.37
  13  -2   3   -0.35    0.53
  13  -2   3    0.54    0.65
 -14   2  -3    0.24    0.44
  14  -2   3   -0.82    0.60
  14  -2   3   -0.04    0.34
  12   1  -3    0.17    0.39
 -12  -1   3    0.26    0.45
  11   1  -3   -0.09    0.51
  11   1  -3    0.13    0.42
 -11  -1   3    0.28    0.55
 -11  -1   3    0.13    0.37
  10   1  -3    1.41    0.71
  10   1  -3    1.29    0.51
 -10  -1   3    1.87    0.53
 -10  -1   3    1.43    0.61
   9   1  -3    0.79    0.20
   9   1  -3    0.27    0.37
   9   1  -3    0.26    0.48
  -9  -1   3    0.53    0.39
  -9  -1   3    0.37    0.37
   8   1  -3    0.27    0.37
   8   1  -3    0.52    0.45
   8   1  -3    0.97    0.20
   8   1  -3    0.45    0.24
  -8  -1   3    0.35    0.44
  -8  -1   3    1.01    0.18
  -8  -1   3    0.84    0.37
   7   1  -3    2.13    0.38
   7   1  -3    1.47    0.50
   7   1  -3    2.14    0.24
   7   1  -3    1.24    0.45
  -7  -1   3    2.09    0.46
  -7  -1   3    2.03    0.52
  -7  -1   3    1.94    0.22
   6   1  -3   31.61    0.74
   6   1  -3   32.28    1.85
   6   1  -3   30.72    0.68
   6   1  -3   30.63    1.24
  -6  -1   3   31.39    0.70
  -6  -1   3   30.22    1.20
  -6  -1   3   30.68    1.30
  -6  -1   3   30.94    0.72
   5   1  -3    1.76    0.29
   5   1  -3    2.14    0.18
   5   1  -3    1.47    0.38
   5   1  -3    2.23    0.16
  -5  -1   3    2.23    0.46
  -5  -1   3    2.01    0.18
  -5  -1   3    2.40    0.37
  -5  -1   3    1.95    0.17
   4   1  -3    0.41    0.17
   4   1  -3    0.49    0.10
   4   1  -3    0.41    0.08
   4   1  -3    0.45    0.24
  -4  -1   3    0.46    0.23
  -4  -1   3    0.33    0.09
  -4  -1   3    0.39    0.09
  -4  -1   3    0.40    0.22
  -4  -1   3    0.36    0.14
   3   1  -3    3.71    0.38
   3   1  -3    4.21    0.15
   3   1  -3    4.28    0.17
  -3  -1   3    4.33    0.39
  -3  -1   3    3.95    0.30
  -3  -1   3    3.89    0.35
  -3  -1   3    4.06    0.15
   2   1  -3    0.21    0.04
   2   1  -3    0.30    0.06
   2   1  -3    0.11    0.10
   2   1  -3    0.21    0.05
   2   1  -3    0.30    0.04
   2   1  -3    0.09    0.12
  -2  -1   3    0.22    0.17
  -2  -1   3    0.28    0.06
  -2  -1   3    0.18    0.06
  -2  -1   3    0.21    0.06
  -2  -1   3    0.23    0.10
  -2  -1   3    0.18    0.14
   1   1  -3   19.06    0.40
   1   1  -3   18.90    0.41
   1   1  -3   18.49    0.40
   1   1  -3   18.66    0.41
   1   1  -3   19.44    0.77
   1   1  -3   18.27    0.70
  -1  -1   3   17.89    0.52
  -1  -1   3   18.96    0.38
  -1  -1   3   18.73    0.36
  -1  -1   3   18.21    0.63
  -1  -1   3   18.32    0.42
  -1  -1   3   18.76    0.43
   0   1  -3    2.69    0.26
   0   1  -3    2.34    0.25
   0   1  -3    2.49    0.17
   0   1  -3    2.60    0.17
   0   1  -3    2.49    0.15
   0   1  -3    2.77    0.17
   0   1  -3    1.61    0.30
   0   1  -3    2.87    0.23
   0  -1   3    2.48    0.23
   0  -1   3    2.57    0.17
   0  -1   3    2.50    0.17
   0  -1   3    2.62    0.14
   0  -1   3    2.58    0.17
   0  -1   3    2.31    0.20
   0  -1   3    2.50    0.16
  -1   1  -3    0.51    0.12
  -1   1  -3    0.47    0.12
  -1   1  -3    0.77    0.19
  -1   1  -3    0.59    0.17
  -1   1  -3    0.36    0.11
  -1   1  -3    0.43    0.18
  -1   1  -3    0.39    0.10
   1  -1   3    0.25    0.11
   1  -1   3    0.43    0.08
   1  -1   3    0.50    0.14
   1  -1   3    0.68    0.14
   1  -1   3    0.60    0.12
   1  -1   3    0.37    0.08
   1  -1   3    0.50    0.19
   1  -1   3    0.46    0.11
  -2   1  -3    7.78    0.35
  -2   1  -3    7.28    0.53
  -2   1  -3    7.74    0.44
  -2   1  -3    7.40    0.31
  -2   1  -3    7.65    0.35
  -2   1  -3    8.13    0.51
   2  -1   3    8.50    0.55
   2  -1   3    7.72    0.37
   2  -1   3    7.60    0.59
   2  -1   3    7.54    0.34
   2  -1   3    7.54    0.34
   2  -1   3    8.55    0.68
  -3   1  -3    9.20    0.65
  -3   1  -3    9.29    0.38
  -3   1  -3    9.17    0.40
  -3   1  -3    9.42    0.66
  -3   1  -3    9.92    0.51
   3  -1   3    9.39    0.27
   3  -1   3    9.74    0.75
   3  -1   3    8.91    0.41
   3  -1   3    9.35    0.68
   3  -1   3    9.17    0.42
  -4   1  -3   56.74    1.56
  -4   1  -3   57.87    1.17
  -4   1  -3   56.30    1.89
  -4   1  -3   55.95    1.21
  -4   1  -3   55.06    1.28
   4  -1   3   60.60    1.36
   4  -1   3   58.19    1.16
   4  -1   3   58.00    2.04
   4  -1   3   56.53    1.32
   4  -1   3   57.90    2.22
  -5   1  -3   20.78    0.74
  -5   1  -3   21.43    0.59
  -5   1  -3   20.05    1.08
  -5   1  -3   20.56    0.86
  -5   1  -3   20.87    0.69
  -5   1  -3   20.71    0.67
   5  -1   3   20.48    0.76
   5  -1   3   20.02    1.29
   5  -1   3   21.86    1.23
   5  -1   3   20.22    0.76
  -6   1  -3   14.54    0.64
  -6   1  -3   15.19    0.65
  -6   1  -3   16.64    0.44
  -6   1  -3   16.18    0.80
  -6   1  -3   16.12    0.63
   6  -1   3   16.72    0.70
   6  -1   3   17.04    1.13
   6  -1   3   17.22    1.30
   6  -1   3   15.14    0.70
  -7   1  -3    1.57    0.32
  -7   1  -3    2.01    0.29
  -7   1  -3    2.07    0.33
  -7   1  -3    1.99    0.31
  -7   1  -3    2.07    0.35
   7  -1   3    1.35    0.39
   7  -1   3    1.98    0.35
   7  -1   3    1.87    0.34
   7  -1   3    1.25    0.41
  -8   1  -3   51.73    1.46
  -8   1  -3   53.79    1.51
  -8   1  -3   52.41    1.58
  -8   1  -3   52.87    1.36
  -8   1  -3   52.50    1.73
   8  -1   3   53.13    2.81
   8  -1   3   51.41    1.52
   8  -1   3   52.73    1.51
   8  -1   3   54.16    2.50
  -9   1  -3   -0.27    0.28
  -9   1  -3   -0.17    0.20
  -9   1  -3    0.20    0.26
  -9   1  -3   -0.01    0.28
   9  -1   3   -0.31    0.23
   9  -1   3   -0.07    0.24
   9  -1   3   -0.21    0.21
   9  -1   3    0.07    0.26
 -10   1  -3    0.08    0.34
 -10   1  -3   -0.77    0.24
 -10   1  -3    0.20    0.26
  10  -1   3   -0.31    0.36
  10  -1   3   -0.03    0.22
  10  -1   3   -0.11    0.37
 -11   1  -3   -0.23    0.30
 -11   1  -3    0.00    0.25
 -11   1  -3   -0.22    0.29
  11  -1   3   -0.19    0.37
  11  -1   3    0.08    0.30
  11  -1   3    0.08    0.33
 -12   1  -3    0.93    0.48
 -12   1  -3    0.61    0.38
 -12   1  -3    0.96    0.42
  12  -1   3    0.59    0.56
  12  -1   3    1.12    0.41
  12  -1   3    0.50    0.53
 -13   1  -3   -0.38    0.28
 -13   1  -3   -0.10    0.43
 -13   1  -3   -0.04    0.34
  13  -1   3   -0.46    0.46
  13  -1   3   -0.41    0.46
  13  -1   3    0.07    0.33
 -14   1  -3   -0.23    0.35
 -14   1  -3    0.38    0.57
  14  -1   3   -0.01    0.33
  14  -1   3   -0.17    0.60
  14  -1   3   -0.80    0.49
  12   0  -3    0.16    0.46
 -12   0   3   -0.18    0.41
  11   0  -3    0.08    0.39
  11   0  -3    0.14    0.45
 -11   0   3    0.13    0.40
 -11   0   3    0.06    0.52
  10   0  -3    0.30    0.39
  10   0  -3    0.50    0.52
 -10   0   3   -0.18    0.41
 -10   0   3   -0.19    0.32
   9   0  -3   -0.13    0.13
   9   0  -3   -0.24    0.27
   9   0  -3   -0.14    0.43
  -9   0   3   -0.11    0.27
  -9   0   3   -0.09    0.33
   8   0  -3    0.83    0.42
   8   0  -3    0.61    0.49
   8   0  -3    0.28    0.23
   8   0  -3    1.07    0.20
  -8   0   3    1.02    0.42
  -8   0   3    1.18    0.40
  -8   0   3    1.59    0.21
   7   0  -3    8.82    1.08
   7   0  -3    7.91    1.20
   7   0  -3    8.88    0.39
   7   0  -3    8.79    0.67
  -7   0   3    8.56    0.36
  -7   0   3   10.22    0.78
  -7   0   3    8.66    0.85
   6   0  -3    0.27    0.25
   6   0  -3    0.14    0.15
   6   0  -3    0.20    0.24
   6   0  -3    0.26    0.12
   6   0  -3    0.60    0.12
  -6   0   3    0.20    0.26
  -6   0   3    0.06    0.24
  -6   0   3    0.29    0.12
  -6   0   3    0.26    0.12
   5   0  -3   33.20    1.68
   5   0  -3   31.86    1.97
   5   0  -3   31.22    0.58
   5   0  -3   30.71    0.61
   5   0  -3   31.72    0.66
   5   0  -3   32.81    1.18
  -5   0   3   31.55    1.23
  -5   0   3   31.96    0.66
  -5   0   3   33.81    1.20
  -5   0   3   31.63    0.64
   4   0  -3   22.38    0.43
   4   0  -3   23.75    0.47
   4   0  -3   21.45    0.46
   4   0  -3   24.15    1.29
   4   0  -3   23.87    0.92
  -4   0   3   23.10    0.44
  -4   0   3   22.34    0.91
  -4   0   3   22.70    0.45
  -4   0   3   23.58    1.00
   3   0  -3    0.55    0.09
   3   0  -3    0.56    0.05
   3   0  -3    0.62    0.04
  -3   0   3    0.56    0.15
  -3   0   3    0.53    0.20
  -3   0   3    0.58    0.18
   2   0  -3    9.14    0.28
  -2   0   3    9.72    0.49
  -2   0   3    9.16    0.28
[truncated: 903,030 more chars]
