# Supplementary material for: Crystal structure of 5′′-benzyl­idene-1′-methyl-4′-phenyl­tri­spiro­[ace­naphthyl­ene-1,2′-pyrrolidine-3′,1′′-cyclo­hexane-3′′,2′′′-[1,3]dioxane]-2,6′′-dione
Source: Acta Crystallogr E Crystallogr Commun. 2016 Feb 20;72(Pt 3):387–90. doi: 10.1107/S2056989016002875 (PMC4778841; doi:10.1107/S2056989016002875)
Supplement: Supplementary file 2 [file e-72-00387-Isup2.hkl]

data_I                                                                          
_shelx_title '   in P-1'                                                        
_shelx_refln_list_code          4                                               
_shelx_F_calc_maximum      122.90                                               
_exptl_crystal_F_000       572.00                                               
_reflns_d_resolution_high  0.8409                                               
                                                                                
loop_                                                                           
 _space_group_symop_operation_xyz                                               
 'x, y, z'                                                                      
 '-x, -y, -z'                                                                   
                                                                                
_cell_length_a    10.8861                                                       
_cell_length_b    11.4899                                                       
_cell_length_c    11.9171                                                       
_cell_angle_alpha  83.830                                                       
_cell_angle_beta   65.253                                                       
_cell_angle_gamma  86.397                                                       
                                                                                
_shelx_F_squared_multiplier     1.000                                           
                                                                                
loop_                                                                           
 _refln_index_h                                                                 
 _refln_index_k                                                                 
 _refln_index_l                                                                 
 _refln_F_squared_calc                                                          
 _refln_F_squared_meas                                                          
 _refln_F_squared_sigma                                                         
 _refln_observed_status                                                         
   1   0   0          1.31         -0.61         0.40 o                         
   2   0   0       2981.64       2791.36        11.33 o                         
   3   0   0        812.04        773.22         4.12 o                         
   4   0   0        169.72        149.18         1.81 o                         
   5   0   0       1533.97       1580.59         9.62 o                         
   6   0   0         26.90         30.04         1.22 o                         
   7   0   0         29.16         31.10         1.34 o                         
   8   0   0         35.13         31.63         2.72 o                         
   9   0   0         57.05         58.56         5.07 o                         
  10   0   0        156.65        171.81         5.31 o                         
  11   0   0         27.43         32.04         3.10 o                         
 -11   1   0         11.83          7.80         2.26 o                         
 -10   1   0         37.42         35.21         3.08 o                         
  -9   1   0         22.26         22.06         2.66 o                         
  -8   1   0        168.37        175.08         4.78 o                         
  -7   1   0        401.20        418.50         4.26 o                         
  -6   1   0         30.05         29.04         1.20 o                         
  -5   1   0        938.04        949.74         6.55 o                         
  -4   1   0       1107.37       1111.80         7.01 o                         
  -3   1   0        343.87        325.57         2.71 o                         
  -2   1   0        372.96        373.48         2.34 o                         
  -1   1   0       3479.99       3485.77        32.79 o                         
   1   1   0       3845.16       3510.55        55.89 o                         
   2   1   0       9599.99       9607.79        35.75 o                         
   3   1   0       2106.64       2082.52         8.75 o                         
   4   1   0        526.33        545.80         3.62 o                         
   5   1   0         69.35         53.37         1.15 o                         
   6   1   0        113.67        113.99         1.76 o                         
   7   1   0         37.37         35.64         1.57 o                         
   8   1   0         18.99         14.92         1.76 o                         
   9   1   0         12.99         13.25         2.15 o                         
  10   1   0        138.49        145.93         5.10 o                         
  11   1   0          8.84         10.24         2.44 o                         
 -11   2   0          2.56          0.59         2.01 o                         
 -10   2   0         35.44         34.85         3.00 o                         
  -9   2   0          0.06         -1.54         1.47 o                         
  -8   2   0         87.18         91.44         4.76 o                         
  -7   2   0         15.28         12.55         0.83 o                         
  -6   2   0         43.57         50.25         1.48 o                         
  -5   2   0         31.46         28.70         0.99 o                         
  -4   2   0        601.20        591.92         4.65 o                         
  -3   2   0        313.48        314.17         2.98 o                         
  -2   2   0       8868.64       8926.55        38.60 o                         
  -1   2   0         67.45         57.53         0.85 o                         
   0   2   0       2887.85       2855.16        12.99 o                         
   1   2   0        850.90        755.19         3.81 o                         
   2   2   0       2132.63       2017.91         8.08 o                         
   3   2   0         81.68         80.17         1.04 o                         
   4   2   0         63.96         57.54         1.16 o                         
   5   2   0          2.62          3.17         0.49 o                         
   6   2   0        162.79        178.77         2.14 o                         
   7   2   0        253.91        272.30         2.86 o                         
   8   2   0        248.47        265.88         5.48 o                         
   9   2   0          0.04         -1.79         1.19 o                         
  10   2   0          7.05          4.00         2.00 o                         
  11   2   0         11.07          9.36         2.23 o                         
 -11   3   0          2.09          0.42         2.04 o                         
 -10   3   0         40.77         41.54         3.52 o                         
  -9   3   0        231.41        242.21         6.67 o                         
  -8   3   0         60.10         64.56         5.33 o                         
  -7   3   0         43.34         46.04         3.27 o                         
  -6   3   0         13.36         16.29         0.86 o                         
  -5   3   0        143.71        168.38         2.47 o                         
  -4   3   0         65.90         65.86         1.55 o                         
  -3   3   0          0.02         -0.17         0.43 o                         
  -2   3   0          0.01         -0.36         0.40 o                         
  -1   3   0       1601.84       1457.07         7.96 o                         
   0   3   0       7602.90       7618.59        33.54 o                         
   1   3   0        969.89        884.27         5.01 o                         
   2   3   0         25.25         35.38         0.79 o                         
   3   3   0         58.24         66.24         1.03 o                         
   4   3   0        611.28        659.37         4.74 o                         
   5   3   0        479.18        476.22         4.04 o                         
   6   3   0         46.34         46.15         2.00 o                         
   7   3   0          9.64          9.37         0.95 o                         
   8   3   0          8.89          5.14         1.52 o                         
   9   3   0          1.91         -0.82         1.39 o                         
  10   3   0         18.05         16.77         2.49 o                         
  11   3   0          0.00         -0.58         2.22 o                         
 -11   4   0          0.11         -0.38         2.39 o                         
 -10   4   0          3.84          4.48         2.32 o                         
  -9   4   0         28.05         26.05         2.94 o                         
  -8   4   0         20.23         24.92         3.74 o                         
  -7   4   0        148.98        142.26         3.66 o                         
  -6   4   0         90.19         91.77         2.28 o                         
  -5   4   0        330.60        337.85         4.43 o                         
  -4   4   0        248.29        284.31         3.95 o                         
  -3   4   0        685.82        701.08         6.05 o                         
  -2   4   0        928.27        897.36         7.36 o                         
  -1   4   0          0.37          1.69         0.75 o                         
   0   4   0          1.87          0.55         0.59 o                         
   1   4   0         44.50         54.37         1.45 o                         
   2   4   0         40.13         40.69         1.01 o                         
   3   4   0        434.55        458.97         3.14 o                         
   4   4   0        161.86        145.83         1.91 o                         
   5   4   0          2.44          0.98         0.64 o                         
   6   4   0         15.53         15.40         1.30 o                         
   7   4   0         49.64         48.55         2.58 o                         
   8   4   0         15.76          8.19         2.03 o                         
   9   4   0         10.68          9.05         2.30 o                         
  10   4   0          2.61         -0.70         2.06 o                         
  11   4   0          1.32          0.83         2.20 o                         
 -10   5   0          1.18         -0.61         2.36 o                         
  -9   5   0         67.25         60.06         6.43 o                         
  -8   5   0          9.11         10.52         2.59 o                         
  -7   5   0         34.34         37.36         2.78 o                         
  -6   5   0        124.40        115.46         3.40 o                         
  -5   5   0        365.96        377.63         5.35 o                         
  -4   5   0         44.65         50.56         1.83 o                         
  -3   5   0         15.89         19.01         1.26 o                         
  -2   5   0        245.45        235.87         4.42 o                         
  -1   5   0       1057.13       1096.62        10.00 o                         
   0   5   0        321.55        335.88         4.40 o                         
   1   5   0        113.99        108.80         2.28 o                         
   2   5   0        156.64        173.04         2.26 o                         
   3   5   0        230.67        251.54         2.86 o                         
   4   5   0          1.89          2.45         0.72 o                         
   5   5   0          0.80          1.46         1.10 o                         
   6   5   0          0.21         -0.17         0.82 o                         
   7   5   0         47.59         47.62         3.00 o                         
   8   5   0         33.30         32.40         2.92 o                         
   9   5   0         59.22         50.84         5.40 o                         
  10   5   0          7.47         10.39         2.52 o                         
  11   5   0          0.03          1.60         2.34 o                         
 -10   6   0         24.08         29.63         3.84 o                         
  -9   6   0         26.67         27.91         4.18 o                         
  -8   6   0        154.73        186.58         6.74 o                         
  -7   6   0         94.78         91.92         4.54 o                         
  -6   6   0         68.65         66.09         3.61 o                         
  -5   6   0        341.62        339.43         6.01 o                         
  -4   6   0        114.71        102.55         2.93 o                         
  -3   6   0        615.64        604.79         8.33 o                         
  -2   6   0         27.04         19.21         1.43 o                         
  -1   6   0         12.89         14.80         1.27 o                         
   0   6   0        308.20        294.35         4.46 o                         
   1   6   0        595.34        586.43         6.54 o                         
   2   6   0         65.44         75.66         1.80 o                         
   3   6   0        282.73        282.04         3.39 o                         
   4   6   0          0.32          0.44         0.80 o                         
   5   6   0         34.41         42.04         2.51 o                         
   6   6   0         48.46         54.30         2.82 o                         
   7   6   0         50.57         51.69         3.29 o                         
   8   6   0        137.69        135.82         5.56 o                         
   9   6   0         16.27         10.80         2.65 o                         
  10   6   0          0.00         -1.08         2.19 o                         
  -9   7   0          1.97          4.42         2.71 o                         
  -8   7   0         24.82         19.27         3.35 o                         
  -7   7   0         80.34         69.62         4.31 o                         
  -6   7   0         42.80         34.01         2.99 o                         
  -5   7   0          2.96          2.83         1.37 o                         
  -4   7   0        432.94        423.23         7.71 o                         
  -3   7   0         19.98         20.50         1.62 o                         
  -2   7   0         24.29         25.40         1.78 o                         
  -1   7   0         36.95         37.89         2.36 o                         
   0   7   0         92.51         92.36         2.73 o                         
   1   7   0        601.61        598.45         6.85 o                         
   2   7   0         15.70         10.12         1.17 o                         
   3   7   0         18.47         14.73         1.09 o                         
   4   7   0          3.00          0.58         1.02 o                         
   5   7   0          3.58          3.61         1.49 o                         
   6   7   0         78.26         79.98         3.47 o                         
   7   7   0        193.05        205.10         6.54 o                         
   8   7   0         53.29         60.61         4.19 o                         
   9   7   0         14.49         11.45         2.74 o                         
  10   7   0          3.23          1.30         2.22 o                         
  -9   8   0        155.03        185.26        11.40 o                         
  -8   8   0          1.43          2.18         3.58 o                         
  -7   8   0          1.09         -1.76         2.42 o                         
  -6   8   0         66.05         64.25         6.99 o                         
  -5   8   0        376.72        362.45         6.87 o                         
  -4   8   0          0.16         -1.88         1.42 o                         
  -3   8   0         26.23         30.92         2.47 o                         
  -2   8   0         28.45         25.64         1.97 o                         
  -1   8   0         79.42         79.48         3.32 o                         
   0   8   0         23.47         25.14         1.91 o                         
   1   8   0        107.50        112.11         3.24 o                         
   2   8   0          0.00         -1.00         1.10 o                         
   3   8   0          3.91          3.00         0.80 o                         
   4   8   0         58.34         60.77         3.50 o                         
   5   8   0        174.62        187.42         5.09 o                         
   6   8   0         65.36         56.44         4.58 o                         
   7   8   0         18.80         23.22         3.43 o                         
   8   8   0         29.84         30.28         3.41 o                         
   9   8   0          0.57          0.09         2.22 o                         
  -8   9   0         30.89         36.27         4.51 o                         
  -7   9   0         41.39         49.10         5.19 o                         
  -6   9   0          4.14          0.59         1.81 o                         
  -5   9   0         41.51         34.86         2.87 o                         
  -4   9   0          1.89         -2.16         1.75 o                         
  -3   9   0         22.95         19.75         2.23 o                         
  -2   9   0         10.92         12.61         1.89 o                         
  -1   9   0          4.42          4.20         1.46 o                         
   0   9   0          0.16          0.44         1.17 o                         
   1   9   0        196.46        213.18         4.58 o                         
   2   9   0         23.07         19.64         1.95 o                         
   3   9   0          0.53         -1.94         1.29 o                         
   4   9   0         36.97         32.44         2.51 o                         
   5   9   0          0.09          0.02         1.68 o                         
   6   9   0        152.17        184.28         7.58 o                         
   7   9   0          0.24         -0.64         2.31 o                         
   8   9   0          2.52          0.11         2.51 o                         
  -7  10   0          1.68         -3.67         2.87 o                         
  -6  10   0         44.84         37.07         7.60 o                         
  -5  10   0          9.11          5.81         2.42 o                         
  -4  10   0         52.14         47.69         3.81 o                         
  -3  10   0          4.36          4.52         1.95 o                         
  -2  10   0        119.81        118.63         4.90 o                         
  -1  10   0          0.04         -0.06         1.19 o                         
   0  10   0        132.37        141.35         4.35 o                         
   1  10   0        146.74        154.97         4.47 o                         
   2  10   0        182.99        184.07         5.47 o                         
   3  10   0         59.85         55.50         3.51 o                         
   4  10   0          0.86         -1.03         1.89 o                         
   5  10   0          6.13          8.10         2.38 o                         
   6  10   0         36.95         36.72         6.48 o                         
   7  10   0          0.49         -1.89         1.95 o                         
   8  10   0          5.44          6.84         3.11 o                         
  -6  11   0          9.91          1.26         5.77 o                         
  -5  11   0         73.07         76.21         4.57 o                         
  -4  11   0          1.66          0.00         2.34 o                         
  -3  11   0         91.07         95.52         5.40 o                         
  -2  11   0         19.05         19.06         2.40 o                         
  -1  11   0         35.55         38.98         3.08 o                         
   0  11   0          8.63          9.75         2.17 o                         
   1  11   0        115.60        111.07         4.60 o                         
   2  11   0         75.43         80.75         4.39 o                         
   3  11   0          0.56         -1.46         1.75 o                         
   4  11   0         40.07         48.21         4.14 o                         
   5  11   0          4.66          4.00         2.27 o                         
   6  11   0          7.97          2.49         2.49 o                         
   7  11   0          0.00         -3.14         2.81 o                         
  -5  12   0          9.15          8.90         2.59 o                         
  -4  12   0         10.43          7.08         4.29 o                         
  -3  12   0          0.00         -3.43         2.29 o                         
  -2  12   0        117.07        137.69         7.97 o                         
  -1  12   0         29.49         31.76         4.46 o                         
   0  12   0          0.60         -0.97         2.09 o                         
   1  12   0          0.33         -0.54         2.05 o                         
   2  12   0          4.25          1.60         2.00 o                         
   3  12   0         70.91         81.54         4.90 o                         
   4  12   0         90.17        109.59         5.22 o                         
   5  12   0          1.88          2.36         3.04 o                         
  -3  13   0          4.66          0.82         2.43 o                         
  -2  13   0          5.70         -0.89         2.38 o                         
  -1  13   0          1.00         -3.18         2.62 o                         
   0  13   0         23.45         24.78         3.52 o                         
   1  13   0         38.81         43.27         4.19 o                         
   2  13   0         68.56         81.57         5.34 o                         
   3  13   0         11.86         13.83         3.93 o                         
  -2 -13   1          0.82          1.21         2.90 o                         
  -1 -13   1         92.93        110.00         6.03 o                         
   0 -13   1          2.33         -2.09         1.97 o                         
   1 -13   1          6.77          6.35         3.44 o                         
   2 -13   1          1.61         -3.17         3.73 o                         
   3 -13   1          0.90         -4.68         4.31 o                         
  -5 -12   1         11.09          5.31         3.08 o                         
  -4 -12   1         58.58         64.07         8.09 o                         
  -3 -12   1         31.57         32.21         3.36 o                         
  -2 -12   1         10.17          8.58         2.34 o                         
  -1 -12   1         48.64         52.14         3.47 o                         
   0 -12   1          0.68         -0.84         2.07 o                         
   1 -12   1         15.19         11.73         2.70 o                         
   2 -12   1          4.34          0.58         2.28 o                         
   3 -12   1          3.50         -1.08         3.10 o                         
   4 -12   1          0.75         -1.16         4.25 o                         
   5 -12   1          0.18         -3.57         2.38 o                         
  -6 -11   1          0.46         -1.99         2.74 o                         
  -5 -11   1         29.02         36.45         5.59 o                         
  -4 -11   1         47.68         56.89         3.87 o                         
  -3 -11   1         17.21         11.94         2.47 o                         
  -2 -11   1          7.34          3.06         1.85 o                         
  -1 -11   1          8.52         11.59         2.06 o                         
   0 -11   1        147.91        164.15         4.94 o                         
   1 -11   1          2.26         -0.49         1.82 o                         
   2 -11   1         33.17         35.43         3.21 o                         
   3 -11   1          7.01          5.29         2.92 o                         
   4 -11   1         17.42         13.85         2.41 o                         
   5 -11   1          6.98          5.20         4.57 o                         
   6 -11   1         24.78         28.17         3.88 o                         
  -7 -10   1         27.10         27.00         3.82 o                         
  -6 -10   1         18.40         17.97         3.51 o                         
  -5 -10   1          9.14         11.03         3.20 o                         
  -4 -10   1        267.37        289.67         6.82 o                         
  -3 -10   1         12.12         13.55         2.05 o                         
  -2 -10   1         81.23         78.24         3.83 o                         
  -1 -10   1        158.70        161.82         4.89 o                         
   0 -10   1         19.90         21.22         2.55 o                         
   1 -10   1         82.09         73.42         4.60 o                         
   2 -10   1          0.01         -1.93         1.29 o                         
   3 -10   1          0.01         -1.37         1.40 o                         
   4 -10   1         28.59         22.58         2.63 o                         
   5 -10   1         22.41         17.73         2.61 o                         
   6 -10   1          3.17          1.29         2.10 o                         
   7 -10   1          0.03         -4.69         3.13 o                         
   8 -10   1          0.00         -3.72         2.48 o                         
  -8  -9   1          3.53          2.75         2.49 o                         
  -7  -9   1         30.73         28.30         3.43 o                         
  -6  -9   1          3.84          4.22         2.63 o                         
  -5  -9   1          9.57          8.63         2.09 o                         
  -4  -9   1         27.68         31.38         2.50 o                         
  -3  -9   1         54.43         49.25         2.98 o                         
  -2  -9   1         14.64         12.61         1.40 o                         
  -1  -9   1        168.20        176.08         4.45 o                         
   0  -9   1        399.79        423.13         6.63 o                         
   1  -9   1          8.94         10.13         1.62 o                         
   2  -9   1         42.01         48.49         3.19 o                         
   3  -9   1          0.03         -2.03         1.64 o                         
   4  -9   1          4.04          1.41         1.68 o                         
   5  -9   1         76.61         83.49         4.04 o                         
   6  -9   1         25.19         21.29         4.11 o                         
   7  -9   1         13.83         10.65         3.63 o                         
   8  -9   1          2.83         -0.34         3.44 o                         
  -9  -8   1          0.47         -2.07         2.01 o                         
  -8  -8   1          0.90         -1.25         1.90 o                         
  -7  -8   1          4.64          2.35         2.29 o                         
  -6  -8   1         80.95         79.31         6.67 o                         
  -5  -8   1         14.96         18.53         2.29 o                         
  -4  -8   1         17.18         14.92         1.39 o                         
  -3  -8   1        102.64         99.87         2.74 o                         
  -2  -8   1         28.29         23.77         1.45 o                         
  -1  -8   1         20.20         15.28         1.64 o                         
   0  -8   1        410.65        432.89         6.28 o                         
   1  -8   1       1021.82       1075.91        10.95 o                         
   2  -8   1         17.92         16.17         1.69 o                         
   3  -8   1          9.28         11.29         1.75 o                         
   4  -8   1          9.19          6.34         1.81 o                         
   5  -8   1          0.35          0.42         1.48 o                         
   6  -8   1         77.14         69.89         4.18 o                         
   7  -8   1          0.01         -2.69         1.79 o                         
   8  -8   1          9.72          9.63         3.05 o                         
   9  -8   1          6.22         12.25         3.53 o                         
  -9  -7   1          0.08         -2.05         2.03 o                         
  -8  -7   1         34.19         31.43         3.31 o                         
  -7  -7   1         12.90         12.46         2.42 o                         
  -6  -7   1        152.70        139.43         5.33 o                         
  -5  -7   1        203.42        223.26         4.56 o                         
  -4  -7   1          4.66          3.76         1.04 o                         
  -3  -7   1         44.60         48.21         2.31 o                         
  -2  -7   1         22.19         20.48         1.24 o                         
  -1  -7   1         30.75         25.64         1.73 o                         
   0  -7   1        151.24        163.51         3.54 o                         
   1  -7   1          4.18          3.25         1.01 o                         
   2  -7   1          0.37         -0.59         1.07 o                         
   3  -7   1          2.07          0.97         1.33 o                         
   4  -7   1         80.77         75.05         3.58 o                         
   5  -7   1         34.65         28.82         2.19 o                         
   6  -7   1         12.37          7.93         1.56 o                         
   7  -7   1         33.61         36.83         4.27 o                         
   8  -7   1         40.51         32.21         3.95 o                         
   9  -7   1         39.05         42.66         5.77 o                         
  10  -7   1          5.52          8.38         3.07 o                         
 -10  -6   1          4.74          3.99         2.44 o                         
  -9  -6   1          7.97          9.84         2.54 o                         
  -8  -6   1          3.59          1.48         1.87 o                         
  -7  -6   1        104.73         91.11         4.72 o                         
  -6  -6   1          3.05          0.69         1.38 o                         
  -5  -6   1         58.13         55.21         2.65 o                         
  -4  -6   1         23.67         19.61         1.31 o                         
  -3  -6   1         26.39         26.44         1.32 o                         
  -2  -6   1         55.92         54.59         1.62 o                         
  -1  -6   1       1333.43       1397.05        11.74 o                         
   0  -6   1         63.31         56.35         2.18 o                         
   1  -6   1       1049.98       1084.81        10.01 o                         
   2  -6   1          6.95          2.87         1.07 o                         
   3  -6   1          0.21         -0.91         0.98 o                         
   4  -6   1         65.36         57.51         3.51 o                         
   5  -6   1          0.30          0.89         1.05 o                         
   6  -6   1         97.83         95.83         3.72 o                         
   7  -6   1          1.40         -1.99         1.33 o                         
   8  -6   1         42.63         47.46         4.22 o                         
   9  -6   1         31.20         32.73         3.89 o                         
  10  -6   1          4.29          7.04         2.86 o                         
 -10  -5   1          5.09          6.96         2.49 o                         
  -9  -5   1         14.07         12.06         2.42 o                         
  -8  -5   1         31.47         28.62         2.91 o                         
  -7  -5   1         23.77         16.21         2.34 o                         
  -6  -5   1          4.82          3.99         1.11 o                         
  -5  -5   1         99.92        107.69         2.24 o                         
  -4  -5   1        150.04        149.25         2.31 o                         
  -3  -5   1        527.62        586.34         5.17 o                         
  -2  -5   1        205.41        234.38         2.94 o                         
  -1  -5   1          0.01         -1.06         0.71 o                         
   0  -5   1          5.41          3.51         1.08 o                         
   1  -5   1       1067.71       1070.81         9.90 o                         
   2  -5   1         39.73         49.92         1.96 o                         
   3  -5   1          8.57          4.82         0.96 o                         
   4  -5   1        536.45        499.22         5.57 o                         
   5  -5   1        331.11        364.84         4.66 o                         
   6  -5   1        117.48        129.86         3.04 o                         
   7  -5   1          0.24         -1.57         1.10 o                         
   8  -5   1         10.81          8.69         1.80 o                         
   9  -5   1         38.87         32.87         3.47 o                         
  10  -5   1         72.47         66.65         6.83 o                         
  11  -5   1          3.87          0.80         2.52 o                         
 -10  -4   1          2.61          1.64         2.91 o                         
  -9  -4   1         45.31         39.25         3.20 o                         
  -8  -4   1         11.02         11.02         2.21 o                         
  -7  -4   1          8.13          7.68         1.68 o                         
  -6  -4   1          7.02          7.57         0.96 o                         
  -5  -4   1         10.01         10.01         0.89 o                         
  -4  -4   1        156.77        141.07         1.91 o                         
  -3  -4   1        156.64        165.14         1.96 o                         
  -2  -4   1        224.88        259.05         2.64 o                         
  -1  -4   1        819.86        865.15         5.99 o                         
   0  -4   1        203.99        197.16         2.90 o                         
   1  -4   1        405.48        357.52         4.49 o                         
   2  -4   1       1632.24       1638.66        11.82 o                         
   3  -4   1       1620.61       1673.22        11.71 o                         
   4  -4   1         13.08          9.03         0.87 o                         
   5  -4   1         22.30         14.21         1.16 o                         
   6  -4   1         71.00         79.11         3.03 o                         
   7  -4   1        102.90        103.90         3.34 o                         
   8  -4   1         33.86         25.94         2.20 o                         
   9  -4   1         18.95         17.25         2.92 o                         
  10  -4   1          0.24         -0.76         2.09 o                         
  11  -4   1         17.29         12.84         2.86 o                         
 -11  -3   1          7.25         10.33         2.48 o                         
 -10  -3   1          0.23         -2.42         1.70 o                         
  -9  -3   1         39.31         37.14         2.90 o                         
  -8  -3   1          1.92         -0.22         1.42 o                         
  -7  -3   1          2.04         -1.31         0.87 o                         
  -6  -3   1          8.44          9.62         0.89 o                         
  -5  -3   1        169.60        178.14         2.51 o                         
  -4  -3   1        501.02        530.14         4.00 o                         
  -3  -3   1        780.75        812.21         4.95 o                         
  -2  -3   1       2087.14       2006.32        10.28 o                         
  -1  -3   1          0.13          0.80         0.40 o                         
   0  -3   1       1273.28       1204.99         6.56 o                         
   1  -3   1       5140.06       5039.47        23.70 o                         
   2  -3   1         39.24         34.82         1.04 o                         
   3  -3   1          0.17          0.05         0.38 o                         
   4  -3   1        470.64        467.94         4.53 o                         
   5  -3   1        362.69        393.10         5.38 o                         
   6  -3   1         82.33         82.11         2.63 o                         
   7  -3   1        135.84        141.25         3.56 o                         
   8  -3   1        150.04        155.01         4.00 o                         
   9  -3   1         97.09         99.65         4.80 o                         
  10  -3   1         23.41         20.13         2.80 o                         
  11  -3   1          2.81          3.89         2.33 o                         
 -11  -2   1          1.48         -0.71         1.80 o                         
 -10  -2   1         31.21         26.38         2.61 o                         
  -9  -2   1          0.59          0.27         1.36 o                         
  -8  -2   1         23.75         16.79         1.95 o                         
  -7  -2   1        120.15        126.70         3.63 o                         
  -6  -2   1         30.72         30.11         1.28 o                         
  -5  -2   1          2.36          2.49         0.64 o                         
  -4  -2   1        616.98        630.27         4.60 o                         
  -3  -2   1        531.15        526.40         3.69 o                         
  -2  -2   1       1803.92       1793.79         7.88 o                         
  -1  -2   1        859.50        851.14         4.43 o                         
   0  -2   1         90.72        107.86         1.31 o                         
   1  -2   1       1362.27       1310.79         6.68 o                         
   2  -2   1       2339.88       2221.57        10.51 o                         
   3  -2   1       1443.90       1376.98         7.81 o                         
   4  -2   1         53.88         53.48         1.51 o                         
   5  -2   1        937.97        961.41         7.03 o                         
   6  -2   1          0.11         -0.89         0.80 o                         
   7  -2   1         87.52         83.99         2.57 o                         
   8  -2   1         19.30         15.55         1.57 o                         
   9  -2   1         55.54         58.32         3.91 o                         
  10  -2   1         14.55         13.33         2.33 o                         
  11  -2   1         61.05         61.79         4.85 o                         
 -11  -1   1          7.46          6.77         2.14 o                         
 -10  -1   1         34.16         39.18         3.09 o                         
  -9  -1   1          0.13          0.23         1.50 o                         
  -8  -1   1          6.86          6.53         1.53 o                         
  -7  -1   1          9.14         11.05         1.16 o                         
  -6  -1   1        254.25        254.17         3.29 o                         
  -5  -1   1        130.53        123.18         2.08 o                         
  -4  -1   1        642.72        686.96         5.28 o                         
  -3  -1   1        564.50        567.30         3.95 o                         
  -2  -1   1        790.61        770.79         3.89 o                         
  -1  -1   1       2963.24       2846.90        12.21 o                         
   0  -1   1       4690.57       4552.06        62.95 o                         
   1  -1   1        344.63        325.26         2.00 o                         
   2  -1   1        640.93        578.72         3.20 o                         
   3  -1   1       1232.32       1206.67         6.93 o                         
   4  -1   1         75.51         86.34         1.53 o                         
   5  -1   1        181.47        169.35         2.07 o                         
   6  -1   1          0.09         -0.09         0.49 o                         
   7  -1   1          5.40          3.25         0.73 o                         
   8  -1   1        233.06        244.51         4.36 o                         
   9  -1   1          2.78          2.43         1.63 o                         
  10  -1   1          7.97          6.98         2.08 o                         
  11  -1   1         60.43         68.72         4.36 o                         
  12  -1   1         10.24         12.42         2.67 o                         
 -11   0   1          3.13          0.98         1.81 o                         
 -10   0   1          0.14         -0.59         1.62 o                         
  -9   0   1         11.49         11.48         2.00 o                         
  -8   0   1        497.50        524.37         7.40 o                         
  -7   0   1          0.06         -0.08         0.57 o                         
  -6   0   1        242.21        250.65         3.17 o                         
  -5   0   1         23.61         28.47         1.49 o                         
  -4   0   1         16.28         24.02         1.08 o                         
  -3   0   1       1443.79       1338.04         7.64 o                         
  -2   0   1        649.52        575.49         3.06 o                         
  -1   0   1       5471.35       5491.51        34.72 o                         
   1   0   1       3008.49       2334.10        86.79 o                         
   2   0   1        249.85        230.18         1.50 o                         
   3   0   1        300.29        273.53         1.89 o                         
   4   0   1        721.26        681.63         4.35 o                         
   5   0   1        133.80        154.35         1.96 o                         
   6   0   1        374.61        379.60         3.83 o                         
   7   0   1         47.86         39.24         1.51 o                         
   8   0   1         91.68         94.99         2.66 o                         
   9   0   1         15.67         17.49         1.77 o                         
  10   0   1         39.10         38.33         3.04 o                         
  11   0   1         16.08         14.49         3.44 o                         
  12   0   1          0.45          0.34         2.01 o                         
 -11   1   1          0.03         -0.44         1.75 o                         
 -10   1   1         14.77         14.03         2.20 o                         
  -9   1   1         53.98         51.00         3.10 o                         
  -8   1   1         48.04         46.33         3.26 o                         
  -7   1   1        399.34        418.37         4.94 o                         
  -6   1   1        115.51        124.51         2.42 o                         
  -5   1   1         79.37         81.56         1.68 o                         
  -4   1   1         49.05         45.48         1.27 o                         
  -3   1   1       1578.65       1535.21         8.29 o                         
  -2   1   1         25.37         20.02         0.54 o                         
  -1   1   1       3183.67       3163.56        14.52 o                         
   0   1   1        787.20        711.57        12.13 o                         
   1   1   1       1277.59       1234.75        15.82 o                         
   2   1   1      11166.49      11367.45        42.65 o                         
   3   1   1       1422.30       1321.35         5.83 o                         
   4   1   1         33.35         34.59         0.87 o                         
   5   1   1         80.77         73.92         1.34 o                         
   6   1   1          0.01         -0.74         0.50 o                         
   7   1   1         12.63         12.20         0.92 o                         
   8   1   1          3.92          1.66         0.86 o                         
   9   1   1          2.52          2.59         1.57 o                         
  10   1   1         33.98         39.58         3.48 o                         
  11   1   1         22.64         22.89         2.79 o                         
  12   1   1         17.11         15.82         2.67 o                         
 -11   2   1          0.12         -0.22         1.83 o                         
 -10   2   1          7.87          6.48         1.97 o                         
  -9   2   1         33.89         32.81         2.71 o                         
  -8   2   1         22.98         21.13         2.21 o                         
  -7   2   1          9.23          9.14         1.06 o                         
  -6   2   1        319.76        341.39         3.60 o                         
  -5   2   1        913.20        938.16         8.04 o                         
  -4   2   1         10.00         12.85         0.82 o                         
  -3   2   1         57.61         50.47         1.11 o                         
  -2   2   1         87.64         87.35         1.15 o                         
  -1   2   1      15103.62      16177.68        78.07 o                         
   0   2   1        665.49        660.59         3.64 o                         
   1   2   1        508.26        466.36         2.69 o                         
   2   2   1       8330.14       8499.03        34.91 o                         
   3   2   1        541.86        472.72         3.18 o                         
   4   2   1        228.07        220.56         2.05 o                         
   5   2   1        493.01        500.83         3.87 o                         
   6   2   1          1.38         -0.03         0.53 o                         
   7   2   1        134.35        137.34         2.37 o                         
   8   2   1        264.12        275.67         3.75 o                         
   9   2   1          9.63          7.25         1.67 o                         
  10   2   1        124.50        127.07         4.93 o                         
  11   2   1         51.20         60.69         3.89 o                         
  12   2   1          3.26          2.23         2.18 o                         
 -11   3   1          0.67         -0.91         2.07 o                         
 -10   3   1         23.73         23.73         2.94 o                         
  -9   3   1          7.31          7.83         2.13 o                         
  -8   3   1        282.84        310.19         6.97 o                         
  -7   3   1          7.38          5.33         1.03 o                         
  -6   3   1        214.32        237.82         3.19 o                         
  -5   3   1        202.29        198.94         2.74 o                         
  -4   3   1         40.04         45.44         1.31 o                         
  -3   3   1        706.89        711.87         5.25 o                         
  -2   3   1       3396.44       3434.83        19.81 o                         
  -1   3   1      11249.29      11584.92        61.32 o                         
   0   3   1      12099.11      12433.36        55.08 o                         
   1   3   1       1415.83       1361.18         6.66 o                         
   2   3   1        242.18        233.88         2.30 o                         
   3   3   1       2457.21       2460.52        11.36 o                         
   4   3   1       1137.41       1110.77         6.34 o                         
   5   3   1       2466.40       2501.06        13.39 o                         
   6   3   1        277.40        274.89         3.49 o                         
   7   3   1        419.47        442.81         4.81 o                         
   8   3   1        115.89        123.26         2.61 o                         
   9   3   1        168.89        176.42         4.93 o                         
  10   3   1          4.39          1.89         1.76 o                         
  11   3   1          0.95         -0.37         1.86 o                         
 -10   4   1         19.29         17.01         2.90 o                         
  -9   4   1         36.51         39.01         3.25 o                         
  -8   4   1        201.38        184.77         5.67 o                         
  -7   4   1         12.88         10.04         1.98 o                         
  -6   4   1         13.90         16.00         1.48 o                         
  -5   4   1        296.87        323.22         3.78 o                         
  -4   4   1        142.67        145.33         2.30 o                         
  -3   4   1        761.14        781.36         6.17 o                         
  -2   4   1        145.89        117.99         1.97 o                         
  -1   4   1        474.69        500.42         4.87 o                         
   0   4   1       2045.94       1949.43        14.13 o                         
   1   4   1         97.38         84.37         1.78 o                         
   2   4   1       2769.61       2679.80        17.60 o                         
   3   4   1         13.70         17.44         1.14 o                         
   4   4   1        459.93        475.53         4.89 o                         
   5   4   1         45.77         49.61         2.07 o                         
   6   4   1          1.64          0.36         0.84 o                         
   7   4   1          6.84          3.82         1.27 o                         
   8   4   1          0.39          0.28         1.31 o                         
   9   4   1         50.93         47.70         3.99 o                         
  10   4   1         96.19         80.00         6.72 o                         
  11   4   1         10.51         11.80         2.86 o                         
 -10   5   1         13.36         13.26         2.94 o                         
  -9   5   1          1.88         -0.90         1.97 o                         
  -8   5   1         43.28         39.52         3.82 o                         
  -7   5   1        169.78        182.46         5.67 o                         
  -6   5   1        227.08        226.07         4.47 o                         
  -5   5   1        385.92        376.86         5.51 o                         
  -4   5   1          9.25          6.77         1.01 o                         
  -3   5   1        345.01        318.73         4.50 o                         
  -2   5   1        436.38        410.24         5.34 o                         
  -1   5   1          5.44          4.85         0.85 o                         
   0   5   1       1046.33        988.93         8.79 o                         
   1   5   1        430.19        392.71         4.65 o                         
   2   5   1        111.72        122.69         1.75 o                         
   3   5   1          3.76          3.15         0.86 o                         
   4   5   1         19.26         16.31         1.24 o                         
   5   5   1        142.92        134.14         2.70 o                         
   6   5   1         27.69         27.70         1.94 o                         
   7   5   1         29.87         29.17         2.15 o                         
   8   5   1        127.37        118.12         4.19 o                         
   9   5   1          2.02         -0.82         2.10 o                         
  10   5   1          5.67          4.45         2.23 o                         
  11   5   1         24.06         30.86         4.75 o                         
 -10   6   1          0.60          1.01         2.52 o                         
  -9   6   1         16.73         20.65         3.30 o                         
  -8   6   1          4.12          3.79         2.48 o                         
  -7   6   1         33.02         31.63         3.39 o                         
  -6   6   1          8.67          6.01         1.71 o                         
  -5   6   1         94.49         93.07         3.48 o                         
  -4   6   1          8.35          7.05         1.01 o                         
  -3   6   1        781.39        750.66         8.10 o                         
  -2   6   1        635.86        624.38         7.08 o                         
  -1   6   1        306.06        310.92         4.49 o                         
   0   6   1        649.82        669.01         7.18 o                         
   1   6   1        300.09        271.34         4.31 o                         
   2   6   1        733.88        724.80         8.01 o                         
   3   6   1          6.28          2.62         1.07 o                         
   4   6   1         10.91         10.00         1.22 o                         
   5   6   1        196.44        209.64         3.50 o                         
   6   6   1         70.82         76.35         4.51 o                         
   7   6   1         67.54         62.00         3.44 o                         
   8   6   1         93.08         84.36         5.59 o                         
   9   6   1          7.24          5.55         2.40 o                         
  10   6   1         37.05         37.69         3.80 o                         
  11   6   1          0.42          1.87         2.63 o                         
  -9   7   1         24.58         24.20         4.84 o                         
  -8   7   1          0.81          0.07         2.49 o                         
  -7   7   1         16.69         10.53         3.45 o                         
  -6   7   1         49.53         49.75         4.05 o                         
  -5   7   1        234.35        240.39         5.33 o                         
  -4   7   1         46.12         47.50         2.44 o                         
  -3   7   1          9.60          6.17         0.94 o                         
  -2   7   1         42.72         40.24         1.93 o                         
  -1   7   1          0.66         -0.10         0.72 o                         
   0   7   1          0.14         -0.97         0.86 o                         
   1   7   1         19.98         15.97         1.46 o                         
   2   7   1         24.95         16.59         1.59 o                         
   3   7   1        108.93        104.34         3.30 o                         
   4   7   1        209.25        210.13         4.59 o                         
   5   7   1         13.45         10.38         1.60 o                         
   6   7   1         92.85        101.84         3.62 o                         
   7   7   1         29.35         25.46         2.53 o                         
   8   7   1         18.15         14.49         2.83 o                         
   9   7   1         21.01         16.77         3.16 o                         
  10   7   1          1.04         -1.76         2.37 o                         
  -9   8   1          2.75          0.52         2.86 o                         
  -8   8   1         25.88         24.26         3.84 o                         
  -7   8   1          0.84          0.47         2.14 o                         
  -6   8   1          1.95          0.30         2.04 o                         
  -5   8   1         40.47         36.65         3.08 o                         
  -4   8   1         43.68         37.12         2.75 o                         
  -3   8   1        115.84        116.24         4.12 o                         
  -2   8   1         95.12         93.96         2.56 o                         
  -1   8   1        108.57         94.03         2.76 o                         
   0   8   1        285.08        311.81         5.30 o                         
   1   8   1         36.23         33.25         2.00 o                         
   2   8   1       1011.16        991.35        10.88 o                         
   3   8   1         90.09         97.91         3.54 o                         
   4   8   1         76.50         77.06         3.28 o                         
   5   8   1         37.46         40.78         2.69 o                         
   6   8   1         48.10         41.92         2.91 o                         
   7   8   1          2.00          0.39         1.77 o                         
   8   8   1         10.08          9.20         2.70 o                         
   9   8   1         27.73         36.55         3.88 o                         
  10   8   1          1.09         -0.21         2.48 o                         
  -8   9   1          2.50          3.22         2.87 o                         
  -7   9   1         25.94         29.44         5.24 o                         
  -6   9   1          5.25          3.69         2.78 o                         
  -5   9   1        158.30        151.50         5.04 o                         
  -4   9   1        227.79        220.63         5.67 o                         
  -3   9   1        154.46        151.51         4.57 o                         
  -2   9   1         59.62         62.27         3.32 o                         
  -1   9   1         65.61         63.59         3.15 o                         
   0   9   1          1.24          4.22         1.30 o                         
   1   9   1         47.16         38.99         2.69 o                         
   2   9   1          0.16         -1.13         1.36 o                         
   3   9   1          1.92         -0.44         1.46 o                         
   4   9   1          6.69          3.39         1.68 o                         
   5   9   1          0.00          0.90         1.64 o                         
   6   9   1        127.34        140.07         4.68 o                         
   7   9   1          1.18          1.37         2.28 o                         
   8   9   1          0.59         -3.59         2.40 o                         
   9   9   1         44.09         44.85         5.80 o                         
  -7  10   1          3.85          3.79         3.13 o                         
  -6  10   1         28.51         25.14         4.72 o                         
  -5  10   1         32.10         30.96         3.36 o                         
  -4  10   1          8.86          3.69         2.39 o                         
  -3  10   1        129.15        122.05         4.56 o                         
  -2  10   1        152.86        151.73         4.96 o                         
  -1  10   1         84.25         83.06         4.81 o                         
   0  10   1         53.62         56.61         3.00 o                         
   1  10   1         64.64         53.62         2.97 o                         
   2  10   1        152.01        161.43         4.84 o                         
   3  10   1         55.89         58.20         4.84 o                         
   4  10   1         41.60         39.59         3.83 o                         
   5  10   1         76.56         80.45         5.43 o                         
   6  10   1         17.44         19.68         2.71 o                         
   7  10   1         19.28         16.29         4.03 o                         
   8  10   1          0.11         -3.05         2.30 o                         
  -6  11   1         27.65         26.47         5.24 o                         
  -5  11   1         42.27         39.36         4.69 o                         
  -4  11   1         49.90         42.64         3.61 o                         
  -3  11   1         27.32         30.50         3.57 o                         
  -2  11   1         46.68         46.15         4.14 o                         
  -1  11   1         62.96         71.07         4.74 o                         
   0  11   1        171.61        190.74         5.62 o                         
   1  11   1         24.32         22.90         2.59 o                         
   2  11   1          2.94          2.37         1.86 o                         
   3  11   1         28.87         26.61         2.84 o                         
   4  11   1         33.96         34.94         3.15 o                         
   5  11   1        113.40        137.76         6.08 o                         
   6  11   1         54.24         47.56         4.89 o                         
   7  11   1         15.38         20.81         3.58 o                         
  -5  12   1          3.67          2.79         6.06 o                         
  -4  12   1          1.09          1.41         2.16 o                         
  -3  12   1          6.21          8.18         2.35 o                         
  -2  12   1         43.34         42.15         3.59 o                         
  -1  12   1          1.79          0.39         2.35 o                         
   0  12   1         42.91         44.27         3.69 o                         
   1  12   1        103.95        115.20         6.32 o                         
   2  12   1         13.07         13.96         2.86 o                         
   3  12   1          2.52          0.70         2.39 o                         
   4  12   1         10.53          9.28         2.77 o                         
   5  12   1         39.33         37.54         4.67 o                         
   6  12   1          1.92         -2.14         2.93 o                         
  -2  13   1          1.55         -1.72         3.11 o                         
  -1  13   1          0.79         -1.19         3.26 o                         
   0  13   1         18.95         16.30         3.32 o                         
   1  13   1          2.05          0.15         2.55 o                         
   2  13   1         47.05         56.81         5.26 o                         
   3  13   1         29.53         38.24         5.30 o                         
   4  13   1         24.57         35.46         4.83 o                         
  -1 -13   2          3.67          5.04         2.37 o                         
   0 -13   2          4.13          2.12         3.80 o                         
   1 -13   2          7.95          8.48         2.52 o                         
   2 -13   2         25.30         33.06         4.16 o                         
  -4 -12   2         14.40         12.75         3.57 o                         
  -3 -12   2          5.40          5.24         2.91 o                         
  -2 -12   2         17.97         19.54         2.59 o                         
  -1 -12   2          5.41          4.51         2.00 o                         
   0 -12   2          3.37          2.55         1.85 o                         
   1 -12   2         37.39         39.05         3.92 o                         
   2 -12   2          8.69          6.22         2.80 o                         
   3 -12   2         62.24         65.16         5.65 o                         
   4 -12   2          0.08         -1.67         2.31 o                         
   5 -12   2         34.33         44.21         4.79 o                         
  -5 -11   2          2.89          0.71         2.55 o                         
  -4 -11   2         15.32         17.44         3.66 o                         
  -3 -11   2         74.86         82.85         6.15 o                         
  -2 -11   2          1.97         -1.79         1.58 o                         
  -1 -11   2         14.40         12.28         2.13 o                         
   0 -11   2         24.56         24.49         2.65 o                         
   1 -11   2        132.56        145.17         5.29 o                         
   2 -11   2          0.71         -2.59         2.05 o                         
   3 -11   2         10.91          8.30         2.32 o                         
   4 -11   2          0.01         -2.71         2.00 o                         
   5 -11   2         11.20         10.79         2.80 o                         
   6 -11   2         36.73         44.32         4.43 o                         
   7 -11   2          0.28         -1.05         3.30 o                         
  -6 -10   2          2.14         -1.75         2.37 o                         
  -5 -10   2          1.89         -1.47         2.29 o                         
  -4 -10   2         37.59         37.23         4.75 o                         
  -3 -10   2        272.63        297.27         6.35 o                         
  -2 -10   2          3.01          1.32         1.51 o                         
  -1 -10   2        174.40        179.96         5.32 o                         
   0 -10   2          1.09         -1.87         1.56 o                         
   1 -10   2        162.35        172.61         5.35 o                         
   2 -10   2         24.15         22.97         2.63 o                         
   3 -10   2         15.64          8.40         1.93 o                         
   4 -10   2          3.05         -0.69         1.89 o                         
   5 -10   2          2.52          0.03         2.61 o                         
   6 -10   2         11.04          9.17         2.75 o                         
   7 -10   2         21.50         17.65         5.32 o                         
   8 -10   2         39.87         42.08        14.19 o                         
  -7  -9   2          0.00         -0.55         2.45 o                         
  -6  -9   2          8.76          7.24         2.67 o                         
  -5  -9   2          9.05          6.46         2.62 o                         
  -4  -9   2        146.63        140.68         4.78 o                         
  -3  -9   2         25.36         23.48         1.93 o                         
  -2  -9   2         24.06         28.25         2.04 o                         
  -1  -9   2         96.37         99.42         4.39 o                         
   0  -9   2         76.88         85.70         6.17 o                         
   1  -9   2        289.34        298.46         5.65 o                         
   2  -9   2         82.92         75.36         3.44 o                         
   3  -9   2         66.11         50.85         3.13 o                         
   4  -9   2          0.10         -0.91         1.67 o                         
   5  -9   2          1.91          1.86         1.90 o                         
   6  -9   2         15.15         12.25         2.45 o                         
   7  -9   2          2.53          2.12         2.06 o                         
   8  -9   2         26.03         26.83         7.22 o                         
   9  -9   2         34.72         48.64         7.52 o                         
  -8  -8   2         21.58         18.79         3.63 o                         
  -7  -8   2         10.22          7.55         2.35 o                         
  -6  -8   2         36.91         24.95         3.09 o                         
  -5  -8   2          0.80         -1.45         1.72 o                         
  -4  -8   2         35.91         36.16         2.06 o                         
  -3  -8   2          0.04         -0.40         0.96 o                         
  -2  -8   2         32.90         30.46         2.11 o                         
  -1  -8   2        300.77        311.51         5.89 o                         
   0  -8   2         35.49         29.71         2.00 o                         
   1  -8   2        632.72        648.06         8.59 o                         
   2  -8   2          0.38          0.52         1.15 o                         
   3  -8   2         65.43         70.41         6.11 o                         
   4  -8   2          5.41          1.88         1.58 o                         
   5  -8   2        327.30        319.86         6.38 o                         
   6  -8   2          1.74         -0.04         1.95 o                         
   7  -8   2         61.61         65.06         4.01 o                         
   8  -8   2         27.48         25.95         3.62 o                         
   9  -8   2         29.16         28.96         4.30 o                         
  -9  -7   2         37.07         43.88         3.87 o                         
  -8  -7   2         26.13         26.49         3.40 o                         
  -7  -7   2          0.34         -2.44         1.63 o                         
  -6  -7   2         38.87         37.73         3.41 o                         
  -5  -7   2         82.28         83.14         3.16 o                         
  -4  -7   2         20.27         16.58         1.49 o                         
  -3  -7   2        159.20        160.85         3.98 o                         
  -2  -7   2          1.06          2.10         0.97 o                         
  -1  -7   2          1.19          0.21         1.12 o                         
   0  -7   2        434.64        445.88         5.81 o                         
   1  -7   2         30.23         23.83         1.76 o                         
   2  -7   2        232.76        252.05         5.04 o                         
   3  -7   2         15.99         16.47         1.76 o                         
   4  -7   2        122.08        117.08         3.67 o                         
   5  -7   2          0.57         -0.14         1.23 o                         
   6  -7   2        151.71        148.67         4.29 o                         
   7  -7   2        138.70        135.10         4.62 o                         
   8  -7   2         10.24          6.15         2.11 o                         
   9  -7   2         12.98          8.02         2.99 o                         
  10  -7   2         77.78         87.35         6.19 o                         
  -9  -6   2         13.25         15.20         2.76 o                         
  -8  -6   2         12.47         11.00         2.34 o                         
  -7  -6   2         12.65          7.61         2.05 o                         
  -6  -6   2          4.95          0.60         1.58 o                         
  -5  -6   2          0.40         -0.95         0.95 o                         
  -4  -6   2         82.13         89.79         2.41 o                         
  -3  -6   2         10.43         13.67         1.15 o                         
  -2  -6   2         26.21         24.62         1.50 o                         
  -1  -6   2        201.83        199.83         4.01 o                         
   0  -6   2        112.97        138.83         2.84 o                         
   1  -6   2          3.63          1.81         0.95 o                         
   2  -6   2         19.81         12.02         1.43 o                         
   3  -6   2         19.06         16.58         1.62 o                         
   4  -6   2        370.33        375.22         5.85 o                         
   5  -6   2        318.36        343.12         5.46 o                         
   6  -6   2          1.90          0.58         1.10 o                         
   7  -6   2         26.43         21.75         2.29 o                         
   8  -6   2          8.99          6.01         1.88 o                         
   9  -6   2        120.90        131.07         6.42 o                         
  10  -6   2         42.83         45.50         4.66 o                         
 -10  -5   2          0.00          2.62         2.64 o                         
  -9  -5   2          1.31         -0.58         1.82 o                         
  -8  -5   2          8.01          7.99         2.17 o                         
  -7  -5   2         45.47         35.39         2.90 o                         
  -6  -5   2        251.55        247.87         6.02 o                         
  -5  -5   2        268.75        284.29         3.69 o                         
  -4  -5   2        100.05        105.30         1.96 o                         
  -3  -5   2         69.73         70.93         1.76 o                         
  -2  -5   2         54.38         50.81         1.49 o                         
  -1  -5   2          2.35          3.89         1.03 o                         
   0  -5   2        414.82        437.23         7.18 o                         
   1  -5   2        482.10        521.24         6.88 o                         
   2  -5   2         76.93         86.21         2.55 o                         
   3  -5   2         38.39         37.72         2.36 o                         
   4  -5   2         47.17         39.39         2.28 o                         
   5  -5   2         25.47         18.70         1.26 o                         
   6  -5   2          0.03          0.49         0.89 o                         
   7  -5   2        211.76        221.31         5.02 o                         
   8  -5   2         14.87         13.18         2.18 o                         
   9  -5   2         53.95         56.39         5.26 o                         
  10  -5   2         88.71         95.09         8.63 o                         
  11  -5   2          0.76          0.91         2.55 o                         
 -10  -4   2          0.44          0.17         2.13 o                         
  -9  -4   2          0.08          0.05         1.79 o                         
  -8  -4   2         18.26         16.25         3.01 o                         
  -7  -4   2          1.69         -0.71         1.49 o                         
  -6  -4   2         14.83         15.06         1.69 o                         
  -5  -4   2        109.03        100.32         1.96 o                         
  -4  -4   2         26.51         35.04         1.08 o                         
  -3  -4   2         74.10         85.41         1.65 o                         
  -2  -4   2       1680.78       1843.10        11.03 o                         
  -1  -4   2        349.52        324.73         3.35 o                         
   0  -4   2        392.79        405.84         4.24 o                         
   1  -4   2        702.74        661.54         6.33 o                         
   2  -4   2        403.37        425.34         5.23 o                         
   3  -4   2       3245.27       3419.18        22.28 o                         
   4  -4   2          0.55         -0.54         0.65 o                         
   5  -4   2        150.63        156.33         3.10 o                         
   6  -4   2          6.45          5.57         1.26 o                         
   7  -4   2         16.35         13.94         1.73 o                         
   8  -4   2         13.08         20.91         2.31 o                         
   9  -4   2        112.68        116.01         6.46 o                         
  10  -4   2         31.61         30.62         3.42 o                         
  11  -4   2          6.01          4.05         2.44 o                         
 -10  -3   2          6.90         10.15         2.15 o                         
  -9  -3   2         11.43         13.01         2.14 o                         
  -8  -3   2          0.31          0.09         1.48 o                         
  -7  -3   2          0.80         -0.08         1.18 o                         
  -6  -3   2         36.68         31.69         2.19 o                         
  -5  -3   2          7.38          6.03         0.83 o                         
  -4  -3   2        676.27        723.54         5.61 o                         
  -3  -3   2        302.90        328.80         3.00 o                         
  -2  -3   2         38.32         38.55         1.02 o                         
  -1  -3   2       2026.71       2069.26        11.30 o                         
   0  -3   2       2134.08       2043.93        14.43 o                         
   1  -3   2         25.94         32.52         1.42 o                         
   2  -3   2         12.41          9.00         0.74 o                         
   3  -3   2         97.24         87.86         1.96 o                         
   4  -3   2       1828.68       1861.73        14.01 o                         
   5  -3   2          8.11          7.83         1.19 o                         
   6  -3   2        453.44        470.92         6.46 o                         
   7  -3   2        132.67        142.20         3.53 o                         
   8  -3   2        136.03        136.89         3.87 o                         
   9  -3   2        686.36        743.59         9.58 o                         
  10  -3   2          0.58         -2.17         1.96 o                         
  11  -3   2          4.04          4.42         2.37 o                         
  12  -3   2          0.03          0.33         2.50 o                         
 -10  -2   2          0.91         -0.01         1.69 o                         
  -9  -2   2          9.62          7.36         1.79 o                         
  -8  -2   2          7.08          7.12         1.70 o                         
  -7  -2   2         82.07         73.27         2.83 o                         
  -6  -2   2         46.28         41.03         1.81 o                         
  -5  -2   2        166.34        156.48         2.18 o                         
  -4  -2   2         69.62         70.53         1.32 o                         
  -3  -2   2        626.00        639.48         5.08 o                         
  -2  -2   2       2805.80       2878.17        15.07 o                         
  -1  -2   2       1306.86       1249.43         6.61 o                         
   0  -2   2        323.36        282.51         2.07 o                         
   1  -2   2       3060.81       2928.71        13.78 o                         
   2  -2   2         21.19         21.76         0.76 o                         
   3  -2   2        211.47        200.31         2.54 o                         
   4  -2   2        508.16        518.46         4.85 o                         
   5  -2   2          0.68          0.72         0.79 o                         
   6  -2   2         79.49         86.52         2.35 o                         
   7  -2   2          1.30          0.54         0.93 o                         
   8  -2   2         24.64         26.30         1.92 o                         
   9  -2   2        330.37        344.65         5.76 o                         
  10  -2   2          2.15          1.23         1.76 o                         
  11  -2   2         11.68         16.73         2.68 o                         
  12  -2   2          0.66         -0.24         2.32 o                         
 -10  -1   2         10.94         10.95         2.01 o                         
  -9  -1   2          9.10          8.32         1.89 o                         
  -8  -1   2        183.75        193.58         4.41 o                         
  -7  -1   2        138.66        144.24         3.68 o                         
  -6  -1   2        163.30        162.67         2.49 o                         
  -5  -1   2         21.12         20.33         0.92 o                         
  -4  -1   2        127.68        136.27         1.74 o                         
  -3  -1   2         28.18         31.62         0.92 o                         
  -2  -1   2        352.42        302.08         1.76 o                         
  -1  -1   2        549.97        558.00         3.08 o                         
   0  -1   2        895.41        816.66         3.93 o                         
   1  -1   2        143.66        134.17         1.32 o                         
   2  -1   2       6661.63       6702.23        28.54 o                         
   3  -1   2          9.29          6.44         0.50 o                         
   4  -1   2        279.40        270.76         2.63 o                         
   5  -1   2        929.89        912.80         7.60 o                         
   6  -1   2         12.27          7.85         0.98 o                         
   7  -1   2          8.10          5.68         1.02 o                         
   8  -1   2        415.20        429.04         5.99 o                         
   9  -1   2          1.60         -1.54         1.27 o                         
  10  -1   2         72.81         76.89         7.09 o                         
  11  -1   2        129.98        164.61         5.76 o                         
  12  -1   2          2.35          2.83         2.26 o                         
 -10   0   2          0.12         -1.51         1.47 o                         
  -9   0   2         18.43         14.66         2.20 o                         
  -8   0   2        147.58        151.40         3.90 o                         
  -7   0   2        181.73        182.28         3.94 o                         
  -6   0   2          5.66          4.68         0.55 o                         
  -5   0   2        887.24        932.59         5.96 o                         
  -4   0   2       1618.49       1588.74         9.95 o                         
  -3   0   2        123.46        133.88         1.17 o                         
  -2   0   2       1331.92       1263.22         7.22 o                         
  -1   0   2       3039.55       2966.64        16.56 o                         
   0   0   2       3495.18       3326.74        12.77 o                         
   1   0   2       1179.83       1124.20         5.33 o                         
   2   0   2       1383.30       1335.50         6.78 o                         
   3   0   2        336.94        338.27         2.58 o                         
   4   0   2        822.82        870.79         5.02 o                         
   5   0   2         43.70         39.26         1.22 o                         
   6   0   2        258.52        280.69         3.23 o                         
   7   0   2         89.62        106.91         2.19 o                         
   8   0   2         42.52         41.82         1.94 o                         
   9   0   2         59.26         65.64         2.60 o                         
  10   0   2          1.18         -0.38         1.74 o                         
  11   0   2          3.13          1.44         2.08 o                         
  12   0   2         20.01         17.03         2.88 o                         
 -10   1   2         13.46         11.33         2.04 o                         
  -9   1   2         61.77         57.64         3.14 o                         
  -8   1   2          1.62          0.51         1.35 o                         
  -7   1   2         71.34         64.35         2.56 o                         
  -6   1   2          9.67         10.12         0.75 o                         
  -5   1   2        556.82        585.66         4.37 o                         
  -4   1   2        398.39        389.38         3.17 o                         
  -3   1   2          2.37          1.02         0.29 o                         
  -2   1   2        322.02        274.58         1.80 o                         
  -1   1   2          0.98         -0.37         0.25 o                         
   0   1   2        467.11        447.80         2.43 o                         
   1   1   2         44.55         52.49         0.64 o                         
   2   1   2       2554.01       2453.76        10.34 o                         
   3   1   2         73.15         66.31         1.07 o                         
   4   1   2         73.27         73.35         1.16 o                         
   5   1   2        458.75        476.01         3.72 o                         
   6   1   2          2.05          2.06         0.63 o                         
   7   1   2        138.44        140.24         2.46 o                         
   8   1   2          8.49         10.13         1.15 o                         
   9   1   2         27.41         28.08         1.82 o                         
  10   1   2        178.26        201.76         5.72 o                         
  11   1   2          0.36         -0.08         1.76 o                         
  12   1   2          0.27          1.31         2.04 o                         
 -10   2   2         24.81         26.41         2.79 o                         
  -9   2   2          5.03          3.31         1.96 o                         
  -8   2   2          2.63          2.99         1.50 o                         
  -7   2   2         11.24          7.49         1.30 o                         
  -6   2   2         49.93         50.29         1.65 o                         
  -5   2   2        275.13        290.97         3.41 o                         
  -4   2   2          0.82          0.96         0.52 o                         
  -3   2   2          7.20          6.07         0.60 o                         
  -2   2   2        549.96        514.37         3.48 o                         
  -1   2   2       2141.79       2099.58         9.58 o                         
   0   2   2       6989.82       7113.34        26.08 o                         
   1   2   2      13262.53      13887.64        51.12 o                         
   2   2   2        888.11        756.08         4.23 o                         
   3   2   2      12659.32      12926.75        56.08 o                         
   4   2   2        365.87        337.65         2.63 o                         
   5   2   2        147.58        128.66         1.69 o                         
   6   2   2        131.31        104.63         1.94 o                         
   7   2   2          6.46          5.23         0.81 o                         
   8   2   2          5.37          2.32         0.92 o                         
   9   2   2          0.45         -1.16         0.90 o                         
  10   2   2         50.94         54.60         4.46 o                         
  11   2   2         59.01         59.33         4.04 o                         
  12   2   2          0.36         -2.86         1.93 o                         
 -10   3   2          0.12          0.85         1.75 o                         
  -9   3   2          0.58          0.15         1.58 o                         
  -8   3   2         56.36         52.01         4.86 o                         
  -7   3   2         68.58         71.80         3.91 o                         
  -6   3   2          4.73          3.94         0.98 o                         
  -5   3   2         17.14         21.16         1.24 o                         
  -4   3   2        145.45        155.67         2.54 o                         
  -3   3   2       1625.57       1692.67        11.20 o                         
  -2   3   2       1158.38       1175.96         7.62 o                         
  -1   3   2        808.08        861.51         5.50 o                         
   0   3   2       1752.57       1712.53         9.09 o                         
   1   3   2        393.23        372.27         2.58 o                         
   2   3   2       1005.00        948.74         6.12 o                         
   3   3   2         36.61         24.85         1.22 o                         
   4   3   2       2097.68       1995.90        12.65 o                         
   5   3   2        269.03        299.28         3.62 o                         
   6   3   2         45.11         45.69         1.63 o                         
   7   3   2         52.78         51.51         1.86 o                         
   8   3   2          5.84          6.03         1.08 o                         
   9   3   2        105.72        104.15         3.30 o                         
  10   3   2          9.48          7.48         2.05 o                         
  11   3   2          0.93          2.75         2.02 o                         
  12   3   2          8.96          6.51         2.75 o                         
 -10   4   2          0.01         -3.91         2.61 o                         
  -9   4   2         59.50         60.37         7.73 o                         
  -8   4   2         32.47         33.44         3.60 o                         
  -7   4   2         33.89         33.21         2.69 o                         
  -6   4   2        304.76        293.66         5.37 o                         
  -5   4   2          0.40         -0.63         0.66 o                         
  -4   4   2        127.25        143.81         2.64 o                         
  -3   4   2        161.11        157.13         2.46 o                         
  -2   4   2        607.38        587.63         5.04 o                         
  -1   4   2       1587.36       1577.75        11.53 o                         
   0   4   2         26.51         28.78         0.99 o                         
   1   4   2       2953.59       3003.82        17.60 o                         
   2   4   2         85.02         88.18         2.20 o                         
   3   4   2         77.22         76.49         1.84 o                         
   4   4   2        313.75        308.57         2.92 o                         
   5   4   2        248.31        218.95         2.82 o                         
   6   4   2          3.24          2.12         0.95 o                         
   7   4   2          9.06          6.25         1.04 o                         
   8   4   2         31.31         30.78         1.85 o                         
   9   4   2        141.27        147.69         5.39 o                         
  10   4   2        228.20        252.63         6.92 o                         
  11   4   2         16.22         16.58         2.98 o                         
 -10   5   2          1.46          0.76         2.58 o                         
  -9   5   2         12.96         16.13         2.88 o                         
  -8   5   2         15.15         11.31         2.91 o                         
  -7   5   2        266.20        285.15         6.83 o                         
  -6   5   2        539.15        540.73         9.00 o                         
  -5   5   2         28.58         24.46         1.89 o                         
  -4   5   2         40.03         36.08         1.66 o                         
  -3   5   2        482.07        482.40         5.00 o                         
  -2   5   2       1806.14       1787.10        15.26 o                         
  -1   5   2        339.28        335.78         4.79 o                         
   0   5   2       2283.52       2313.22        15.34 o                         
   1   5   2        127.04        123.54         2.22 o                         
   2   5   2        191.23        201.27         3.65 o                         
   3   5   2        997.95        985.14         8.90 o                         
   4   5   2        730.75        732.71         7.36 o                         
   5   5   2        548.82        566.97         5.82 o                         
   6   5   2        311.31        296.42         4.22 o                         
   7   5   2          0.57          0.04         1.18 o                         
   8   5   2         22.18         23.11         2.13 o                         
   9   5   2        177.16        181.02         6.20 o                         
  10   5   2         34.77         38.05         3.60 o                         
  11   5   2         10.01         12.47         3.13 o                         
  -9   6   2          5.15          4.11         2.93 o                         
  -8   6   2          3.87          1.93         2.66 o                         
  -7   6   2         63.36         54.85         4.75 o                         
  -6   6   2         51.23         43.97         4.29 o                         
  -5   6   2        141.30        143.52         3.57 o                         
  -4   6   2         11.28         10.13         1.24 o                         
  -3   6   2        171.57        170.55         3.93 o                         
  -2   6   2          0.01         -0.18         1.00 o                         
  -1   6   2       1088.45       1041.61        10.31 o                         
   0   6   2        691.22        688.52         7.27 o                         
   1   6   2          3.35          0.39         0.57 o                         
   2   6   2        505.86        513.88         5.09 o                         
   3   6   2         16.96         14.36         1.46 o                         
   4   6   2        438.35        423.15         5.59 o                         
   5   6   2        349.87        348.79         4.90 o                         
   6   6   2          9.69          8.19         1.64 o                         
   7   6   2          7.09          4.83         1.60 o                         
   8   6   2          6.47          5.05         1.61 o                         
   9   6   2         16.25          7.17         2.62 o                         
  10   6   2         44.45         47.86         5.64 o                         
  11   6   2         12.41         18.77         3.71 o                         
  -9   7   2          0.46         -3.38         2.25 o                         
  -8   7   2          0.02          0.07         2.03 o                         
  -7   7   2          4.02          1.13         2.25 o                         
  -6   7   2         77.36         81.72         6.76 o                         
  -5   7   2         11.88         16.37         2.01 o                         
  -4   7   2         79.46         74.83         4.68 o                         
  -3   7   2        660.10        651.31         8.60 o                         
  -2   7   2         16.23         16.74         1.71 o                         
  -1   7   2        137.70        150.35         3.76 o                         
   0   7   2       1220.93       1258.47        11.56 o                         
   1   7   2         81.61         73.63         2.70 o                         
   2   7   2         27.71         31.83         2.46 o                         
   3   7   2        369.57        369.80         5.94 o                         
   4   7   2         19.92         16.97         1.86 o                         
   5   7   2         73.47         71.73         3.39 o                         
   6   7   2        175.99        175.49         4.70 o                         
   7   7   2        117.70        115.83         4.13 o                         
   8   7   2          0.25         -0.84         1.68 o                         
   9   7   2          0.05         -1.46         2.01 o                         
  10   7   2          2.23         -3.55         2.37 o                         
  -8   8   2          5.99          6.00         2.98 o                         
  -7   8   2          1.12         -0.40         3.86 o                         
  -6   8   2          8.74          3.54         2.62 o                         
  -5   8   2         21.74         18.15         2.25 o                         
  -4   8   2        439.90        441.63         7.45 o                         
  -3   8   2        170.42        166.27         4.37 o                         
  -2   8   2          1.16          0.11         1.23 o                         
  -1   8   2        183.23        176.64         3.27 o                         
   0   8   2        330.01        339.90         5.46 o                         
   1   8   2          3.37          1.54         1.11 o                         
   2   8   2         29.82         29.43         1.97 o                         
   3   8   2        410.05        402.57         6.58 o                         
   4   8   2        437.43        490.45         7.52 o                         
   5   8   2          7.08          4.62         1.77 o                         
   6   8   2          0.13         -0.60         1.55 o                         
   7   8   2         48.14         43.53         2.95 o                         
   8   8   2         33.26         31.34         3.89 o                         
   9   8   2         19.82         14.70         3.81 o                         
  10   8   2          0.00         -2.88         2.34 o                         
  -7   9   2          8.31          3.46         2.70 o                         
  -6   9   2         14.74         15.61         3.37 o                         
  -5   9   2        226.74        253.42         8.62 o                         
  -4   9   2          8.29         10.73         1.95 o                         
  -3   9   2          3.12          1.01         1.69 o                         
  -2   9   2         25.77         22.22         2.27 o                         
  -1   9   2        144.14        144.04         4.40 o                         
   0   9   2         12.41         13.95         1.61 o                         
   1   9   2          1.00          0.19         1.13 o                         
   2   9   2         30.44         39.08         3.30 o                         
   3   9   2         29.12         27.61         2.45 o                         
   4   9   2          1.43          2.25         1.63 o                         
   5   9   2        544.39        596.10         8.96 o                         
   6   9   2        152.66        163.85         5.01 o                         
   7   9   2         33.41         30.85         2.75 o                         
   8   9   2          1.09         -3.21         2.14 o                         
   9   9   2         14.81         13.18         3.35 o                         
  -7  10   2          0.00         -1.61         3.29 o                         
  -6  10   2         31.97         41.11         4.52 o                         
  -5  10   2          0.20          0.57         2.08 o                         
  -4  10   2        189.98        198.90         5.57 o                         
  -3  10   2        306.14        318.29         6.78 o                         
  -2  10   2         49.44         44.73         3.70 o                         
  -1  10   2        124.52        126.04         4.53 o                         
   0  10   2          4.28          4.39         1.78 o                         
   1  10   2          0.23         -0.38         1.30 o                         
   2  10   2          1.22         -0.92         1.35 o                         
   3  10   2          0.66         -2.52         1.68 o                         
   4  10   2          6.03          4.08         2.05 o                         
   5  10   2         28.11         30.31         2.77 o                         
   6  10   2        196.94        219.42         6.33 o                         
   7  10   2         63.00         65.88         4.20 o                         
   8  10   2          0.00         -1.72         2.74 o                         
  -5  11   2         28.14         19.88         3.62 o                         
  -4  11   2          2.53          0.97         2.56 o                         
  -3  11   2          0.16         -1.82         1.64 o                         
  -2  11   2         29.33         24.16         3.46 o                         
  -1  11   2         14.29         10.08         2.22 o                         
   0  11   2          6.05          6.87         2.06 o                         
   1  11   2        271.79        293.94         6.74 o                         
   2  11   2         61.04         67.67         4.19 o                         
   3  11   2         44.13         42.96         5.36 o                         
   4  11   2         31.07         35.94         3.35 o                         
   5  11   2          2.40          0.20         1.86 o                         
   6  11   2        107.13        136.12         5.84 o                         
   7  11   2          0.29         -2.20         2.59 o                         
  -4  12   2         19.22         19.18         4.00 o                         
  -3  12   2          1.19         -2.78         2.15 o                         
  -2  12   2          3.04         -0.21         2.72 o                         
  -1  12   2          0.47         -1.32         1.91 o                         
   0  12   2         17.06         15.00         2.48 o                         
   1  12   2        113.24        143.76         6.15 o                         
   2  12   2          0.66          1.02         2.15 o                         
   3  12   2          1.15         -1.59         2.09 o                         
   4  12   2         13.93         13.52         2.87 o                         
   5  12   2          0.07         -2.08         1.95 o                         
   6  12   2         13.14          7.70         2.83 o                         
  -2  13   2          4.14          0.56         2.80 o                         
  -1  13   2          7.56          0.18         2.95 o                         
   0  13   2         26.75         24.24         3.48 o                         
   1  13   2          3.55          1.25         2.68 o                         
   2  13   2          1.39         -4.12         2.74 o                         
   3  13   2          0.00         -1.15         2.83 o                         
   4  13   2          5.71          6.05         2.70 o                         
  -3 -12   3          7.41          3.44         2.65 o                         
  -2 -12   3         13.39         10.97         3.43 o                         
  -1 -12   3         32.00         34.88         3.13 o                         
   0 -12   3          3.87          1.34         2.03 o                         
   1 -12   3          8.39          6.07         2.21 o                         
   2 -12   3         42.52         41.55         3.50 o                         
   3 -12   3         44.32         58.21         5.48 o                         
   4 -12   3         42.58         42.92         4.77 o                         
   5 -12   3         15.30         11.16         3.48 o                         
  -5 -11   3         33.30         27.42         3.67 o                         
  -4 -11   3         25.05         28.84         4.13 o                         
  -3 -11   3         19.42         15.83         3.49 o                         
  -2 -11   3         79.30         93.90         5.13 o                         
  -1 -11   3         23.17         23.28         2.88 o                         
   0 -11   3         14.09         13.07         2.40 o                         
   1 -11   3         22.49         22.29         2.69 o                         
   2 -11   3          2.31         -1.70         2.07 o                         
   3 -11   3          2.07          0.05         2.22 o                         
   4 -11   3         14.46         10.48         3.03 o                         
   5 -11   3          9.78          7.70         2.60 o                         
   6 -11   3         12.61          9.96         3.67 o                         
  -6 -10   3          1.22         -2.73         2.56 o                         
  -5 -10   3          1.70          1.70         2.27 o                         
  -4 -10   3          0.02         -1.85         2.38 o                         
  -3 -10   3         16.09         14.98         2.64 o                         
  -2 -10   3         50.42         45.94         3.60 o                         
  -1 -10   3         15.06         14.30         1.89 o                         
   0 -10   3         27.86         28.99         2.72 o                         
   1 -10   3        109.18        103.45         4.49 o                         
   2 -10   3          8.93          4.73         1.91 o                         
   3 -10   3          1.57         -0.47         1.77 o                         
   4 -10   3        125.25        121.65         5.72 o                         
   5 -10   3         38.40         38.25         5.07 o                         
   6 -10   3          0.81         -2.17         2.28 o                         
   7 -10   3          1.43          2.33         4.44 o                         
   8 -10   3          4.23          3.63         2.89 o                         
  -7  -9   3         19.66         11.44         3.62 o                         
  -6  -9   3          0.78         -2.00         2.23 o                         
  -5  -9   3          0.35         -1.15         2.00 o                         
  -4  -9   3         40.15         36.43         3.84 o                         
  -3  -9   3          0.37         -1.53         1.22 o                         
  -2  -9   3         17.23         16.87         1.81 o                         
  -1  -9   3          4.75          2.24         1.32 o                         
   0  -9   3         52.36         47.25         2.99 o                         
   1  -9   3        119.88        107.27         4.13 o                         
   2  -9   3         31.60         34.16         2.42 o                         
   3  -9   3        165.91        161.45         5.51 o                         
   4  -9   3         32.86         32.08         2.99 o                         
   5  -9   3          0.31         -2.17         1.45 o                         
   6  -9   3         62.04         65.54         4.86 o                         
   7  -9   3          5.60          5.31         2.28 o                         
   8  -9   3         42.98         48.29         3.90 o                         
   9  -9   3         79.44         88.30         9.99 o                         
  -7  -8   3         33.99         38.64         3.76 o                         
  -6  -8   3         17.71         11.52         2.60 o                         
  -5  -8   3         71.63         60.53         6.11 o                         
  -4  -8   3        112.74        113.51         3.73 o                         
  -3  -8   3         22.94         26.05         1.93 o                         
  -2  -8   3         24.28         22.55         1.90 o                         
  -1  -8   3        430.02        431.23         7.10 o                         
   0  -8   3          2.70          4.32         1.53 o                         
   1  -8   3         71.40         62.54         2.68 o                         
   2  -8   3        221.47        200.82         4.90 o                         
   3  -8   3          2.01         -0.78         1.44 o                         
   4  -8   3         30.59         22.62         2.30 o                         
   5  -8   3         29.02         28.85         2.50 o                         
   6  -8   3        158.31        148.65         4.74 o                         
   7  -8   3         33.19         34.82         3.20 o                         
   8  -8   3         15.17         14.35         3.25 o                         
   9  -8   3          9.88          8.30         3.95 o                         
  -8  -7   3          7.12          6.38         3.05 o                         
  -7  -7   3         18.40         21.18         3.01 o                         
  -6  -7   3         18.84         16.22         2.54 o                         
  -5  -7   3         26.91         20.64         3.22 o                         
  -4  -7   3         66.15         56.04         2.65 o                         
  -3  -7   3         36.35         36.33         2.17 o                         
  -2  -7   3         74.36         72.14         2.53 o                         
  -1  -7   3          0.13          0.15         0.92 o                         
   0  -7   3         34.30         34.52         2.27 o                         
   1  -7   3         98.20         88.74         2.52 o                         
   2  -7   3         15.53         15.16         1.77 o                         
   3  -7   3         36.68         38.92         2.46 o                         
   4  -7   3         14.54         11.67         1.73 o                         
   5  -7   3          0.03         -1.29         1.23 o                         
   6  -7   3          0.43         -1.61         1.29 o                         
   7  -7   3          0.86         -0.12         1.48 o                         
   8  -7   3          9.79          4.01         1.91 o                         
   9  -7   3          7.93          7.45         2.64 o                         
  10  -7   3          3.69          1.65         2.67 o                         
  -9  -6   3         10.66         11.02         2.51 o                         
  -8  -6   3          5.99          7.18         2.22 o                         
  -7  -6   3         67.39         54.96         3.81 o                         
  -6  -6   3         20.63         16.57         2.55 o                         
  -5  -6   3        197.98        211.67         4.55 o                         
  -4  -6   3         61.72         60.61         2.38 o                         
  -3  -6   3        110.56        106.91         2.44 o                         
  -2  -6   3         16.07         21.92         1.47 o                         
  -1  -6   3         37.90         32.01         1.73 o                         
   0  -6   3        644.51        698.95         8.90 o                         
   1  -6   3        243.18        249.34         4.08 o                         
   2  -6   3        277.12        264.75         4.44 o                         
   3  -6   3        209.22        222.38         4.48 o                         
   4  -6   3          0.18         -0.98         1.07 o                         
   5  -6   3         17.62         14.88         1.71 o                         
   6  -6   3         60.06         56.50         2.70 o                         
   7  -6   3          9.51          5.86         1.69 o                         
   8  -6   3         15.62         14.46         2.10 o                         
   9  -6   3          0.12         -0.63         1.66 o                         
  10  -6   3         65.64         70.47         7.32 o                         
  11  -6   3          1.50          3.84         3.00 o                         
  -9  -5   3          2.44          5.84         2.14 o                         
  -8  -5   3          0.09         -0.52         1.63 o                         
  -7  -5   3        112.21        123.68         4.62 o                         
  -6  -5   3         84.79        102.01         5.26 o                         
  -5  -5   3        243.61        256.45         4.80 o                         
  -4  -5   3        114.94        112.57         2.35 o                         
  -3  -5   3        136.23        134.97         2.28 o                         
  -2  -5   3         13.07          9.75         0.72 o                         
  -1  -5   3        517.82        567.64         6.00 o                         
   0  -5   3         66.06         65.11         3.03 o                         
   1  -5   3        117.97        112.18         2.56 o                         
   2  -5   3          5.96          3.89         0.92 o                         
   3  -5   3         97.60         98.72         2.88 o                         
   4  -5   3        102.55        104.39         3.04 o                         
   5  -5   3        466.95        472.96         7.11 o                         
   6  -5   3         29.06         31.03         1.93 o                         
   7  -5   3          1.18         -0.67         1.29 o                         
   8  -5   3         64.80         58.61         3.30 o                         
   9  -5   3         55.41         66.65         3.51 o                         
  10  -5   3        165.07        182.76         7.05 o                         
  11  -5   3         21.43         21.52         3.64 o                         
  -9  -4   3          1.89          2.86         1.82 o                         
  -8  -4   3         32.09         41.13         4.24 o                         
  -7  -4   3          0.01         -1.48         1.38 o                         
  -6  -4   3        288.87        313.77         5.73 o                         
  -5  -4   3        124.64        127.64         2.90 o                         
  -4  -4   3         21.78         19.12         1.02 o                         
  -3  -4   3        268.20        284.85         4.04 o                         
  -2  -4   3         10.91          7.05         0.72 o                         
  -1  -4   3       1852.79       1981.80        13.10 o                         
   0  -4   3        162.38        168.71         2.85 o                         
   1  -4   3         55.99         51.51         1.88 o                         
   2  -4   3          0.30          0.63         0.69 o                         
   3  -4   3          2.92          1.78         0.76 o                         
   4  -4   3         92.45         74.85         2.32 o                         
   5  -4   3        162.83        168.37         3.41 o                         
   6  -4   3          9.03         10.34         1.09 o                         
   7  -4   3         19.50         14.34         1.78 o                         
   8  -4   3         29.77         24.82         2.30 o                         
   9  -4   3        467.14        502.19         7.74 o                         
  10  -4   3          3.58          3.46         2.63 o                         
  11  -4   3          4.01         -2.94         2.33 o                         
 -10  -3   3          7.79         11.80         4.95 o                         
  -9  -3   3         27.56         27.62         3.57 o                         
  -8  -3   3          0.20         -0.21         1.94 o                         
  -7  -3   3        101.37        109.12         3.80 o                         
  -6  -3   3          1.99          0.67         1.10 o                         
  -5  -3   3         29.24         24.63         1.10 o                         
  -4  -3   3          1.27          1.97         0.55 o                         
  -3  -3   3        285.65        235.72         2.99 o                         
  -2  -3   3        110.90        106.54         1.68 o                         
  -1  -3   3         42.07         39.61         1.08 o                         
   0  -3   3        625.61        598.79         4.88 o                         
   1  -3   3        876.68        935.18         6.54 o                         
   2  -3   3          0.30          0.39         0.63 o                         
   3  -3   3         69.33         81.74         2.19 o                         
   4  -3   3        878.03        915.87         7.76 o                         
   5  -3   3        741.16        806.44         7.93 o                         
   6  -3   3         13.10          9.11         1.44 o                         
   7  -3   3          1.75          1.69         1.18 o                         
   8  -3   3          2.23          1.91         1.28 o                         
   9  -3   3        108.49        116.43         3.93 o                         
  10  -3   3        160.76        173.30         6.51 o                         
  11  -3   3         14.49          9.48         2.81 o                         
  12  -3   3          5.57          9.12         2.91 o                         
 -10  -2   3          1.35          2.52         2.86 o                         
  -9  -2   3          0.02         -0.40         1.47 o                         
  -8  -2   3        105.42        113.29         6.65 o                         
  -7  -2   3        375.56        403.36         5.78 o                         
  -6  -2   3        204.23        202.37         3.31 o                         
  -5  -2   3          7.43          5.68         0.52 o                         
  -4  -2   3        154.79        161.99         1.79 o                         
  -3  -2   3         14.15         14.71         0.60 o                         
  -2  -2   3        162.87        176.92         2.05 o                         
  -1  -2   3       2027.19       2034.34        11.50 o                         
   0  -2   3          2.44          1.77         0.37 o                         
   1  -2   3         15.57         13.01         0.71 o                         
   2  -2   3        179.07        172.41         2.20 o                         
   3  -2   3        260.99        284.08         3.14 o                         
   4  -2   3         15.48         11.91         0.88 o                         
   5  -2   3        719.37        731.58         7.18 o                         
   6  -2   3       1000.92       1008.24         9.45 o                         
   7  -2   3         90.23         95.91         2.71 o                         
   8  -2   3        288.80        297.18         4.86 o                         
   9  -2   3         10.46         12.80         1.75 o                         
  10  -2   3         13.51         15.36         2.46 o                         
  11  -2   3         37.93         45.41         3.62 o                         
  12  -2   3         30.82         27.23         3.53 o                         
 -10  -1   3         20.92         22.28         4.21 o                         
  -9  -1   3          7.00          7.76         2.06 o                         
  -8  -1   3         16.00         11.31         1.71 o                         
  -7  -1   3         30.84         28.96         1.85 o                         
  -6  -1   3        469.32        455.09         4.59 o                         
  -5  -1   3         37.11         30.35         1.25 o                         
  -4  -1   3          8.53          5.98         0.58 o                         
  -3  -1   3         62.74         60.51         1.17 o                         
  -2  -1   3          3.91          3.48         0.26 o                         
  -1  -1   3        277.82        273.73         1.89 o                         
   0  -1   3         41.90         37.30         0.69 o                         
   1  -1   3          3.80          6.94         0.44 o                         
   2  -1   3        110.54        112.71         1.72 o                         
   3  -1   3        140.29        136.43         2.05 o                         
   4  -1   3        808.76        843.00         6.57 o                         
   5  -1   3        306.77        304.36         3.67 o                         
   6  -1   3        227.37        234.62         4.01 o                         
   7  -1   3         24.79         27.45         1.65 o                         
   8  -1   3        721.82        771.57         8.02 o                         
   9  -1   3          0.99         -1.52         1.24 o                         
  10  -1   3          0.31         -2.44         1.69 o                         
  11  -1   3          0.45         -1.13         1.79 o                         
  12  -1   3          7.77         11.69         2.69 o                         
 -10   0   3          2.72          1.02         2.87 o                         
  -9   0   3          0.24         -2.07         1.45 o                         
  -8   0   3         18.02         16.27         1.96 o                         
  -7   0   3        135.48        129.23         3.19 o                         
  -6   0   3          5.76          4.49         0.74 o                         
  -5   0   3        452.82        463.89         3.74 o                         
  -4   0   3        305.40        333.81         3.91 o                         
  -3   0   3          5.45          8.64         0.41 o                         
  -2   0   3        123.59        134.52         2.31 o                         
  -1   0   3        565.02        529.00         2.91 o                         
   0   0   3        166.98        141.47         1.17 o                         
   1   0   3          0.01          0.73         0.30 o                         
   2   0   3       1507.14       1468.13         7.24 o                         
   3   0   3        341.29        346.15         3.34 o                         
   4   0   3       2253.24       2333.52        14.18 o                         
   5   0   3         69.58         80.09         1.90 o                         
   6   0   3         25.15         25.94         1.36 o                         
   7   0   3          0.47         -0.96         0.64 o                         
   8   0   3        220.23        215.01         3.46 o                         
   9   0   3         58.75         59.89         2.44 o                         
  10   0   3        167.74        174.69         4.67 o                         
  11   0   3         46.55         49.09         3.56 o                         
  12   0   3         42.85         48.04         4.71 o                         
 -10   1   3          4.06          4.24         2.92 o                         
  -9   1   3          0.62          1.62         1.71 o                         
  -8   1   3          5.49          4.87         1.36 o                         
  -7   1   3         12.96         10.20         1.33 o                         
  -6   1   3         15.85         14.32         1.01 o                         
  -5   1   3         13.93         13.95         0.72 o                         
  -4   1   3       2125.46       2213.84        14.47 o                         
  -3   1   3        125.82        145.54         1.56 o                         
  -2   1   3        182.26        188.81         1.74 o                         
  -1   1   3        122.35        106.87         1.00 o                         
   0   1   3         12.64         11.18         0.41 o                         
   1   1   3       2163.70       2142.25         9.03 o                         
   2   1   3        194.09        176.29         1.64 o                         
   3   1   3        279.66        274.37         2.87 o                         
   4   1   3        411.97        367.45         3.21 o                         
   5   1   3          0.43         -0.29         0.46 o                         
   6   1   3       1610.09       1674.32         9.80 o                         
   7   1   3        321.51        335.08         3.88 o                         
   8   1   3          1.77          0.82         0.93 o                         
   9   1   3         80.59         82.99         3.72 o                         
  10   1   3         22.70         23.71         2.25 o                         
  11   1   3          0.62         -0.59         1.79 o                         
  12   1   3         12.31          8.44         2.70 o                         
 -10   2   3          1.34          0.84         2.91 o                         
  -9   2   3         82.48         90.92         6.96 o                         
  -8   2   3          1.12          0.27         1.24 o                         
  -7   2   3        112.37        111.73         3.24 o                         
  -6   2   3        248.41        259.37         3.89 o                         
  -5   2   3          0.53          0.47         0.49 o                         
  -4   2   3        164.54        157.27         2.03 o                         
  -3   2   3        194.13        205.68         3.07 o                         
  -2   2   3        391.50        408.44         5.75 o                         
  -1   2   3         96.16         92.56         1.20 o                         
   0   2   3        120.58        110.77         1.16 o                         
   1   2   3       2770.17       2707.96        11.92 o                         
   2   2   3       2664.67       2637.50        13.71 o                         
   3   2   3        648.93        621.15         5.33 o                         
   4   2   3        720.43        676.34         5.28 o                         
   5   2   3         14.15         11.33         0.75 o                         
   6   2   3        613.17        671.27         5.22 o                         
   7   2   3          9.01         10.65         0.86 o                         
   8   2   3          3.99          2.61         0.92 o                         
   9   2   3          8.82          8.87         1.30 o                         
  10   2   3         23.40         18.71         2.46 o                         
  11   2   3         12.49          7.83         2.16 o                         
  12   2   3         13.64         18.60         3.23 o                         
 -10   3   3          9.18          3.56         4.83 o                         
  -9   3   3          1.44          0.38         1.92 o                         
  -8   3   3          0.07          0.02         1.35 o                         
  -7   3   3         36.52         33.91         2.15 o                         
  -6   3   3          1.52         -1.53         1.17 o                         
  -5   3   3        453.70        455.92         7.45 o                         
  -4   3   3        186.44        175.47         2.61 o                         
  -3   3   3        389.87        412.21         4.14 o                         
  -2   3   3        179.44        199.77         2.42 o                         
  -1   3   3         61.63         65.56         1.32 o                         
   0   3   3       3847.82       3861.06        18.65 o                         
   1   3   3       6397.01       6524.51        27.65 o                         
   2   3   3        300.37        318.07         2.84 o                         
   3   3   3         44.52         37.93         1.61 o                         
   4   3   3       2458.90       2466.89        14.88 o                         
   5   3   3        387.00        398.93         4.45 o                         
   6   3   3        241.06        253.93         3.18 o                         
   7   3   3         20.36         19.15         1.33 o                         
   8   3   3          1.01          0.15         0.98 o                         
   9   3   3        323.82        336.11         4.74 o                         
  10   3   3          0.52          1.15         1.75 o                         
  11   3   3         50.13         54.52         4.41 o                         
  12   3   3          0.85         -2.77         2.20 o                         
  -9   4   3         21.61         28.41         4.71 o                         
  -8   4   3          5.92          7.02         2.19 o                         
  -7   4   3         17.88         19.12         2.91 o                         
  -6   4   3          0.98         -0.30         1.43 o                         
  -5   4   3         47.68         42.79         2.72 o                         
  -4   4   3         53.48         59.12         1.65 o                         
  -3   4   3          0.63         -0.50         0.53 o                         
  -2   4   3        109.21        132.39         2.73 o                         
  -1   4   3        508.55        456.50         4.13 o                         
   0   4   3       2931.90       3047.44        16.78 o                         
   1   4   3        462.94        450.40         3.79 o                         
   2   4   3       1637.23       1628.12        10.27 o                         
   3   4   3         10.38         11.37         0.83 o                         
   4   4   3          3.53          0.51         0.62 o                         
   5   4   3        310.66        258.19         3.14 o                         
   6   4   3         69.76         65.10         2.02 o                         
   7   4   3         85.96         81.01         2.47 o                         
   8   4   3         94.90         90.94         2.80 o                         
   9   4   3         31.62         30.65         2.09 o                         
  10   4   3         35.46         38.47         3.23 o                         
  11   4   3         14.42         10.29         2.78 o                         
  12   4   3          0.01          0.40         2.51 o                         
  -9   5   3         16.17         22.45         3.02 o                         
  -8   5   3          0.25         -1.92         1.75 o                         
  -7   5   3        232.30        245.02         6.68 o                         
  -6   5   3          3.06          0.09         1.44 o                         
  -5   5   3          9.60          8.20         1.33 o                         
  -4   5   3          0.82         -0.25         0.69 o                         
  -3   5   3         14.52         19.58         1.30 o                         
  -2   5   3         11.45          9.44         1.51 o                         
  -1   5   3        522.39        524.06         5.83 o                         
   0   5   3       2430.44       2419.61        17.64 o                         
   1   5   3       2094.28       2334.43        15.03 o                         
   2   5   3       1389.54       1443.39        10.88 o                         
   3   5   3        162.36        172.36         3.26 o                         
   4   5   3          2.55          4.93         0.96 o                         
   5   5   3        296.58        276.43         3.25 o                         
   6   5   3         87.67         88.16         1.98 o                         
   7   5   3          5.50          9.56         1.43 o                         
   8   5   3        423.71        443.58         5.93 o                         
   9   5   3         13.90         12.62         2.01 o                         
  10   5   3         18.69         10.78         2.76 o                         
  11   5   3         48.67         46.11         5.71 o                         
  -9   6   3          0.58         -1.95         2.34 o                         
  -8   6   3          0.01         -2.74         1.83 o                         
  -7   6   3         26.81         23.71         2.91 o                         
  -6   6   3          3.31          4.84         2.15 o                         
  -5   6   3        289.35        271.46         6.91 o                         
  -4   6   3         37.61         32.81         1.91 o                         
  -3   6   3        165.33        172.89         3.90 o                         
  -2   6   3        137.55        138.88         3.27 o                         
  -1   6   3        443.30        442.90         6.07 o                         
   0   6   3        270.97        259.75         4.01 o                         
   1   6   3        312.47        315.98         4.03 o                         
   2   6   3         67.21         54.84         1.77 o                         
   3   6   3        226.45        232.05         4.50 o                         
   4   6   3        579.25        597.92         7.63 o                         
   5   6   3        424.02        471.19         6.15 o                         
   6   6   3         91.53         86.93         3.80 o                         
   7   6   3          2.55         -0.37         1.37 o                         
   8   6   3         38.68         36.56         2.53 o                         
   9   6   3         34.86         38.65         3.03 o                         
  10   6   3          0.45         -2.16         2.34 o                         
  11   6   3         71.56         68.37         7.07 o                         
  -8   7   3         39.13         50.49         4.17 o                         
  -7   7   3         21.41         19.19         2.90 o                         
  -6   7   3          8.52          7.92         2.41 o                         
  -5   7   3        167.56        174.80         6.14 o                         
  -4   7   3        179.12        183.42         4.52 o                         
  -3   7   3          9.51          7.52         1.51 o                         
  -2   7   3         98.59         93.92         2.99 o                         
  -1   7   3        405.19        427.97         6.45 o                         
   0   7   3          2.75          3.04         0.89 o                         
   1   7   3        226.75        235.30         4.36 o                         
   2   7   3        275.35        277.23         3.80 o                         
   3   7   3          1.16          0.23         1.26 o                         
   4   7   3        630.03        635.55         8.35 o                         
   5   7   3        247.94        254.89         4.75 o                         
   6   7   3         28.88         27.65         3.66 o                         
   7   7   3         54.06         51.20         3.76 o                         
   8   7   3        188.37        180.69         5.16 o                         
   9   7   3         13.45          8.49         3.45 o                         
  10   7   3          4.97          1.44         2.47 o                         
  11   7   3         10.73         13.42         3.21 o                         
  -8   8   3         55.05         60.68         8.89 o                         
  -7   8   3         19.62         21.68         3.43 o                         
  -6   8   3          2.31          2.42         2.32 o                         
  -5   8   3          0.52         -1.57         2.02 o                         
  -4   8   3         24.77         26.21         2.30 o                         
  -3   8   3        334.36        319.41         5.97 o                         
  -2   8   3        204.82        202.09         4.83 o                         
  -1   8   3        109.60        117.96         3.94 o                         
   0   8   3        348.31        342.29         5.34 o                         
   1   8   3        276.25        280.92         5.12 o                         
   2   8   3        429.00        439.51         5.24 o                         
   3   8   3          6.26          5.25         1.58 o                         
   4   8   3        276.97        305.85         6.09 o                         
   5   8   3         33.65         35.17         2.63 o                         
   6   8   3         16.06         16.25         2.16 o                         
   7   8   3          2.33          0.39         1.70 o                         
   8   8   3          9.54          8.10         2.43 o                         
   9   8   3          1.72         -1.07         2.29 o                         
  10   8   3          2.41         -2.92         2.56 o                         
  -7   9   3          0.99          4.90         2.99 o                         
  -6   9   3         14.27         11.11         4.71 o                         
  -5   9   3          0.06         -2.31         2.05 o                         
  -4   9   3          0.45         -1.48         1.98 o                         
  -3   9   3        187.62        193.55         4.78 o                         
  -2   9   3         36.01         37.16         2.77 o                         
  -1   9   3         11.02          8.36         1.78 o                         
   0   9   3         51.49         55.40         3.13 o                         
   1   9   3         36.42         35.71         2.42 o                         
   2   9   3         81.67         88.12         3.51 o                         
   3   9   3         30.47         30.16         2.31 o                         
   4   9   3        169.23        169.58         4.91 o                         
   5   9   3        230.14        242.26         5.75 o                         
   6   9   3         29.74         28.82         3.29 o                         
   7   9   3         17.94         15.43         2.46 o                         
   8   9   3         10.51          5.86         2.12 o                         
   9   9   3          7.89          0.58         3.09 o                         
  -6  10   3          1.24          0.90         2.40 o                         
  -5  10   3          6.18         10.20         2.83 o                         
  -4  10   3         12.12         12.43         2.85 o                         
  -3  10   3          1.00         -0.41         1.46 o                         
  -2  10   3        130.02        144.13         5.00 o                         
  -1  10   3         11.52         10.49         2.09 o                         
   0  10   3         36.48         34.74         2.88 o                         
   1  10   3         17.01         13.82         2.11 o                         
   2  10   3         54.98         62.60         3.34 o                         
   3  10   3          0.00         -1.30         1.55 o                         
   4  10   3         10.99          8.07         2.06 o                         
   5  10   3        122.13        119.92         5.09 o                         
   6  10   3         69.50         58.64         4.16 o                         
   7  10   3         59.21         56.39         4.15 o                         
   8  10   3          1.82         -2.61         2.94 o                         
   9  10   3          2.50         -4.58         3.63 o                         
  -5  11   3          7.15         -0.73         3.36 o                         
  -4  11   3          0.12         -2.49         2.31 o                         
  -3  11   3         21.61         25.34         3.59 o                         
  -2  11   3         60.55         54.27         4.08 o                         
  -1  11   3         42.29         43.80         3.89 o                         
   0  11   3        142.36        161.51         5.50 o                         
   1  11   3          1.59          1.25         1.90 o                         
   2  11   3          0.07         -2.67         1.81 o                         
   3  11   3          0.43         -2.44         1.63 o                         
   4  11   3         24.40         17.38         2.50 o                         
   5  11   3         28.00         27.99         3.09 o                         
   6  11   3          0.58          1.87         2.18 o                         
   7  11   3          9.53          1.00         2.27 o                         
   8  11   3          3.90          2.12         3.11 o                         
  -4  12   3          0.52          1.58         2.39 o                         
  -3  12   3          2.32          1.99         2.52 o                         
  -2  12   3          1.06         -2.66         1.85 o                         
  -1  12   3         13.06         12.23         2.57 o                         
   0  12   3          5.79          1.29         2.05 o                         
   1  12   3          1.41          0.57         1.97 o                         
   2  12   3          0.62         -3.06         2.04 o                         
   3  12   3          9.04          4.80         2.80 o                         
   4  12   3          0.05         -3.12         2.08 o                         
   5  12   3         31.22         37.78         4.50 o                         
   6  12   3          5.65          0.46         2.41 o                         
  -2  13   3          1.52         -5.07         3.38 o                         
  -1  13   3          6.74          3.70         2.69 o                         
   0  13   3         10.74          6.23         3.08 o                         
   1  13   3          7.01          3.66         2.81 o                         
   2  13   3          1.35          0.95         2.52 o                         
   3  13   3         74.77         99.09         5.88 o                         
   4  13   3          6.15          2.89         2.73 o                         
  -2 -12   4          1.70          1.21         2.74 o                         
  -1 -12   4         14.93         17.38         3.66 o                         
   0 -12   4         37.66         42.96         3.79 o                         
   1 -12   4          7.26          6.50         2.36 o                         
   2 -12   4          3.20         -0.40         2.03 o                         
   3 -12   4         48.98         48.92         4.28 o                         
   4 -12   4          6.87          2.91         2.59 o                         
  -4 -11   4         10.60          5.46         3.01 o                         
  -3 -11   4         25.45         23.22         3.73 o                         
  -2 -11   4         38.06         36.33         5.02 o                         
  -1 -11   4          5.75          4.27         2.92 o                         
   0 -11   4         37.75         41.63         3.41 o                         
   1 -11   4         12.65         13.05         2.43 o                         
   2 -11   4          1.77         -0.32         1.89 o                         
   3 -11   4         53.69         51.58         4.17 o                         
   4 -11   4        272.09        322.76         7.71 o                         
   5 -11   4         38.82         53.09         6.45 o                         
   6 -11   4          5.65          7.31         3.20 o                         
  -5 -10   4         11.84          7.39         2.71 o                         
  -4 -10   4         97.25         95.06         7.39 o                         
  -3 -10   4          2.60          4.11         2.85 o                         
  -2 -10   4         34.38         41.05         4.04 o                         
  -1 -10   4          6.37          3.92         1.68 o                         
   0 -10   4          6.76          8.96         2.17 o                         
   1 -10   4          3.56          4.85         1.99 o                         
   2 -10   4         44.57         49.17         3.40 o                         
   3 -10   4         74.78         70.03         5.64 o                         
   4 -10   4         10.88          8.92         2.19 o                         
   5 -10   4         45.07         45.50         4.23 o                         
   6 -10   4         90.36        102.36         9.91 o                         
   7 -10   4         34.73         34.80         3.91 o                         
   8 -10   4          7.24          7.86         4.31 o                         
  -6  -9   4          1.82          0.01         2.41 o                         
  -5  -9   4          9.93         11.34         2.62 o                         
  -4  -9   4          1.64          0.86         2.02 o                         
  -3  -9   4         34.14         37.55         2.93 o                         
  -2  -9   4         91.60         87.61         3.33 o                         
  -1  -9   4         48.55         49.51         2.78 o                         
   0  -9   4        267.67        290.93         6.37 o                         
   1  -9   4         17.65         17.40         2.25 o                         
   2  -9   4        127.91        134.95         5.35 o                         
   3  -9   4          4.09          1.37         1.65 o                         
   4  -9   4          0.27         -2.57         1.71 o                         
   5  -9   4        161.79        152.15         4.86 o                         
   6  -9   4         35.26         35.91         4.31 o                         
   7  -9   4        116.16        127.94         6.08 o                         
   8  -9   4          2.21         -0.08         2.26 o                         
   9  -9   4          5.67          9.53         3.56 o                         
  -7  -8   4         22.50         29.17         3.55 o                         
  -6  -8   4         13.60         12.04         2.79 o                         
  -5  -8   4         21.19         18.86         2.86 o                         
  -4  -8   4         47.62         45.18         2.84 o                         
  -3  -8   4        101.87        104.92         3.83 o                         
  -2  -8   4         40.64         41.81         2.57 o                         
  -1  -8   4        128.61        128.47         3.82 o                         
   0  -8   4        155.16        169.90         4.67 o                         
   1  -8   4          3.11          1.93         1.50 o                         
   2  -8   4        292.96        289.69         5.26 o                         
   3  -8   4          1.26          1.25         1.64 o                         
   4  -8   4        277.46        281.32         6.08 o                         
   5  -8   4          3.88         -0.31         1.53 o                         
   6  -8   4         94.65         96.21         4.63 o                         
   7  -8   4         13.00         14.21         2.76 o                         
   8  -8   4          3.85          3.51         2.19 o                         
   9  -8   4          1.59          1.61         2.22 o                         
  -7  -7   4          1.53          1.38         1.88 o                         
  -6  -7   4         22.05         25.61         3.27 o                         
  -5  -7   4         54.90         53.81         3.17 o                         
  -4  -7   4         31.26         29.99         2.24 o                         
  -3  -7   4          2.26          0.39         1.21 o                         
  -2  -7   4         58.52         59.38         2.99 o                         
  -1  -7   4          0.08          0.11         1.02 o                         
   0  -7   4          4.80          5.65         1.39 o                         
   1  -7   4         47.54         45.79         2.57 o                         
   2  -7   4         32.07         30.70         2.18 o                         
   3  -7   4          3.93          0.95         1.41 o                         
   4  -7   4        178.76        191.90         4.92 o                         
   5  -7   4         21.18         17.43         2.02 o                         
   6  -7   4          9.39          8.99         1.78 o                         
   7  -7   4        142.18        124.49         4.93 o                         
   8  -7   4          0.46         -0.34         1.64 o                         
   9  -7   4          7.98          6.15         2.10 o                         
  10  -7   4          7.96         11.72         3.59 o                         
  -8  -6   4          5.78          4.71         2.02 o                         
  -7  -6   4         55.09         47.72         5.58 o                         
  -6  -6   4          4.53          1.08         1.41 o                         
  -5  -6   4          0.03         -1.10         1.24 o                         
  -4  -6   4          0.86         -1.16         1.22 o                         
  -3  -6   4          0.22         -0.35         0.94 o                         
  -2  -6   4         11.58          9.72         1.21 o                         
  -1  -6   4          2.83          0.77         0.91 o                         
   0  -6   4         11.18          4.46         1.23 o                         
   1  -6   4         92.80         88.59         3.71 o                         
   2  -6   4          7.95          7.68         1.33 o                         
   3  -6   4          1.17          1.57         1.39 o                         
   4  -6   4          0.48          0.53         1.03 o                         
   5  -6   4        457.83        471.20         7.11 o                         
   6  -6   4          1.23          0.64         1.30 o                         
   7  -6   4         23.70         19.38         2.31 o                         
   8  -6   4         23.51         22.73         2.78 o                         
   9  -6   4          0.27         -2.41         1.61 o                         
  10  -6   4          7.24         10.57         2.66 o                         
  11  -6   4         15.61         13.09         3.62 o                         
  -8  -5   4         27.84         29.15         2.75 o                         
  -7  -5   4         74.60         74.45         6.67 o                         
  -6  -5   4          0.67         -0.47         1.26 o                         
  -5  -5   4        569.35        561.21         7.37 o                         
  -4  -5   4          2.15          0.96         1.24 o                         
  -3  -5   4        142.34        131.57         2.32 o                         
  -2  -5   4          7.60          9.84         0.86 o                         
  -1  -5   4         27.99         30.75         1.44 o                         
   0  -5   4         13.30         11.68         1.39 o                         
   1  -5   4          3.18          2.29         0.69 o                         
   2  -5   4         26.85         22.31         1.56 o                         
   3  -5   4         29.70         29.33         2.35 o                         
   4  -5   4          0.19         -0.77         0.86 o                         
   5  -5   4         75.48         82.62         3.05 o                         
   6  -5   4        208.04        225.32         4.61 o                         
   7  -5   4        136.11        144.74         3.70 o                         
   8  -5   4         16.80         14.45         2.12 o                         
   9  -5   4         56.71         60.35         4.36 o                         
  10  -5   4          5.08          6.08         2.08 o                         
  11  -5   4          0.00         -3.18         2.30 o                         
  -9  -4   4         69.34         67.70         9.68 o                         
  -8  -4   4         15.46         16.04         3.95 o                         
  -7  -4   4         34.38         39.64         2.71 o                         
  -6  -4   4        160.71        178.57         4.38 o                         
  -5  -4   4        281.08        299.90         4.98 o                         
  -4  -4   4        139.40        136.77         2.04 o                         
  -3  -4   4         82.93         84.01         1.95 o                         
  -2  -4   4        337.10        371.14         3.57 o                         
  -1  -4   4         42.79         48.30         1.31 o                         
   0  -4   4        568.08        573.50         5.57 o                         
   1  -4   4       2081.58       2190.25        16.10 o                         
   2  -4   4        470.27        422.23         5.20 o                         
   3  -4   4          8.33          6.88         1.07 o                         
   4  -4   4         19.78          9.67         1.16 o                         
   5  -4   4        470.93        537.08         6.68 o                         
   6  -4   4          0.14         -0.51         0.85 o                         
   7  -4   4         49.96         51.25         2.10 o                         
   8  -4   4         29.58         27.02         2.31 o                         
   9  -4   4        115.36        132.56         4.32 o                         
  10  -4   4         34.26         39.34         2.87 o                         
  11  -4   4         56.37         66.58         6.39 o                         
  12  -4   4          4.36          1.21         3.24 o                         
  -9  -3   4         13.59         13.11         5.27 o                         
  -8  -3   4         20.65         14.96         3.53 o                         
  -7  -3   4        110.66        110.03         3.53 o                         
  -6  -3   4        158.53        149.19         3.72 o                         
  -5  -3   4         10.23          8.81         1.10 o                         
  -4  -3   4          3.91          1.75         0.54 o                         
  -3  -3   4         22.14         21.16         0.87 o                         
  -2  -3   4          0.57          0.80         0.46 o                         
  -1  -3   4          6.67          5.65         0.61 o                         
   0  -3   4        299.99        292.93         2.91 o                         
   1  -3   4       3135.64       3248.40        18.43 o                         
   2  -3   4        111.64        122.46         2.45 o                         
   3  -3   4          6.05          9.92         1.06 o                         
   4  -3   4        176.24        176.01         2.95 o                         
   5  -3   4        241.79        223.49         3.45 o                         
   6  -3   4         44.43         35.96         2.23 o                         
   7  -3   4          4.36          1.44         1.20 o                         
   8  -3   4        103.47        110.22         3.88 o                         
   9  -3   4        374.66        417.31         6.86 o                         
  10  -3   4         11.05          8.58         1.93 o                         
  11  -3   4        135.79        163.31         7.07 o                         
  12  -3   4          0.00         -3.26         2.17 o                         
  -9  -2   4          4.67          3.58         3.55 o                         
  -8  -2   4         18.17         10.71         3.44 o                         
  -7  -2   4         63.11         81.14         3.34 o                         
  -6  -2   4        112.81        110.96         3.00 o                         
  -5  -2   4          0.22         -0.79         0.53 o                         
  -4  -2   4         26.00         24.99         1.02 o                         
  -3  -2   4        147.52        158.16         1.72 o                         
  -2  -2   4        598.15        661.82         4.50 o                         
  -1  -2   4        178.71        198.86         2.25 o                         
   0  -2   4         38.23         34.61         1.02 o                         
   1  -2   4        350.58        337.68         3.15 o                         
   2  -2   4          3.36          6.85         0.65 o                         
   3  -2   4         32.25         33.90         1.66 o                         
   4  -2   4       2826.07       3064.68        20.13 o                         
   5  -2   4         14.50         19.81         1.46 o                         
   6  -2   4          0.00         -0.13         0.65 o                         
   7  -2   4        129.01        141.10         2.20 o                         
   8  -2   4         46.15         43.66         2.26 o                         
   9  -2   4          1.10          2.44         1.27 o                         
  10  -2   4         75.72         71.42         4.02 o                         
  11  -2   4          8.59         10.16         2.56 o                         
  12  -2   4          0.01         -3.38         2.25 o                         
  -9  -1   4         13.91         12.02         3.37 o                         
  -8  -1   4         48.96         48.62         4.92 o                         
  -7  -1   4        102.07         96.57         3.69 o                         
  -6  -1   4          6.51          8.89         0.81 o                         
  -5  -1   4          0.10         -0.17         0.49 o                         
  -4  -1   4          0.57         -0.31         0.36 o                         
  -3  -1   4         94.32         89.57         1.30 o                         
  -2  -1   4        181.38        201.75         2.21 o                         
  -1  -1   4        123.72        121.78         1.34 o                         
   0  -1   4        149.56        139.82         1.52 o                         
   1  -1   4          2.90          2.88         0.45 o                         
   2  -1   4        145.47        147.06         2.10 o                         
   3  -1   4       2285.46       2296.78        16.18 o                         
   4  -1   4        611.94        601.27         6.31 o                         
   5  -1   4        256.86        280.49         3.63 o                         
   6  -1   4          0.00         -0.96         0.70 o                         
   7  -1   4        524.49        512.88         5.78 o                         
   8  -1   4         19.35         11.62         0.90 o                         
   9  -1   4        203.13        207.82         4.29 o                         
  10  -1   4        193.36        223.35         4.76 o                         
  11  -1   4          5.51          3.39         1.80 o                         
  12  -1   4          1.36         -1.78         2.01 o                         
  -9   0   4         24.95         24.56         4.79 o                         
  -8   0   4         48.31         43.15         4.78 o                         
  -7   0   4         36.89         37.80         2.85 o                         
  -6   0   4         30.29         31.19         2.74 o                         
  -5   0   4         32.84         35.96         2.11 o                         
  -4   0   4        221.18        230.38         4.20 o                         
  -3   0   4          4.52          3.47         0.96 o                         
  -2   0   4       1738.88       1806.84        12.62 o                         
  -1   0   4        435.77        445.28         2.43 o                         
   0   0   4        767.27        748.45         4.23 o                         
   1   0   4          1.79          1.51         0.41 o                         
   2   0   4         15.63         11.21         0.67 o                         
   3   0   4        242.67        256.42         3.16 o                         
   4   0   4       2421.99       2499.85        14.55 o                         
   5   0   4        131.96        143.62         2.60 o                         
   6   0   4         74.10         64.80         2.02 o                         
   7   0   4         24.21         25.57         1.63 o                         
   8   0   4          4.96          5.53         0.95 o                         
   9   0   4          0.67          0.65         1.08 o                         
  10   0   4         77.59         75.97         2.87 o                         
  11   0   4          4.68          1.24         1.87 o                         
  12   0   4         20.94         17.96         3.41 o                         
  -9   1   4          4.82          3.81         3.01 o                         
  -8   1   4          2.80          1.45         2.44 o                         
  -7   1   4         60.36         57.44         4.42 o                         
  -6   1   4          2.67          4.07         0.92 o                         
  -5   1   4         81.51         91.07         2.29 o                         
  -4   1   4         54.54         60.80         1.92 o                         
  -3   1   4        157.20        150.45         2.28 o                         
  -2   1   4        406.04        442.98         3.28 o                         
  -1   1   4        326.90        320.21         2.23 o                         
   0   1   4        266.67        265.32         2.51 o                         
   1   1   4         23.71         20.30         0.74 o                         
   2   1   4          0.45          2.13         0.40 o                         
   3   1   4        100.84        101.07         2.83 o                         
   4   1   4        311.80        297.98         3.74 o                         
   5   1   4        200.82        188.82         2.91 o                         
   6   1   4        782.29        859.04         6.87 o                         
   7   1   4        323.86        325.91         4.05 o                         
   8   1   4        482.37        491.91         5.50 o                         
   9   1   4         16.37         12.15         1.38 o                         
  10   1   4         34.36         34.45         2.35 o                         
  11   1   4          6.17          6.68         2.10 o                         
  12   1   4          1.58          1.74         2.63 o                         
  -9   2   4          9.85          9.37         3.31 o                         
  -8   2   4         21.34         16.09         4.01 o                         
  -7   2   4          0.18         -1.32         0.91 o                         
  -6   2   4         26.03         25.18         1.86 o                         
  -5   2   4         83.67         82.18         2.09 o                         
  -4   2   4         84.44         93.79         1.72 o                         
  -3   2   4        436.17        470.30         4.14 o                         
  -2   2   4       1772.38       1783.90        21.87 o                         
  -1   2   4       1125.10       1150.13         7.62 o                         
   0   2   4          2.25          3.93         0.46 o                         
   1   2   4        462.34        441.61         3.15 o                         
   2   2   4          3.82          5.52         0.51 o                         
   3   2   4        538.28        536.08         4.52 o                         
   4   2   4        146.30        143.50         2.46 o                         
   5   2   4         46.22         51.14         1.30 o                         
   6   2   4        314.64        355.11         3.59 o                         
   7   2   4        105.69        116.15         2.34 o                         
   8   2   4         54.91         56.03         2.14 o                         
   9   2   4         44.54         39.14         1.93 o                         
  10   2   4          1.64          0.30         1.31 o                         
  11   2   4         18.53         14.74         2.83 o                         
  12   2   4          0.16         -2.04         2.29 o                         
  -9   3   4         29.09         30.36         6.79 o                         
  -8   3   4         11.60          8.52         2.32 o                         
  -7   3   4         12.72         11.33         2.27 o                         
  -6   3   4          5.67          5.17         1.27 o                         
  -5   3   4        251.86        260.11         4.18 o                         
  -4   3   4          4.45          6.35         0.75 o                         
  -3   3   4        156.32        145.96         2.20 o                         
  -2   3   4        639.47        615.54         5.52 o                         
  -1   3   4        358.07        337.10         3.20 o                         
   0   3   4        345.73        351.09         3.00 o                         
   1   3   4        181.16        211.30         2.09 o                         
   2   3   4          5.86          7.55         0.62 o                         
   3   3   4       1950.13       1963.59        12.77 o                         
   4   3   4        283.94        275.37         3.73 o                         
   5   3   4         88.38         79.33         2.13 o                         
   6   3   4        146.16        129.36         2.73 o                         
   7   3   4         16.95         15.96         1.13 o                         
   8   3   4         31.34         28.25         1.58 o                         
   9   3   4        174.18        175.75         3.42 o                         
  10   3   4         55.29         59.16         3.72 o                         
  11   3   4          1.28          0.19         2.37 o                         
  12   3   4         17.37         13.29         3.06 o                         
  -9   4   4          5.84          5.78         4.60 o                         
  -8   4   4          0.31         -1.21         1.53 o                         
  -7   4   4         77.22         82.87         3.82 o                         
  -6   4   4          4.24          3.85         1.43 o                         
  -5   4   4          0.07         -0.62         1.05 o                         
  -4   4   4         31.10         28.52         1.65 o                         
  -3   4   4         41.80         39.74         1.46 o                         
  -2   4   4         71.17         83.81         1.77 o                         
  -1   4   4        231.24        263.34         3.10 o                         
   0   4   4         37.13         33.70         1.15 o                         
   1   4   4        378.26        412.54         3.67 o                         
   2   4   4       3167.60       3339.36        18.09 o                         
   3   4   4        499.96        535.42         4.45 o                         
   4   4   4       1319.88       1297.42        10.81 o                         
   5   4   4        561.31        557.74         5.93 o                         
   6   4   4       1392.60       1352.76        10.85 o                         
   7   4   4         20.84         17.47         1.27 o                         
   8   4   4        316.82        334.98         5.11 o                         
   9   4   4          3.64          0.57         1.18 o                         
  10   4   4          0.29         -1.82         1.52 o                         
  11   4   4          7.14          3.61         2.28 o                         
  12   4   4         13.31         12.85         3.10 o                         
  -8   5   4         13.62         13.68         2.42 o                         
  -7   5   4          0.56         -2.38         1.59 o                         
  -6   5   4          1.02         -1.06         1.48 o                         
  -5   5   4        184.95        177.02         4.76 o                         
  -4   5   4         13.41         14.36         1.59 o                         
  -3   5   4         40.30         42.50         1.58 o                         
  -2   5   4        488.31        472.09         4.38 o                         
  -1   5   4        213.63        221.57         2.92 o                         
   0   5   4       3013.83       3126.93        20.64 o                         
   1   5   4         95.79        114.65         2.40 o                         
   2   5   4         20.24         26.33         1.01 o                         
   3   5   4        281.98        318.59         3.77 o                         
   4   5   4        219.00        240.18         3.21 o                         
   5   5   4        305.70        307.22         3.65 o                         
   6   5   4        179.38        192.21         2.88 o                         
   7   5   4        185.10        167.87         3.88 o                         
   8   5   4          3.96          3.63         1.31 o                         
   9   5   4         73.05         71.93         2.90 o                         
  10   5   4          3.35          1.62         2.04 o                         
  11   5   4         12.01          8.10         2.77 o                         
  12   5   4          3.37          4.41         2.59 o                         
  -8   6   4         17.56         24.45         3.06 o                         
  -7   6   4          9.15         10.56         2.46 o                         
  -6   6   4          5.69          2.31         1.86 o                         
  -5   6   4        568.85        572.54        11.42 o                         
  -4   6   4         60.10         59.59         4.49 o                         
  -3   6   4         46.15         40.19         3.12 o                         
  -2   6   4         36.09         35.04         2.38 o                         
  -1   6   4        120.85        111.55         3.08 o                         
   0   6   4        213.23        186.81         3.66 o                         
   1   6   4       1529.21       1508.52        12.28 o                         
   2   6   4         70.75         73.91         2.10 o                         
   3   6   4        269.33        285.10         5.07 o                         
   4   6   4        194.22        193.72         3.99 o                         
   5   6   4        254.99        271.34         4.02 o                         
   6   6   4         50.08         54.38         1.53 o                         
   7   6   4        166.77        158.75         3.97 o                         
   8   6   4          0.66         -1.49         1.27 o                         
   9   6   4         39.81         32.14         2.28 o                         
  10   6   4         28.69         24.92         3.44 o                         
  11   6   4          1.69          0.19         2.55 o                         
  -8   7   4          7.36          8.01         2.54 o                         
  -7   7   4          0.59          0.73         1.92 o                         
  -6   7   4          1.85          3.50         2.16 o                         
  -5   7   4         42.81         48.38         3.93 o                         
  -4   7   4        342.57        355.33         9.11 o                         
  -3   7   4        255.09        244.80         4.88 o                         
  -2   7   4          4.96          3.90         1.36 o                         
  -1   7   4        736.56        776.94         8.48 o                         
   0   7   4        154.00        168.47         3.78 o                         
   1   7   4         41.58         44.01         2.24 o                         
   2   7   4        273.80        269.47         3.94 o                         
   3   7   4         16.60         17.06         1.71 o                         
   4   7   4        618.34        615.34         8.37 o                         
   5   7   4        164.50        171.68         4.70 o                         
   6   7   4        259.03        264.90         4.88 o                         
   7   7   4         76.37         71.84         4.30 o                         
   8   7   4         78.31         80.67         4.41 o                         
   9   7   4          4.10          2.36         1.77 o                         
  10   7   4         41.76         39.67         4.07 o                         
  11   7   4          2.61         -0.73         3.04 o                         
  -7   8   4         61.38         65.27         8.61 o                         
  -6   8   4         13.64         10.24         2.58 o                         
  -5   8   4          3.16          0.34         1.93 o                         
  -4   8   4          0.05          0.40         1.81 o                         
  -3   8   4         60.26         60.81         3.11 o                         
  -2   8   4         11.60         11.18         1.91 o                         
  -1   8   4        173.78        173.73         4.19 o                         
   0   8   4          4.56          6.94         1.53 o                         
   1   8   4          0.00         -0.58         1.03 o                         
   2   8   4         13.37         10.52         1.19 o                         
   3   8   4          2.09          0.92         1.38 o                         
   4   8   4         91.90         94.29         3.58 o                         
   5   8   4         53.18         49.95         3.05 o                         
   6   8   4          3.84          0.81         1.65 o                         
   7   8   4         44.66         43.04         3.10 o                         
   8   8   4          7.75         10.57         2.15 o                         
   9   8   4          8.00          7.01         2.67 o                         
  10   8   4         46.60         40.46         4.48 o                         
  -6   9   4          7.59          6.42         2.48 o                         
  -5   9   4          0.36         -2.87         1.93 o                         
  -4   9   4          0.04         -2.29         1.79 o                         
  -3   9   4         15.03         13.43         2.61 o                         
  -2   9   4        126.07        137.90         4.21 o                         
  -1   9   4        502.40        493.27         7.39 o                         
   0   9   4        148.32        158.25         4.69 o                         
   1   9   4         37.58         32.95         2.47 o                         
   2   9   4          2.67          0.37         1.25 o                         
   3   9   4         37.11         33.69         2.54 o                         
   4   9   4        208.01        217.44         5.38 o                         
   5   9   4          4.77          1.40         1.81 o                         
   6   9   4         41.92         39.30         3.56 o                         
   7   9   4         10.38          4.99         1.93 o                         
   8   9   4         12.91         11.08         2.44 o                         
   9   9   4          0.14         -1.54         3.47 o                         
  10   9   4          1.47         -2.37         2.35 o                         
  -5  10   4          2.73          0.42         2.27 o                         
  -4  10   4          0.12         -2.27         1.89 o                         
  -3  10   4          2.62         -1.95         3.18 o                         
  -2  10   4          9.40          7.08         1.87 o                         
  -1  10   4        154.86        166.76         5.24 o                         
   0  10   4         20.52         16.65         2.31 o                         
   1  10   4         56.19         52.24         3.30 o                         
   2  10   4          8.58          6.39         2.13 o                         
   3  10   4        177.43        202.51         5.53 o                         
   4  10   4         86.61         91.94         4.90 o                         
   5  10   4         51.98         47.82         3.45 o                         
   6  10   4         19.32         14.93         2.67 o                         
   7  10   4          0.88          0.02         1.85 o                         
   8  10   4          8.43          2.59         2.58 o                         
   9  10   4          1.41         -2.33         3.59 o                         
  -4  11   4          3.56          3.93         3.51 o                         
  -3  11   4          2.93          3.03         4.00 o                         
  -2  11   4         85.79         87.16         4.53 o                         
  -1  11   4         38.34         35.04         3.02 o                         
   0  11   4          1.29          2.05         1.92 o                         
   1  11   4         78.33         88.06         5.93 o                         
   2  11   4         12.71         11.75         2.65 o                         
   3  11   4         49.57         54.23         4.86 o                         
   4  11   4          0.57         -2.33         1.93 o                         
   5  11   4          4.68          3.26         2.78 o                         
   6  11   4         17.67         10.83         2.52 o                         
   7  11   4         46.41         47.52         4.00 o                         
   8  11   4         11.55          8.33         2.70 o                         
  -3  12   4          0.73          0.52         2.62 o                         
  -2  12   4         16.45          9.64         3.17 o                         
  -1  12   4          3.07         -2.19         1.90 o                         
   0  12   4         30.90         27.19         3.11 o                         
   1  12   4         52.31         49.20         4.44 o                         
   2  12   4          0.71         -0.18         2.09 o                         
   3  12   4         40.37         41.99         4.31 o                         
   4  12   4          1.67         -0.34         2.25 o                         
   5  12   4          1.82          0.27         2.34 o                         
   6  12   4          0.30         -0.56         2.51 o                         
  -1  13   4          0.12         -2.11         2.37 o                         
   0  13   4          1.35         -3.13         2.09 o                         
   1  13   4         28.71         27.72         3.51 o                         
   2  13   4          8.97          9.40         3.02 o                         
   3  13   4         26.01         36.62         5.10 o                         
   4  13   4          1.22          2.79         2.54 o                         
   0 -12   5         90.46        105.71         8.57 o                         
   1 -12   5         44.51         60.46         5.48 o                         
   2 -12   5          3.07          4.25         2.31 o                         
   3 -12   5          0.17          0.15         2.56 o                         
  -2 -11   5          0.02          0.42         3.41 o                         
  -1 -11   5          3.15          3.38         2.92 o                         
   0 -11   5         25.66         30.52         4.12 o                         
   1 -11   5         19.89         20.63         2.82 o                         
   2 -11   5        100.98        121.00         5.05 o                         
   3 -11   5         88.27         93.30         4.72 o                         
   4 -11   5          1.41          2.05         2.61 o                         
   5 -11   5          6.74          7.37         3.72 o                         
   6 -11   5          0.19          0.93         2.33 o                         
  -4 -10   5          1.69          1.94         2.49 o                         
  -3 -10   5         83.62        107.41         7.48 o                         
  -2 -10   5          0.33          0.77         2.39 o                         
  -1 -10   5          7.90          8.24         2.09 o                         
   0 -10   5         38.65         31.79         2.63 o                         
   1 -10   5         24.55         22.38         2.63 o                         
   2 -10   5         41.32         48.13         4.59 o                         
   3 -10   5         33.48         34.82         3.38 o                         
   4 -10   5        179.10        204.16         6.14 o                         
   5 -10   5         45.42         45.42         4.08 o                         
   6 -10   5         56.92         50.58         4.27 o                         
   7 -10   5          7.66          8.69         3.45 o                         
  -5  -9   5          0.03         -2.46         2.04 o                         
  -4  -9   5          2.81          2.04         1.97 o                         
  -3  -9   5         69.87         72.19         5.78 o                         
  -2  -9   5        102.09         97.14         4.05 o                         
  -1  -9   5        215.65        227.07         6.08 o                         
   0  -9   5        182.69        198.68         5.56 o                         
   1  -9   5         71.21         70.62         3.66 o                         
   2  -9   5          0.01         -2.20         1.47 o                         
   3  -9   5        134.74        135.91         4.80 o                         
   4  -9   5        227.81        250.75         6.26 o                         
   5  -9   5         33.00         29.90         2.71 o                         
   6  -9   5         11.79          5.25         2.29 o                         
   7  -9   5         26.79         23.53         3.38 o                         
   8  -9   5          6.57          7.58         3.20 o                         
   9  -9   5         35.52         30.59         3.69 o                         
  -6  -8   5         57.04         69.89         5.81 o                         
  -5  -8   5          0.30         -1.64         1.73 o                         
  -4  -8   5          9.14         14.40         2.13 o                         
  -3  -8   5        165.88        177.60         4.90 o                         
  -2  -8   5         36.91         33.60         2.63 o                         
  -1  -8   5         20.40         19.18         2.01 o                         
   0  -8   5         18.97         20.17         3.03 o                         
   1  -8   5          6.21          6.53         1.96 o                         
   2  -8   5        170.68        177.30         4.99 o                         
   3  -8   5          9.84          7.98         1.96 o                         
   4  -8   5        547.87        565.64         8.88 o                         
   5  -8   5         40.61         37.06         2.81 o                         
   6  -8   5         24.60         23.23         2.56 o                         
   7  -8   5         23.29         17.93         3.04 o                         
   8  -8   5          1.45          1.59         2.07 o                         
   9  -8   5         11.66         12.79         2.72 o                         
  -7  -7   5         28.40         31.67         3.96 o                         
  -6  -7   5         32.85         32.59         2.93 o                         
  -5  -7   5          9.15         11.30         2.01 o                         
  -4  -7   5          0.58         -0.22         1.53 o                         
  -3  -7   5          0.42          0.66         1.38 o                         
  -2  -7   5          1.34         -1.44         1.32 o                         
  -1  -7   5        307.79        333.54         5.07 o                         
   0  -7   5         55.30         57.13         3.46 o                         
   1  -7   5         97.87         76.08         4.56 o                         
   2  -7   5          0.00         -0.97         1.23 o                         
   3  -7   5        401.88        391.36         7.27 o                         
   4  -7   5        241.83        249.66         5.52 o                         
   5  -7   5          0.99          2.45         1.59 o                         
   6  -7   5        369.02        381.82         7.16 o                         
   7  -7   5          0.93         -0.77         1.62 o                         
   8  -7   5         97.54         97.85         6.65 o                         
   9  -7   5          7.05          6.40         2.12 o                         
  10  -7   5          2.80          3.33         2.28 o                         
  -7  -6   5          1.10          1.85         1.77 o                         
  -6  -6   5          1.33         -0.23         1.37 o                         
  -5  -6   5          1.27         -1.79         1.19 o                         
  -4  -6   5         11.64         10.42         1.82 o                         
  -3  -6   5         98.08        100.07         3.60 o                         
  -2  -6   5        187.63        184.19         3.59 o                         
  -1  -6   5         53.27         45.60         2.08 o                         
   0  -6   5         97.97         86.90         2.75 o                         
   1  -6   5        159.80        157.72         4.38 o                         
   2  -6   5        100.89         97.50         3.27 o                         
   3  -6   5         89.30         98.70         3.47 o                         
   4  -6   5        205.11        208.03         4.89 o                         
   5  -6   5        487.31        513.25         7.73 o                         
   6  -6   5         15.79         15.91         1.91 o                         
   7  -6   5         25.70         23.08         2.51 o                         
   8  -6   5         12.91          9.23         2.32 o                         
   9  -6   5         71.18         65.08         4.21 o                         
  10  -6   5          7.29          8.22         2.35 o                         
  11  -6   5          0.03         -2.35         2.37 o                         
  -8  -5   5          6.27          8.65         5.35 o                         
  -7  -5   5          6.30          5.66         2.11 o                         
  -6  -5   5         37.20         33.26         3.75 o                         
  -5  -5   5         21.33         23.71         1.97 o                         
  -4  -5   5          0.73         -1.61         1.16 o                         
  -3  -5   5         96.27         89.85         2.93 o                         
  -2  -5   5        163.16        146.80         2.59 o                         
  -1  -5   5         85.37         94.06         2.26 o                         
   0  -5   5         28.74         29.96         1.63 o                         
   1  -5   5        254.38        263.45         4.09 o                         
   2  -5   5        170.00        167.10         3.50 o                         
   3  -5   5        302.12        319.78         5.44 o                         
   4  -5   5         11.53          9.20         1.59 o                         
   5  -5   5          6.14          5.34         1.37 o                         
   6  -5   5          0.39         -0.48         1.07 o                         
   7  -5   5          2.10          2.17         1.28 o                         
   8  -5   5          5.03          4.14         1.89 o                         
   9  -5   5          2.94          2.29         1.85 o                         
  10  -5   5         28.01         29.29         3.40 o                         
  11  -5   5          2.96          1.04         2.23 o                         
  -8  -4   5         11.42         13.87         4.27 o                         
  -7  -4   5          6.70          7.81         3.18 o                         
  -6  -4   5        103.24        103.43         4.27 o                         
  -5  -4   5          7.59          8.11         1.44 o                         
  -4  -4   5          0.99         -0.32         1.18 o                         
  -3  -4   5        308.77        303.91         3.37 o                         
  -2  -4   5         26.61         27.90         1.19 o                         
  -1  -4   5         26.84         19.61         1.04 o                         
   0  -4   5         10.85         12.81         0.93 o                         
   1  -4   5        818.37        894.39         7.41 o                         
   2  -4   5        288.03        305.17         4.21 o                         
   3  -4   5        153.55        155.01         3.38 o                         
   4  -4   5        504.67        540.77         7.04 o                         
   5  -4   5         26.62         27.09         2.06 o                         
   6  -4   5        137.45        136.95         3.56 o                         
   7  -4   5          2.24          1.83         1.14 o                         
   8  -4   5        105.86        116.30         4.34 o                         
   9  -4   5          0.00         -2.15         1.43 o                         
  10  -4   5          0.06         -0.18         1.60 o                         
  11  -4   5         53.32         55.74         6.75 o                         
  12  -4   5          0.43         -2.45         2.85 o                         
  -8  -3   5          0.71         -0.08         2.92 o                         
  -7  -3   5         97.62         92.98         9.88 o                         
  -6  -3   5         40.83         45.29         2.18 o                         
  -5  -3   5         47.37         41.86         3.00 o                         
  -4  -3   5        148.38        151.35         2.25 o                         
  -3  -3   5          0.07         -0.13         0.41 o                         
  -2  -3   5         33.73         31.08         1.00 o                         
  -1  -3   5         11.76          6.34         0.67 o                         
   0  -3   5        310.93        346.66         3.39 o                         
   1  -3   5          2.22          0.78         0.59 o                         
   2  -3   5         19.39         19.10         1.13 o                         
   3  -3   5         48.55         46.76         1.92 o                         
   4  -3   5        265.50        273.40         3.50 o                         
   5  -3   5        270.62        296.21         3.95 o                         
   6  -3   5         82.78         90.71         2.56 o                         
   7  -3   5          5.06          3.23         1.03 o                         
   8  -3   5         27.37         30.82         2.82 o                         
   9  -3   5         18.85         21.33         2.38 o                         
  10  -3   5         29.74         31.03         2.61 o                         
  11  -3   5          6.64          6.77         2.19 o                         
  12  -3   5         20.08         21.22         4.85 o                         
  -8  -2   5          7.24          7.12         2.97 o                         
  -7  -2   5         20.69         22.17         3.25 o                         
  -6  -2   5        153.71        169.57         6.90 o                         
  -5  -2   5        223.78        227.61         4.09 o                         
  -4  -2   5        147.54        135.15         1.81 o                         
  -3  -2   5         10.05          6.45         0.59 o                         
  -2  -2   5        318.38        319.80         2.73 o                         
  -1  -2   5        102.29         92.08         1.65 o                         
   0  -2   5        781.40        808.46         5.74 o                         
   1  -2   5         95.74         95.32         1.78 o                         
   2  -2   5        243.53        279.07         3.16 o                         
   3  -2   5        342.79        367.20         5.10 o                         
   4  -2   5        344.73        364.69         5.21 o                         
   5  -2   5        858.68        882.35         9.12 o                         
   6  -2   5        106.37        103.65         3.20 o                         
   7  -2   5         22.50         22.74         1.70 o                         
   8  -2   5         59.41         60.32         3.39 o                         
   9  -2   5        258.07        295.33         5.68 o                         
  10  -2   5         56.77         54.40         3.07 o                         
  11  -2   5          1.51          0.47         1.60 o                         
  12  -2   5          4.06          1.63         1.86 o                         
  -9  -1   5          3.22          4.93         2.96 o                         
  -8  -1   5          2.09          0.29         2.11 o                         
  -7  -1   5         84.22         65.80         5.53 o                         
  -6  -1   5          3.42          4.54         1.89 o                         
  -5  -1   5         91.62        101.96         3.96 o                         
  -4  -1   5          2.16          2.10         1.32 o                         
  -3  -1   5          0.27         -0.21         0.33 o                         
  -2  -1   5        380.91        405.07         3.32 o                         
  -1  -1   5         27.07         40.83         0.96 o                         
   0  -1   5        947.49        982.89         6.44 o                         
   1  -1   5         33.51         50.11         1.13 o                         
   2  -1   5       1601.49       1690.70         9.84 o                         
   3  -1   5       1026.51       1029.58         8.89 o                         
   4  -1   5       1168.45       1296.62        11.26 o                         
   5  -1   5         55.75         50.60         2.04 o                         
   6  -1   5          7.72          3.30         0.96 o                         
   7  -1   5         49.86         52.52         2.14 o                         
   8  -1   5         11.23          7.24         1.21 o                         
   9  -1   5          0.26          0.91         1.33 o                         
  10  -1   5         11.00          6.82         1.46 o                         
  11  -1   5         15.73         14.87         1.79 o                         
  12  -1   5          8.42          5.87         2.89 o                         
  -9   0   5          0.42         -0.17         2.49 o                         
  -8   0   5          7.52          9.16         3.09 o                         
  -7   0   5        153.29        149.76         6.43 o                         
  -6   0   5         83.51         91.97         5.61 o                         
  -5   0   5         50.60         42.31         4.77 o                         
  -4   0   5          6.17          6.99         1.94 o                         
  -3   0   5         13.98         18.10         1.68 o                         
  -2   0   5        655.11        646.56         4.33 o                         
  -1   0   5        141.84        158.55         1.41 o                         
   0   0   5        181.04        187.28         2.12 o                         
   1   0   5          5.73          3.39         0.52 o                         
   2   0   5        954.61        933.04         6.14 o                         
   3   0   5        201.94        220.55         3.07 o                         
   4   0   5         52.69         52.58         1.75 o                         
   5   0   5          0.09          0.96         0.81 o                         
   6   0   5        166.38        168.85         2.99 o                         
   7   0   5         80.23         69.53         2.33 o                         
   8   0   5        111.21        120.64         2.82 o                         
   9   0   5        332.60        324.49         4.81 o                         
  10   0   5        352.55        360.49         5.32 o                         
  11   0   5         40.25         42.02         2.49 o                         
  12   0   5         13.60         11.98         2.98 o                         
  -9   1   5          0.57          0.95         2.89 o                         
  -8   1   5         23.54         18.95         3.81 o                         
  -7   1   5          3.50          0.15         1.89 o                         
  -6   1   5         10.09          5.46         2.07 o                         
  -5   1   5          0.00         -1.11         1.83 o                         
  -4   1   5         75.39         81.98         3.86 o                         
  -3   1   5         73.61         74.39         3.64 o                         
  -2   1   5          3.76          2.52         0.39 o                         
  -1   1   5         52.19         68.13         1.09 o                         
   0   1   5        701.51        719.94         5.22 o                         
   1   1   5          9.65         10.94         0.69 o                         
   2   1   5        550.50        563.89         4.09 o                         
   3   1   5        415.25        413.54         4.27 o                         
   4   1   5          7.81          8.64         0.97 o                         
   5   1   5        810.92        835.70         7.73 o                         
   6   1   5        127.48        139.23         2.81 o                         
   7   1   5         15.49         15.98         1.22 o                         
   8   1   5         56.73         58.35         2.08 o                         
   9   1   5         31.96         29.57         1.81 o                         
  10   1   5         43.96         41.50         2.18 o                         
  11   1   5         29.91         35.20         2.56 o                         
  12   1   5         15.30         19.94         3.33 o                         
  -8   2   5          0.12          1.55         2.79 o                         
  -7   2   5          1.85         -0.81         1.69 o                         
  -6   2   5         58.72         54.41         5.38 o                         
  -5   2   5         50.26         58.77         6.82 o                         
  -4   2   5         33.18         35.07         2.19 o                         
  -3   2   5          0.33          0.54         0.52 o                         
  -2   2   5        108.25        105.70         1.29 o                         
  -1   2   5        170.82        203.98         2.28 o                         
   0   2   5        106.42         85.77         1.46 o                         
   1   2   5        181.75        169.53         2.06 o                         
   2   2   5        412.74        460.22         3.77 o                         
   3   2   5          4.72          5.29         0.57 o                         
   4   2   5        142.72        153.85         2.32 o                         
   5   2   5        656.95        693.96         6.00 o                         
   6   2   5        340.92        375.14         4.26 o                         
   7   2   5        199.10        195.07         3.09 o                         
   8   2   5        298.68        287.58         4.02 o                         
   9   2   5        273.31        272.25         4.14 o                         
  10   2   5         47.78         42.27         2.58 o                         
  11   2   5         53.08         49.97         2.88 o                         
  12   2   5          7.84         10.30         2.78 o                         
  -8   3   5         20.54         20.78         5.89 o                         
  -7   3   5          8.13          5.13         2.97 o                         
  -6   3   5         15.99         18.48         1.60 o                         
  -5   3   5         31.39         27.31         1.84 o                         
  -4   3   5         73.75         76.11         1.84 o                         
  -3   3   5          0.01          0.15         0.46 o                         
  -2   3   5        210.06        224.32         2.72 o                         
  -1   3   5        349.30        387.19         3.65 o                         
   0   3   5          4.19          5.37         0.61 o                         
   1   3   5         15.73         16.49         0.84 o                         
   2   3   5        269.13        312.74         3.05 o                         
   3   3   5          0.37         -0.21         0.54 o                         
   4   3   5        430.38        452.10         5.16 o                         
   5   3   5          0.32          0.40         0.77 o                         
   6   3   5          2.91          1.70         0.85 o                         
   7   3   5         24.12         18.76         1.45 o                         
   8   3   5         92.05         96.22         2.62 o                         
   9   3   5          2.87          1.91         1.27 o                         
  10   3   5          4.21          1.58         1.32 o                         
  11   3   5          0.31          1.65         2.07 o                         
  12   3   5          5.51          4.09         2.70 o                         
  -8   4   5          2.66         -3.41         4.61 o                         
  -7   4   5          1.95          3.34         1.48 o                         
  -6   4   5         92.80         81.16         3.97 o                         
  -5   4   5          4.36          5.57         1.38 o                         
  -4   4   5          1.04          0.47         1.00 o                         
  -3   4   5         67.22         59.55         1.59 o                         
  -2   4   5        443.29        473.26         6.40 o                         
  -1   4   5          0.01          0.79         0.58 o                         
   0   4   5        588.57        583.47         4.55 o                         
   1   4   5        309.40        313.66         3.19 o                         
   2   4   5        598.73        596.65         5.19 o                         
   3   4   5        229.65        225.16         2.79 o                         
   4   4   5         56.14         51.70         1.78 o                         
   5   4   5          0.66          0.75         0.79 o                         
   6   4   5         69.62         71.26         3.53 o                         
   7   4   5          5.11          5.19         1.21 o                         
   8   4   5         83.60         84.66         3.19 o                         
   9   4   5         19.13         16.75         1.73 o                         
  10   4   5          0.31         -1.54         1.21 o                         
  11   4   5          0.91         -1.53         2.06 o                         
  12   4   5          3.96          2.29         2.69 o                         
  -8   5   5         19.24         15.38         5.87 o                         
  -7   5   5         29.52         29.69         2.77 o                         
  -6   5   5         21.97         25.36         3.16 o                         
  -5   5   5         51.19         43.26         3.24 o                         
  -4   5   5         91.33        102.06         3.47 o                         
  -3   5   5         32.01         22.52         1.44 o                         
  -2   5   5        145.91        146.39         2.47 o                         
  -1   5   5        300.21        301.25         3.68 o                         
   0   5   5         21.43         19.59         1.28 o                         
   1   5   5        619.21        687.53         5.68 o                         
   2   5   5         34.52         30.27         1.27 o                         
   3   5   5         36.36         37.91         2.20 o                         
   4   5   5         11.25          7.25         0.69 o                         
   5   5   5        203.46        206.29         3.11 o                         
   6   5   5        356.21        369.35         5.14 o                         
   7   5   5          7.48          7.22         1.22 o                         
   8   5   5         20.24         21.35         2.02 o                         
   9   5   5         11.50         10.48         1.66 o                         
  10   5   5         80.32         80.80         4.48 o                         
  11   5   5         19.94         18.06         3.39 o                         
  12   5   5          8.52          9.97         3.17 o                         
  -7   6   5          0.35          0.08         2.01 o                         
  -6   6   5         14.09         20.77         2.67 o                         
  -5   6   5        113.54        113.71         4.65 o                         
  -4   6   5        435.54        423.16         7.97 o                         
  -3   6   5        126.20        136.32         3.95 o                         
  -2   6   5        141.33        142.90         3.24 o                         
  -1   6   5          0.27          1.32         1.08 o                         
   0   6   5        584.86        545.36         6.25 o                         
   1   6   5         20.94         19.56         1.27 o                         
   2   6   5         27.10         30.89         2.58 o                         
   3   6   5         22.25         22.49         1.22 o                         
   4   6   5          2.77          2.51         0.65 o                         
   5   6   5         32.78         37.23         1.40 o                         
   6   6   5        532.99        502.95         5.17 o                         
   7   6   5        182.06        181.91         3.72 o                         
   8   6   5        418.45        414.26         6.63 o                         
   9   6   5          6.26          5.31         1.60 o                         
  10   6   5         42.80         37.67         2.93 o                         
  11   6   5          3.92          2.72         2.44 o                         
  -7   7   5         18.42         17.82         2.91 o                         
  -6   7   5         31.68         36.23         3.48 o                         
  -5   7   5         21.31         19.38         2.57 o                         
  -4   7   5         49.12         45.53         5.12 o                         
  -3   7   5         41.23         37.23         3.24 o                         
  -2   7   5        703.42        709.54         8.61 o                         
  -1   7   5         41.56         37.66         2.28 o                         
   0   7   5        675.31        721.31         8.21 o                         
   1   7   5         91.68         87.99         2.58 o                         
   2   7   5         18.34         21.15         1.59 o                         
   3   7   5        109.96        121.08         3.23 o                         
   4   7   5         15.57         17.11         1.96 o                         
   5   7   5          3.18          1.80         1.30 o                         
   6   7   5        148.33        155.75         3.79 o                         
   7   7   5         74.79         67.54         3.22 o                         
   8   7   5         19.16         16.63         2.08 o                         
   9   7   5         26.11         19.86         2.24 o                         
  10   7   5         26.50         25.91         2.68 o                         
  11   7   5         80.27         95.53        10.43 o                         
  -6   8   5          2.89          2.07         2.09 o                         
  -5   8   5          5.85          5.57         2.23 o                         
  -4   8   5         11.91          9.92         2.37 o                         
  -3   8   5          7.99          7.30         2.15 o                         
  -2   8   5         78.70         73.32         3.22 o                         
  -1   8   5       1318.03       1348.95        13.50 o                         
   0   8   5        295.42        300.03         5.96 o                         
   1   8   5         24.88         21.36         1.61 o                         
   2   8   5         12.95         12.12         1.52 o                         
   3   8   5         73.06         76.44         3.33 o                         
   4   8   5        186.84        211.26         5.18 o                         
   5   8   5         98.20        101.65         5.51 o                         
   6   8   5         11.91          8.42         2.18 o                         
   7   8   5          0.80         -2.13         1.72 o                         
   8   8   5          0.01         -1.69         1.60 o                         
   9   8   5          7.26          7.03         2.29 o                         
  10   8   5         14.76         19.96         3.23 o                         
  -6   9   5         42.02         42.05         3.95 o                         
  -5   9   5          1.30          0.94         2.01 o                         
  -4   9   5         12.81         11.80         2.68 o                         
  -3   9   5         15.40         11.40         2.61 o                         
  -2   9   5         14.62          8.50         2.53 o                         
  -1   9   5         14.93         16.57         2.48 o                         
   0   9   5        362.39        361.94         9.40 o                         
   1   9   5         29.87         27.09         2.26 o                         
   2   9   5         28.23         24.32         2.69 o                         
   3   9   5        102.85        101.25         3.81 o                         
   4   9   5         21.30         19.32         2.38 o                         
   5   9   5          0.43         -0.04         1.72 o                         
   6   9   5          9.19          1.87         1.84 o                         
   7   9   5          0.34         -2.68         1.79 o                         
   8   9   5         20.80         19.71         2.71 o                         
   9   9   5          4.92          1.61         2.06 o                         
  10   9   5         21.25         21.21         3.68 o                         
  -5  10   5         89.42        128.48         6.36 o                         
  -4  10   5          1.11          0.29         3.26 o                         
  -3  10   5          7.67          3.02         2.54 o                         
  -2  10   5         86.30         75.34         5.06 o                         
  -1  10   5        139.37        128.92         4.30 o                         
   0  10   5         19.76         18.53         2.18 o                         
   1  10   5        250.95        264.56         5.79 o                         
   2  10   5        100.12         96.90         5.78 o                         
   3  10   5          0.33          0.30         1.98 o                         
   4  10   5         76.65         66.04         4.33 o                         
   5  10   5          0.19         -2.42         1.61 o                         
   6  10   5          0.47         -2.32         1.55 o                         
   7  10   5         10.08         10.12         2.45 o                         
   8  10   5          0.00         -2.78         1.86 o                         
   9  10   5          0.01         -3.05         2.03 o                         
  -4  11   5          0.53         -0.09         2.38 o                         
  -3  11   5          4.85          0.80         3.42 o                         
  -2  11   5          5.01          3.84         2.82 o                         
  -1  11   5          8.91          7.25         2.22 o                         
   0  11   5          1.76          0.32         1.85 o                         
   1  11   5          1.31         -2.11         1.79 o                         
   2  11   5          0.43         -0.99         1.85 o                         
   3  11   5         22.57         18.79         2.81 o                         
   4  11   5          2.41         -3.02         2.01 o                         
   5  11   5         46.84         50.62         3.82 o                         
   6  11   5         10.92          3.58         2.31 o                         
   7  11   5          0.11         -2.82         1.88 o                         
   8  11   5         25.67         30.25         3.38 o                         
  -2  12   5         14.46         11.59         3.32 o                         
  -1  12   5          0.05         -2.82         1.88 o                         
   0  12   5          1.29         -0.04         2.00 o                         
   1  12   5          5.27          5.10         2.30 o                         
   2  12   5         80.91         94.63         6.39 o                         
   3  12   5          2.55          0.52         2.81 o                         
   4  12   5          2.82         -1.97         2.78 o                         
   5  12   5         30.52         40.08         6.41 o                         
   6  12   5          4.25         -1.04         2.82 o                         
   1  13   5          2.55         -0.43         2.19 o                         
   2  13   5          5.01         -2.70         2.32 o                         
   3  13   5          3.69          8.11         2.84 o                         
   4  13   5          1.21         -4.41         2.94 o                         
  -1 -11   6         11.64          5.70         2.89 o                         
   0 -11   6         11.10          7.35         3.09 o                         
   1 -11   6         11.80          9.75         3.43 o                         
   2 -11   6        122.25        161.66         6.81 o                         
   3 -11   6         21.69         23.66         4.44 o                         
   4 -11   6         10.08          6.64         3.64 o                         
   5 -11   6         30.52         34.19         4.14 o                         
  -3 -10   6          2.84          4.36         2.86 o                         
  -2 -10   6         10.96         11.31         2.89 o                         
  -1 -10   6          5.67          4.38         2.08 o                         
   0 -10   6          5.26          3.73         1.98 o                         
   1 -10   6         13.78          8.90         2.30 o                         
   2 -10   6         24.80         30.48         2.97 o                         
   3 -10   6        173.45        189.54         6.00 o                         
   4 -10   6          1.07          1.39         2.14 o                         
   5 -10   6          5.60          3.26         2.60 o                         
   6 -10   6          0.44         -0.23         2.32 o                         
   7 -10   6          0.75         -1.65         2.16 o                         
  -4  -9   6          5.26          5.32         2.43 o                         
  -3  -9   6          6.82          0.87         1.78 o                         
  -2  -9   6         42.27         35.14         2.94 o                         
  -1  -9   6          0.32         -1.57         1.66 o                         
   0  -9   6         18.62         21.22         3.28 o                         
   1  -9   6         45.25         48.18         3.35 o                         
   2  -9   6        117.22        121.44         5.66 o                         
   3  -9   6          2.65          2.31         1.88 o                         
   4  -9   6        262.69        287.56         6.89 o                         
   5  -9   6         38.72         36.19         3.33 o                         
   6  -9   6          3.33          0.86         2.76 o                         
   7  -9   6          4.37          3.03         2.24 o                         
   8  -9   6          0.82         -0.33         2.22 o                         
  -5  -8   6         18.19         17.92         2.92 o                         
  -4  -8   6          5.15          5.96         2.18 o                         
  -3  -8   6         55.04         61.92         3.73 o                         
  -2  -8   6         15.68         20.88         2.69 o                         
  -1  -8   6        167.67        167.77         4.89 o                         
   0  -8   6          0.27         -1.80         1.33 o                         
   1  -8   6          1.45         -1.57         1.62 o                         
   2  -8   6         14.89         16.09         2.19 o                         
   3  -8   6        441.68        448.66         7.94 o                         
   4  -8   6         82.64         92.91         4.16 o                         
   5  -8   6         26.45         22.37         2.44 o                         
   6  -8   6         29.18         28.00         3.17 o                         
   7  -8   6          0.01         -2.53         1.71 o                         
   8  -8   6         11.78          6.44         2.81 o                         
   9  -8   6         14.08         13.57         3.21 o                         
  -6  -7   6          6.76          7.17         1.95 o                         
  -5  -7   6         57.27         62.87         3.70 o                         
  -4  -7   6          0.41          1.13         1.57 o                         
  -3  -7   6         14.14         16.92         2.14 o                         
  -2  -7   6          6.79          5.29         1.62 o                         
  -1  -7   6          2.46         -2.04         1.36 o                         
   0  -7   6         80.93         76.75         3.10 o                         
   1  -7   6         24.49         24.42         2.35 o                         
   2  -7   6        947.11        980.25        11.49 o                         
   3  -7   6         49.41         46.29         2.94 o                         
   4  -7   6        343.68        366.08         6.90 o                         
   5  -7   6          6.61          3.48         1.91 o                         
   6  -7   6         12.42         10.31         2.08 o                         
   7  -7   6        248.74        259.64         6.99 o                         
   8  -7   6          3.06          1.22         2.29 o                         
   9  -7   6          0.93         -0.24         2.82 o                         
  10  -7   6         13.41          8.45         2.60 o                         
  -6  -6   6         10.25         10.20         1.96 o                         
  -5  -6   6          0.02         -2.13         1.42 o                         
  -4  -6   6         57.13         55.87         3.41 o                         
  -3  -6   6        151.87        153.00         4.29 o                         
  -2  -6   6          9.26          5.65         1.63 o                         
  -1  -6   6        143.27        139.71         3.28 o                         
   0  -6   6          1.56         -0.91         1.06 o                         
   1  -6   6         65.69         63.71         2.96 o                         
   2  -6   6        153.91        154.39         4.10 o                         
   3  -6   6          2.63          2.24         1.39 o                         
   4  -6   6          8.72          9.08         1.76 o                         
   5  -6   6        438.05        453.27         7.40 o                         
   6  -6   6          2.22          0.62         1.53 o                         
   7  -6   6         37.09         29.98         2.58 o                         
   8  -6   6         28.38         30.08         2.98 o                         
   9  -6   6          0.15         -2.55         1.70 o                         
  10  -6   6         53.82         51.64         3.84 o                         
  11  -6   6          1.71          3.07         2.30 o                         
  -7  -5   6          6.45          3.06         2.92 o                         
  -6  -5   6          1.72          0.80         1.97 o                         
  -5  -5   6         28.08         31.70         2.98 o                         
  -4  -5   6          0.24         -1.80         1.20 o                         
  -3  -5   6          7.08          5.22         1.24 o                         
  -2  -5   6        338.22        331.36         6.61 o                         
  -1  -5   6         38.92         37.51         1.74 o                         
   0  -5   6         68.72         65.60         1.96 o                         
   1  -5   6          7.65          6.43         1.09 o                         
   2  -5   6          1.68          1.92         0.91 o                         
   3  -5   6       1078.83       1101.41        11.48 o                         
   4  -5   6          9.94         10.20         1.64 o                         
   5  -5   6        168.25        175.53         3.75 o                         
   6  -5   6        322.40        337.92         6.34 o                         
   7  -5   6          2.98          4.80         1.49 o                         
   8  -5   6         37.12         32.59         3.33 o                         
   9  -5   6          5.16          1.91         1.93 o                         
  10  -5   6         18.86         21.96         2.84 o                         
  11  -5   6          1.44          0.42         2.07 o                         
  -7  -4   6          1.04          2.74         3.24 o                         
  -6  -4   6          4.81          4.70         2.30 o                         
  -5  -4   6          1.50          1.82         1.21 o                         
  -4  -4   6        193.79        199.89         4.04 o                         
  -3  -4   6         61.47         54.04         2.07 o                         
  -2  -4   6          0.04          0.23         0.56 o                         
  -1  -4   6         24.84         27.98         1.28 o                         
   0  -4   6          6.20          3.73         0.78 o                         
   1  -4   6         11.63         10.24         1.03 o                         
   2  -4   6        331.11        351.23         4.56 o                         
   3  -4   6        571.82        560.54         6.02 o                         
   4  -4   6        430.85        449.29         6.26 o                         
   5  -4   6         65.40         66.01         2.32 o                         
   6  -4   6         40.67         42.74         2.32 o                         
   7  -4   6        190.29        198.02         4.61 o                         
   8  -4   6         34.38         34.68         2.75 o                         
   9  -4   6          0.46          0.63         1.61 o                         
  10  -4   6          0.51         -1.41         1.64 o                         
  11  -4   6         18.46         15.27         2.37 o                         
  12  -4   6         21.20         24.75         4.70 o                         
  -7  -3   6          9.09          7.19         3.18 o                         
  -6  -3   6          4.52          4.70         2.12 o                         
  -5  -3   6         72.79         70.12         4.36 o                         
  -4  -3   6        515.23        510.32         6.05 o                         
  -3  -3   6        242.03        248.32         3.23 o                         
  -2  -3   6        281.03        271.02         3.63 o                         
  -1  -3   6         10.60         12.33         0.88 o                         
   0  -3   6          8.71         10.97         0.85 o                         
   1  -3   6         79.82         71.41         1.71 o                         
   2  -3   6         69.19         89.76         2.27 o                         
   3  -3   6        222.92        215.63         3.14 o                         
   4  -3   6        641.19        640.83         7.37 o                         
   5  -3   6         88.99         92.06         2.80 o                         
   6  -3   6         66.37         78.76         3.34 o                         
   7  -3   6          9.34         12.51         1.57 o                         
   8  -3   6         31.07         21.41         1.76 o                         
   9  -3   6         14.42         16.46         2.26 o                         
  10  -3   6         15.42         13.87         2.29 o                         
  11  -3   6          1.05          1.83         1.69 o                         
  12  -3   6          8.08          6.04         2.58 o                         
  -8  -2   6         14.28         12.77         3.57 o                         
  -7  -2   6         32.13         25.18         4.47 o                         
  -6  -2   6         52.10         50.27         4.86 o                         
  -5  -2   6         38.51         38.95         3.23 o                         
  -4  -2   6         46.97         43.75         1.55 o                         
  -3  -2   6        266.24        265.74         2.67 o                         
  -2  -2   6         12.71         11.28         0.58 o                         
  -1  -2   6         27.10         35.46         1.48 o                         
   0  -2   6        392.78        426.35         3.70 o                         
   1  -2   6         88.47         86.56         1.70 o                         
   2  -2   6          9.93          5.79         0.94 o                         
   3  -2   6       1626.93       1680.11        14.34 o                         
   4  -2   6         28.15         30.65         1.82 o                         
   5  -2   6        202.21        229.28         4.54 o                         
   6  -2   6        235.26        254.62         5.01 o                         
   7  -2   6         15.67         10.92         1.66 o                         
   8  -2   6         15.92         14.56         2.08 o                         
   9  -2   6         37.94         35.34         2.81 o                         
  10  -2   6          8.92          7.11         1.85 o                         
  11  -2   6          1.74          0.20         1.69 o                         
  12  -2   6          4.45          1.25         3.36 o                         
  -8  -1   6          8.43         12.62         4.24 o                         
  -7  -1   6         21.95         19.51         2.63 o                         
  -6  -1   6         16.93         17.62         2.60 o                         
  -5  -1   6          3.25          3.60         1.81 o                         
  -4  -1   6         21.37         17.84         2.25 o                         
  -3  -1   6         29.09         27.63         2.53 o                         
  -2  -1   6         36.85         38.31         1.04 o                         
  -1  -1   6        117.01        121.64         1.69 o                         
   0  -1   6          3.84          1.85         0.45 o                         
   1  -1   6         87.14         95.24         1.70 o                         
   2  -1   6       1907.99       2022.64        11.95 o                         
   3  -1   6          8.59         12.94         1.13 o                         
   4  -1   6        732.51        820.33         8.47 o                         
   5  -1   6         43.34         51.42         2.79 o                         
   6  -1   6        406.41        437.76         6.40 o                         
   7  -1   6        102.83        104.97         2.93 o                         
   8  -1   6          6.81          6.17         1.37 o                         
   9  -1   6        125.78        127.32         3.32 o                         
  10  -1   6        208.15        216.99         4.32 o                         
  11  -1   6          6.34          7.33         1.66 o                         
  12  -1   6          0.79          1.66         2.40 o                         
  -8   0   6          0.17         -2.21         2.67 o                         
  -7   0   6         20.32         19.88         2.77 o                         
  -6   0   6         48.87         38.52         4.20 o                         
  -5   0   6          0.27         -0.69         1.64 o                         
  -4   0   6         99.79         97.87         4.46 o                         
  -3   0   6         50.81         48.04         2.35 o                         
  -2   0   6        127.39        119.08         1.39 o                         
  -1   0   6         65.51         75.77         1.16 o                         
   0   0   6        329.11        339.76         3.38 o                         
   1   0   6        263.08        282.37         2.97 o                         
   2   0   6        303.19        331.00         3.20 o                         
   3   0   6          1.18          0.84         0.60 o                         
   4   0   6       1271.97       1380.77        10.64 o                         
   5   0   6        104.95        125.14         2.37 o                         
   6   0   6         63.41         61.62         2.47 o                         
   7   0   6        148.55        140.96         3.08 o                         
   8   0   6          0.09          0.89         1.11 o                         
   9   0   6        199.79        203.90         3.86 o                         
  10   0   6        129.55        135.66         3.75 o                         
  11   0   6          1.03         -1.22         1.32 o                         
  12   0   6         57.74         65.72         6.18 o                         
  -8   1   6          0.07          2.11         2.89 o                         
  -7   1   6          0.18         -0.13         2.01 o                         
  -6   1   6         51.75         50.68         4.70 o                         
  -5   1   6        178.16        167.12         7.39 o                         
  -4   1   6         28.08         26.35         3.83 o                         
  -3   1   6        174.99        175.86         5.32 o                         
  -2   1   6         72.92         76.37         1.25 o                         
  -1   1   6         33.13         44.13         0.99 o                         
   0   1   6        817.92        842.44         5.97 o                         
   1   1   6        308.27        325.11         3.18 o                         
   2   1   6        239.22        230.53         2.57 o                         
   3   1   6         15.41          8.46         0.76 o                         
   4   1   6        465.23        501.37         5.57 o                         
   5   1   6        139.25        141.39         2.98 o                         
   6   1   6        273.57        268.60         3.99 o                         
   7   1   6          1.78          2.32         1.04 o                         
   8   1   6         53.18         51.66         2.03 o                         
   9   1   6        149.78        146.24         3.26 o                         
  10   1   6         56.43         57.30         2.91 o                         
  11   1   6         58.48         51.39         2.92 o                         
  12   1   6         81.78         92.21         8.90 o                         
  -8   2   6          2.26          8.19         4.52 o                         
  -7   2   6         35.21         27.69         3.91 o                         
  -6   2   6         18.22         13.23         3.51 o                         
  -5   2   6        171.19        165.71         8.88 o                         
  -4   2   6         94.92        110.28         5.85 o                         
  -3   2   6          0.32          1.54         0.59 o                         
  -2   2   6         36.27         40.04         0.99 o                         
  -1   2   6       1078.29       1114.93         7.35 o                         
   0   2   6         12.82         11.87         0.79 o                         
   1   2   6         56.84         67.30         1.47 o                         
   2   2   6          6.35          8.51         0.84 o                         
   3   2   6         35.40         29.85         1.29 o                         
   4   2   6         76.05         78.33         1.84 o                         
   5   2   6        314.26        370.11         4.19 o                         
   6   2   6        274.22        303.98         4.64 o                         
   7   2   6         14.32         14.60         1.13 o                         
   8   2   6          4.05          3.58         0.98 o                         
   9   2   6         53.03         42.85         2.26 o                         
  10   2   6         15.39         15.51         1.90 o                         
  11   2   6          7.93         10.26         1.79 o                         
  12   2   6         10.37         10.94         2.83 o                         
  -8   3   6         22.26         20.04         6.06 o                         
  -7   3   6         13.87          8.28         4.68 o                         
  -6   3   6         81.46         60.70         8.17 o                         
  -5   3   6        216.30        213.30         5.06 o                         
  -4   3   6          4.21          4.18         0.99 o                         
  -3   3   6          0.12          0.14         0.62 o                         
  -2   3   6         28.93         28.01         1.12 o                         
  -1   3   6          9.39          7.38         0.79 o                         
   0   3   6        134.37        144.60         2.14 o                         
   1   3   6         67.91         77.41         1.62 o                         
   2   3   6          3.27          0.83         0.67 o                         
   3   3   6        146.56        144.74         2.41 o                         
   4   3   6       1518.39       1578.77        10.28 o                         
   5   3   6          2.81          1.79         0.85 o                         
   6   3   6         11.93         10.62         1.22 o                         
   7   3   6         32.52         25.39         1.77 o                         
   8   3   6        508.53        516.37         6.31 o                         
   9   3   6        193.62        215.70         4.30 o                         
  10   3   6         27.73         26.42         2.16 o                         
  11   3   6         19.40         17.76         2.22 o                         
  12   3   6          0.17          1.95         2.69 o                         
  -7   4   6         11.53          8.19         4.91 o                         
  -6   4   6          1.66         -4.02         4.02 o                         
  -5   4   6          5.22          2.26         1.20 o                         
  -4   4   6         25.03         27.92         1.99 o                         
  -3   4   6          6.85          5.44         1.22 o                         
  -2   4   6        150.78        145.25         2.55 o                         
  -1   4   6         40.54         48.13         1.67 o                         
   0   4   6        191.07        185.10         2.59 o                         
   1   4   6          0.15          0.80         0.60 o                         
   2   4   6        428.16        433.52         4.40 o                         
   3   4   6        126.21        114.40         2.09 o                         
   4   4   6         17.60         12.05         1.07 o                         
   5   4   6        131.18        142.68         3.18 o                         
   6   4   6          1.22         -0.40         1.08 o                         
   7   4   6         97.99        102.51         2.99 o                         
   8   4   6          7.51          6.92         1.35 o                         
   9   4   6          8.72          4.39         1.52 o                         
  10   4   6          8.95         10.16         1.62 o                         
  11   4   6          6.52          6.14         1.65 o                         
  12   4   6          6.62          7.73         2.98 o                         
  -7   5   6          5.30         -2.40         4.08 o                         
  -6   5   6          1.44         -1.14         1.45 o                         
  -5   5   6         17.93         15.16         2.00 o                         
  -4   5   6         60.29         49.64         4.07 o                         
  -3   5   6        166.25        152.19         4.92 o                         
  -2   5   6         21.75         24.08         1.61 o                         
  -1   5   6        272.82        281.75         3.68 o                         
   0   5   6        314.64        310.88         3.77 o                         
   1   5   6         31.19         34.43         1.54 o                         
   2   5   6         72.91         85.12         2.07 o                         
   3   5   6          6.22          5.81         0.81 o                         
   4   5   6          0.85          0.47         0.59 o                         
   5   5   6          0.03         -0.24         0.86 o                         
   6   5   6          7.44          8.45         1.25 o                         
   7   5   6          0.01         -1.64         1.09 o                         
   8   5   6         74.30         70.87         3.17 o                         
   9   5   6         40.03         38.62         2.36 o                         
  10   5   6         23.79         23.50         2.09 o                         
  11   5   6          4.77          1.46         1.83 o                         
  12   5   6         23.32         31.29         4.11 o                         
  -7   6   6          9.35         12.92         3.94 o                         
  -6   6   6         48.98         49.53         3.78 o                         
  -5   6   6        115.52        117.80         4.48 o                         
  -4   6   6          4.78          6.29         1.85 o                         
  -3   6   6          0.73         -0.89         1.58 o                         
  -2   6   6        406.87        434.47         7.88 o                         
  -1   6   6         81.91         72.37         3.40 o                         
   0   6   6        254.76        252.33         4.23 o                         
   1   6   6         37.76         34.68         2.01 o                         
   2   6   6        371.11        357.79         4.50 o                         
   3   6   6         59.94         54.75         2.26 o                         
   4   6   6        147.61        145.47         2.59 o                         
   5   6   6         30.49         29.45         1.57 o                         
   6   6   6        104.18        104.76         2.45 o                         
   7   6   6        219.30        213.86         4.37 o                         
   8   6   6        409.84        441.94         7.05 o                         
   9   6   6        161.02        169.18         4.72 o                         
  10   6   6          0.94         -0.72         1.42 o                         
  11   6   6         13.26         14.94         2.30 o                         
  -6   7   6          1.49          1.98         1.93 o                         
  -5   7   6         16.38         17.50         2.58 o                         
  -4   7   6         34.27         34.98         3.09 o                         
  -3   7   6        233.98        233.27         6.94 o                         
  -2   7   6        427.45        439.47         8.44 o                         
  -1   7   6        530.74        548.28         7.43 o                         
   0   7   6         19.09         18.88         1.91 o                         
   1   7   6         32.59         27.40         2.11 o                         
   2   7   6         11.10         10.45         1.38 o                         
   3   7   6         51.80         54.98         2.89 o                         
   4   7   6         85.22         91.90         2.68 o                         
   5   7   6          0.49          0.29         0.88 o                         
   6   7   6          1.88          0.25         1.34 o                         
   7   7   6        101.88         98.13         4.36 o                         
   8   7   6         30.93         24.13         2.47 o                         
   9   7   6         36.23         33.38         2.65 o                         
  10   7   6        109.13        127.40         4.30 o                         
  11   7   6          6.22          8.16         2.71 o                         
  -6   8   6          6.37          6.43         2.44 o                         
  -5   8   6         33.20         28.47         3.27 o                         
  -4   8   6          5.06          0.77         1.91 o                         
  -3   8   6          5.51          3.09         2.01 o                         
  -2   8   6         41.19         40.70         3.49 o                         
  -1   8   6        135.24        137.08         4.10 o                         
   0   8   6         14.89         13.55         2.01 o                         
   1   8   6          4.47          3.38         1.38 o                         
   2   8   6         61.86         54.77         2.55 o                         
   3   8   6         44.71         43.77         2.36 o                         
   4   8   6         19.75         19.96         1.86 o                         
   5   8   6          1.49         -0.38         1.55 o                         
   6   8   6         12.41         14.42         2.34 o                         
   7   8   6          0.64         -2.05         1.37 o                         
   8   8   6         17.14         15.12         2.26 o                         
   9   8   6          6.75          5.92         2.27 o                         
  10   8   6          1.70          2.67         2.39 o                         
  -5   9   6          1.17         -2.38         3.01 o                         
  -4   9   6          4.92          4.15         2.37 o                         
  -3   9   6          0.13         -2.86         1.91 o                         
  -2   9   6         65.92         69.51         4.98 o                         
  -1   9   6        156.89        149.96         6.40 o                         
   0   9   6        291.70        280.50         5.85 o                         
   1   9   6         48.80         54.91         3.05 o                         
   2   9   6         23.04         27.63         2.27 o                         
   3   9   6         14.33         14.55         1.80 o                         
   4   9   6         29.78         20.46         2.46 o                         
   5   9   6          1.09          0.24         1.75 o                         
   6   9   6          4.02          5.04         2.01 o                         
   7   9   6         19.93         13.05         2.59 o                         
   8   9   6         28.87         26.12         3.07 o                         
   9   9   6          0.07         -2.75         1.87 o                         
  10   9   6         18.65         20.04         2.89 o                         
  -4  10   6          2.09         -3.68         2.45 o                         
  -3  10   6          6.79          5.29         3.32 o                         
  -2  10   6        127.81        129.36         6.36 o                         
  -1  10   6          4.14          3.98         2.50 o                         
   0  10   6        140.52        154.46         5.01 o                         
   1  10   6          9.25          8.75         1.97 o                         
   2  10   6         16.03         19.06         2.25 o                         
   3  10   6        125.05        105.54         4.02 o                         
   4  10   6         21.12         21.06         2.80 o                         
   5  10   6          0.01         -2.69         1.79 o                         
   6  10   6          0.00         -0.89         1.74 o                         
   7  10   6          0.10         -2.82         1.95 o                         
   8  10   6         11.24          8.32         2.71 o                         
   9  10   6         17.92         18.16         2.87 o                         
  -3  11   6          3.81          3.09         2.76 o                         
  -2  11   6         67.57         69.73         5.28 o                         
  -1  11   6        204.66        213.72         7.68 o                         
   0  11   6         31.94         24.65         3.49 o                         
   1  11   6         34.98         26.97         2.63 o                         
   2  11   6         17.51         19.24         2.45 o                         
   3  11   6        104.46        110.77         5.68 o                         
   4  11   6         25.18         17.67         2.86 o                         
   5  11   6         34.92         33.93         3.63 o                         
   6  11   6         19.06         16.85         3.37 o                         
   7  11   6         15.59         14.63         2.81 o                         
   8  11   6          5.57          0.82         2.51 o                         
  -1  12   6          2.55          1.32         2.94 o                         
   0  12   6         41.81         30.05         3.60 o                         
   1  12   6         46.72         60.30         3.89 o                         
   2  12   6          0.54         -1.33         2.28 o                         
   3  12   6          3.80          1.05         2.22 o                         
   4  12   6         49.39         50.75         4.44 o                         
   5  12   6          4.43         -0.10         3.72 o                         
   6  12   6         27.87         35.14         6.24 o                         
   2 -11   7          1.80          0.70         2.90 o                         
   3 -11   7          2.56         -0.32         3.44 o                         
  -1 -10   7          1.39          1.39         2.07 o                         
   0 -10   7          3.34          0.27         1.93 o                         
   1 -10   7         13.37          7.95         2.42 o                         
   2 -10   7          6.32          3.83         3.39 o                         
   3 -10   7          1.68          0.34         2.07 o                         
   4 -10   7         20.81         23.92         3.03 o                         
   5 -10   7          1.32         -3.39         2.26 o                         
   6 -10   7          2.57          3.74         2.37 o                         
  -3  -9   7          0.55          3.35         2.06 o                         
  -2  -9   7          1.44         -2.49         1.66 o                         
  -1  -9   7          1.76         -1.81         1.63 o                         
   0  -9   7          0.06          0.12         1.80 o                         
   1  -9   7         22.33         22.92         3.03 o                         
   2  -9   7         10.24          8.64         2.26 o                         
   3  -9   7         11.35         11.32         2.49 o                         
   4  -9   7         51.37         54.36         3.53 o                         
   5  -9   7          0.81         -1.90         1.97 o                         
   6  -9   7          7.32          2.97         2.85 o                         
   7  -9   7          1.18         -3.49         2.33 o                         
   8  -9   7         14.38         11.42         3.04 o                         
  -4  -8   7         23.92         34.55         3.09 o                         
  -3  -8   7         10.14          7.68         2.70 o                         
  -2  -8   7          2.33         -0.61         1.66 o                         
  -1  -8   7        102.85         96.29         4.02 o                         
   0  -8   7         18.31         10.05         2.13 o                         
   1  -8   7        368.97        408.97        12.94 o                         
   2  -8   7         32.85         30.82         2.75 o                         
   3  -8   7         59.62         62.43         4.05 o                         
   4  -8   7        282.61        313.99         6.93 o                         
   5  -8   7         23.25         21.39         2.70 o                         
   6  -8   7         25.96         24.45         2.77 o                         
   7  -8   7          7.99          3.11         2.90 o                         
   8  -8   7          0.76          2.50         2.48 o                         
   9  -8   7          2.62          4.05         2.47 o                         
  -5  -7   7          9.44          8.88         1.96 o                         
  -4  -7   7         35.17         49.36         3.32 o                         
  -3  -7   7          2.02          0.52         1.61 o                         
  -2  -7   7         65.06         64.80         4.02 o                         
  -1  -7   7         88.97         93.62         3.79 o                         
   0  -7   7         46.62         39.02         2.82 o                         
   1  -7   7        471.17        481.51         6.55 o                         
   2  -7   7         26.09         26.57         2.22 o                         
   3  -7   7        348.51        362.47         6.90 o                         
   4  -7   7        177.32        167.64         5.16 o                         
   5  -7   7         23.84         16.83         2.36 o                         
   6  -7   7         58.34         57.22         3.45 o                         
   7  -7   7         35.58         30.79         3.25 o                         
   8  -7   7         59.15         59.33         5.05 o                         
   9  -7   7          1.63         -2.62         2.01 o                         
  10  -7   7          3.70          0.86         2.28 o                         
  -5  -6   7          4.79          5.86         1.82 o                         
  -4  -6   7          0.09         -1.48         1.36 o                         
  -3  -6   7        112.45        117.82         4.00 o                         
  -2  -6   7         39.77         38.99         2.71 o                         
  -1  -6   7         19.58         16.23         2.30 o                         
   0  -6   7        302.34        292.57         5.72 o                         
   1  -6   7         54.37         48.10         2.56 o                         
   2  -6   7          1.81         -0.02         1.27 o                         
   3  -6   7        522.31        538.63         7.14 o                         
   4  -6   7          0.20          1.11         1.60 o                         
   5  -6   7          9.28          8.26         1.93 o                         
   6  -6   7          0.49         -2.30         1.53 o                         
   7  -6   7          5.85          5.38         1.89 o                         
   8  -6   7          2.25          2.23         2.23 o                         
   9  -6   7         18.32         14.03         2.84 o                         
  10  -6   7         17.15         16.52         2.97 o                         
  -6  -5   7          0.14         -2.40         1.93 o                         
  -5  -5   7          0.68          0.46         1.98 o                         
  -4  -5   7          7.09          6.90         1.56 o                         
  -3  -5   7         16.30         19.65         1.98 o                         
  -2  -5   7         13.13         13.37         1.58 o                         
  -1  -5   7         41.03         40.00         2.49 o                         
   0  -5   7        128.75        125.91         3.12 o                         
   1  -5   7        447.63        426.41         5.66 o                         
   2  -5   7         15.63         15.66         1.51 o                         
   3  -5   7        115.09        114.56         2.98 o                         
   4  -5   7        584.34        584.03         6.95 o                         
   5  -5   7         51.80         49.07         2.88 o                         
   6  -5   7          0.19         -0.02         1.58 o                         
   7  -5   7        233.51        248.83         5.64 o                         
   8  -5   7        191.85        204.64         5.95 o                         
   9  -5   7        181.99        174.36         5.68 o                         
  10  -5   7          2.66          0.92         2.08 o                         
  11  -5   7          2.36         -0.17         2.25 o                         
  -6  -4   7          4.75          5.90         2.93 o                         
  -5  -4   7          2.71          2.34         1.85 o                         
  -4  -4   7         66.60         58.31         2.53 o                         
  -3  -4   7          6.70          9.51         1.76 o                         
  -2  -4   7         34.96         29.70         1.74 o                         
  -1  -4   7        380.63        429.16         5.43 o                         
   0  -4   7          4.82          4.64         1.10 o                         
   1  -4   7        172.45        161.42         3.08 o                         
   2  -4   7         92.25         88.88         2.61 o                         
   3  -4   7        206.13        222.78         3.74 o                         
   4  -4   7        389.88        389.10         6.00 o                         
   5  -4   7         81.83         73.22         2.90 o                         
   6  -4   7          0.91         -1.45         1.36 o                         
   7  -4   7        407.27        422.26         6.99 o                         
   8  -4   7        145.89        149.28         4.91 o                         
   9  -4   7        124.82        133.53         5.12 o                         
  10  -4   7         19.62         21.89         2.73 o                         
  11  -4   7          3.35          0.95         2.02 o                         
  -7  -3   7          1.76          6.34         3.44 o                         
  -6  -3   7         25.55         20.37         3.11 o                         
  -5  -3   7          4.14          3.32         1.71 o                         
  -4  -3   7          6.88         10.17         1.80 o                         
  -3  -3   7        730.33        741.38         7.97 o                         
  -2  -3   7        158.00        156.24         3.48 o                         
  -1  -3   7         10.98          8.41         1.05 o                         
   0  -3   7        337.24        350.78         3.56 o                         
   1  -3   7         26.02         21.30         1.22 o                         
   2  -3   7        607.52        603.83         6.69 o                         
   3  -3   7         21.32         18.16         1.71 o                         
   4  -3   7          2.21          3.37         1.36 o                         
   5  -3   7         15.30         13.36         1.77 o                         
   6  -3   7        150.30        158.63         4.26 o                         
   7  -3   7         54.17         49.68         2.68 o                         
   8  -3   7         28.86         33.52         2.29 o                         
   9  -3   7         16.36         13.87         2.20 o                         
  10  -3   7          7.23          2.05         1.92 o                         
  11  -3   7         10.38          6.91         2.28 o                         
  12  -3   7          4.29          2.85         2.11 o                         
  -7  -2   7          5.83          8.05         2.97 o                         
  -6  -2   7          0.79          0.77         1.65 o                         
  -5  -2   7         25.07         22.00         2.59 o                         
  -4  -2   7        441.52        468.77         9.45 o                         
  -3  -2   7        732.37        715.30         6.48 o                         
  -2  -2   7          0.94          0.10         0.73 o                         
  -1  -2   7        277.83        272.42         3.01 o                         
   0  -2   7        161.22        157.09         2.26 o                         
   1  -2   7        116.84        134.40         2.20 o                         
   2  -2   7        170.34        171.48         2.80 o                         
   3  -2   7        221.68        235.07         4.41 o                         
   4  -2   7          6.41          4.37         1.30 o                         
   5  -2   7          3.85          1.52         1.18 o                         
   6  -2   7         50.13         50.83         3.80 o                         
   7  -2   7        677.48        712.60         9.27 o                         
   8  -2   7        101.84         89.89         3.73 o                         
   9  -2   7         10.69          6.39         1.82 o                         
  10  -2   7          4.82          1.56         1.80 o                         
  11  -2   7          0.09         -2.19         1.46 o                         
  12  -2   7         19.80         21.71         2.78 o                         
  -7  -1   7          2.03          1.99         2.14 o                         
  -6  -1   7         56.86         53.98         5.18 o                         
  -5  -1   7         48.50         40.74         3.24 o                         
  -4  -1   7         77.43         79.03         4.98 o                         
  -3  -1   7        128.65        122.14         3.67 o                         
  -2  -1   7         96.71        101.03         1.69 o                         
  -1  -1   7        445.59        418.70         6.67 o                         
   0  -1   7         65.20         74.48         1.69 o                         
   1  -1   7          0.00         -0.17         0.61 o                         
   2  -1   7        389.46        417.93         4.00 o                         
   3  -1   7          0.22         -0.28         0.70 o                         
   4  -1   7         45.66         40.50         1.93 o                         
   5  -1   7          2.55          2.33         1.03 o                         
   6  -1   7         48.04         43.91         2.22 o                         
   7  -1   7         49.08         48.03         2.39 o                         
   8  -1   7        126.88        130.40         3.21 o                         
   9  -1   7         47.36         40.44         2.49 o                         
  10  -1   7         28.95         29.00         2.24 o                         
  11  -1   7          7.21          4.14         1.82 o                         
  12  -1   7          3.93          5.83         2.06 o                         
  -7   0   7         11.86         12.15         2.57 o                         
  -6   0   7          2.94          2.51         1.71 o                         
  -5   0   7         85.69         92.08         4.20 o                         
  -4   0   7        162.59        172.14         5.95 o                         
  -3   0   7         24.93         20.24         1.93 o                         
  -2   0   7         26.83         22.85         0.87 o                         
  -1   0   7         85.24         86.70         1.32 o                         
   0   0   7         12.28          7.52         0.70 o                         
   1   0   7         16.98         19.92         1.03 o                         
   2   0   7        314.12        320.25         3.52 o                         
   3   0   7          1.98          0.36         0.66 o                         
   4   0   7         21.99         22.54         1.13 o                         
   5   0   7         12.79         15.17         1.04 o                         
   6   0   7         32.37         28.19         1.49 o                         
   7   0   7          2.58          3.82         1.09 o                         
   8   0   7        195.46        201.49         3.91 o                         
   9   0   7         37.23         33.80         1.94 o                         
  10   0   7         22.73         20.53         1.93 o                         
  11   0   7          0.02         -0.93         1.46 o                         
  12   0   7          8.67          8.90         2.22 o                         
  -7   1   7          5.26          1.62         2.51 o                         
  -6   1   7         13.59         12.26         2.65 o                         
  -5   1   7          0.59          1.01         2.20 o                         
  -4   1   7        102.40        115.07         5.83 o                         
  -3   1   7          1.00          0.53         1.46 o                         
  -2   1   7         72.10         72.06         1.34 o                         
  -1   1   7        315.32        297.66         2.64 o                         
   0   1   7         44.16         49.11         1.46 o                         
   1   1   7        428.18        464.18         4.18 o                         
   2   1   7         51.37         50.80         1.66 o                         
   3   1   7        412.77        429.57         4.92 o                         
   4   1   7         96.56         96.32         2.38 o                         
   5   1   7        178.29        197.04         3.69 o                         
   6   1   7          5.79          3.73         1.10 o                         
   7   1   7          0.28          0.29         0.96 o                         
   8   1   7         46.62         46.42         1.97 o                         
   9   1   7         82.72         85.27         2.60 o                         
  10   1   7         30.16         26.24         2.08 o                         
  11   1   7         65.28         71.85         3.77 o                         
  12   1   7          5.44          5.66         2.13 o                         
  -7   2   7         11.37         11.77         3.74 o                         
  -6   2   7         86.87         68.65        13.35 o                         
  -5   2   7          6.01          3.31         2.21 o                         
  -4   2   7          0.14          2.52         1.80 o                         
  -3   2   7          3.07          1.42         0.76 o                         
  -2   2   7          1.95          2.00         0.62 o                         
  -1   2   7         48.34         50.53         1.33 o                         
   0   2   7          0.02          0.12         0.49 o                         
   1   2   7         11.44          9.37         0.76 o                         
   2   2   7          2.40          4.10         0.75 o                         
   3   2   7        603.94        655.66         6.37 o                         
   4   2   7        483.84        511.65         5.56 o                         
   5   2   7         80.54         80.06         2.10 o                         
   6   2   7         37.98         32.56         1.83 o                         
   7   2   7        111.21        127.55         2.75 o                         
   8   2   7          5.57          1.78         0.97 o                         
   9   2   7        242.49        269.66         4.90 o                         
  10   2   7        216.37        232.04         5.08 o                         
  11   2   7          2.44         -1.30         1.51 o                         
  12   2   7          2.34          4.47         1.89 o                         
  -7   3   7         69.60         66.96         7.30 o                         
  -6   3   7         16.25         21.12         4.30 o                         
  -5   3   7          6.35          5.92         2.30 o                         
  -4   3   7        149.14        146.89         3.58 o                         
  -3   3   7         22.54         21.89         1.55 o                         
  -2   3   7          1.06         -0.59         0.88 o                         
  -1   3   7        817.62        857.41         6.12 o                         
   0   3   7         60.85         52.36         1.47 o                         
   1   3   7          1.28          0.75         0.56 o                         
   2   3   7          0.05         -0.58         0.67 o                         
   3   3   7         24.47         18.74         1.35 o                         
   4   3   7         11.42         13.02         1.03 o                         
   5   3   7       1122.75       1140.35         9.07 o                         
   6   3   7         87.17         74.33         2.94 o                         
   7   3   7          0.27          1.11         1.18 o                         
   8   3   7          0.85          1.23         1.20 o                         
   9   3   7         20.99         15.39         1.79 o                         
  10   3   7         35.33         32.08         2.39 o                         
  11   3   7         35.70         43.64         3.33 o                         
  12   3   7         27.77         26.18         2.55 o                         
  -7   4   7          9.81          8.78         3.87 o                         
  -6   4   7        129.67        168.79        10.85 o                         
  -5   4   7          6.86          5.72         3.42 o                         
  -4   4   7          0.27         -1.02         0.97 o                         
  -3   4   7          4.46          3.12         1.31 o                         
  -2   4   7        338.06        351.72         5.68 o                         
  -1   4   7         81.24        100.53         2.32 o                         
   0   4   7        100.27        112.39         2.16 o                         
   1   4   7         43.93         45.91         1.58 o                         
   2   4   7         17.16         15.91         1.25 o                         
   3   4   7          0.73         -0.01         0.72 o                         
   4   4   7        632.18        624.28         6.47 o                         
   5   4   7         31.60         32.83         1.65 o                         
   6   4   7         25.16         20.89         1.62 o                         
   7   4   7         12.26          8.17         1.45 o                         
   8   4   7        147.40        175.32         4.16 o                         
   9   4   7        328.75        339.46         5.99 o                         
  10   4   7          4.57          1.22         1.50 o                         
  11   4   7          5.73          4.11         1.67 o                         
  12   4   7          2.31          4.05         2.41 o                         
  -6   5   7          9.10          0.90         3.34 o                         
  -5   5   7         49.69         48.56         2.78 o                         
  -4   5   7         34.92         30.73         2.81 o                         
  -3   5   7          8.77          6.80         1.64 o                         
  -2   5   7        302.44        295.01         6.13 o                         
  -1   5   7         25.72         22.79         1.72 o                         
   0   5   7        202.85        213.87         3.26 o                         
   1   5   7          0.66         -0.17         0.84 o                         
   2   5   7          2.19          2.78         0.99 o                         
   3   5   7         15.46         13.63         1.05 o                         
   4   5   7         34.54         36.30         1.77 o                         
   5   5   7         19.78         22.27         1.51 o                         
   6   5   7          4.32          3.02         1.10 o                         
   7   5   7         76.29         69.23         3.07 o                         
   8   5   7        402.06        431.80         6.22 o                         
   9   5   7          1.21          0.23         1.48 o                         
  10   5   7          1.95          0.53         1.49 o                         
  11   5   7          2.49          2.48         1.76 o                         
  12   5   7          0.01         -0.75         1.99 o                         
  -6   6   7          0.04          1.46         3.47 o                         
  -5   6   7          7.53          7.41         1.90 o                         
  -4   6   7         12.92         15.76         2.67 o                         
  -3   6   7          1.71         -0.94         1.58 o                         
  -2   6   7        157.73        147.48         5.63 o                         
  -1   6   7         41.67         40.30         3.40 o                         
   0   6   7        373.84        378.29         5.30 o                         
   1   6   7        329.53        357.85         4.77 o                         
   2   6   7         45.47         40.46         1.78 o                         
   3   6   7          9.01          7.92         1.03 o                         
   4   6   7        138.48        148.84         3.17 o                         
   5   6   7        212.98        224.31         3.82 o                         
   6   6   7         47.15         55.92         2.38 o                         
   7   6   7          4.57          2.24         1.45 o                         
   8   6   7         90.74        101.70         4.46 o                         
   9   6   7        236.32        265.11         6.09 o                         
  10   6   7          0.56         -0.47         1.49 o                         
  11   6   7          6.95          5.43         1.81 o                         
  -5   7   7         24.93         25.39         2.85 o                         
  -4   7   7          7.53          5.02         2.00 o                         
  -3   7   7          8.23          6.57         1.91 o                         
  -2   7   7         29.87         23.61         2.61 o                         
  -1   7   7         91.74         96.09         4.38 o                         
   0   7   7          2.00         -0.82         1.34 o                         
   1   7   7        230.37        231.92         4.85 o                         
   2   7   7         16.74         12.01         1.33 o                         
   3   7   7         18.59         18.45         1.48 o                         
   4   7   7         38.21         40.71         1.76 o                         
   5   7   7         77.97         84.56         2.65 o                         
   6   7   7         13.10         14.06         1.81 o                         
   7   7   7         26.94         25.31         2.03 o                         
   8   7   7         64.80         61.22         3.53 o                         
   9   7   7          3.78          3.22         1.98 o                         
  10   7   7          4.61          4.44         2.03 o                         
  11   7   7         13.92         13.79         2.41 o                         
  -5   8   7          2.32          2.19         2.21 o                         
  -4   8   7         14.59         12.07         2.51 o                         
  -3   8   7         16.76         11.53         2.43 o                         
  -2   8   7          2.12         -0.66         1.79 o                         
  -1   8   7         29.94         27.28         3.43 o                         
   0   8   7         59.97         57.00         3.10 o                         
   1   8   7         30.96         37.38         3.09 o                         
   2   8   7          0.74         -1.52         1.01 o                         
   3   8   7          0.01         -1.88         1.25 o                         
   4   8   7         11.12          8.11         1.91 o                         
   5   8   7          1.86         -0.76         1.50 o                         
   6   8   7         12.73         11.39         2.02 o                         
   7   8   7         49.05         47.93         3.02 o                         
   8   8   7         25.50         25.99         3.02 o                         
   9   8   7         33.31         29.12         2.88 o                         
  10   8   7          4.16          5.50         2.05 o                         
  -4   9   7          0.66          0.00         2.34 o                         
  -3   9   7         25.47         32.38         4.07 o                         
  -2   9   7          7.34          0.92         2.20 o                         
  -1   9   7         75.35         81.36         5.06 o                         
   0   9   7        140.00        149.37         6.23 o                         
   1   9   7        124.50        128.19         4.42 o                         
   2   9   7         42.69         40.36         2.86 o                         
   3   9   7          0.14         -0.81         1.41 o                         
   4   9   7          0.10         -2.58         1.72 o                         
   5   9   7          0.05         -2.23         1.48 o                         
   6   9   7         45.20         40.11         3.20 o                         
   7   9   7          2.74         -2.02         2.21 o                         
   8   9   7          2.83         -2.63         1.98 o                         
   9   9   7         29.24         29.36         3.40 o                         
  10   9   7          0.52         -2.90         1.93 o                         
  -3  10   7          1.13          3.30         2.70 o                         
  -2  10   7         20.68         17.05         3.22 o                         
  -1  10   7        165.20        178.07         6.78 o                         
   0  10   7          8.46          2.23         2.37 o                         
   1  10   7          0.02         -0.39         1.83 o                         
   2  10   7         11.58          9.65         2.11 o                         
   3  10   7          1.51         -1.32         2.02 o                         
   4  10   7        133.97        130.58         8.25 o                         
   5  10   7          4.14          0.27         2.09 o                         
   6  10   7          9.90          4.43         2.35 o                         
   7  10   7         19.64         18.59         2.80 o                         
   8  10   7          0.85         -3.24         2.16 o                         
   9  10   7          9.30          6.73         2.81 o                         
  -2  11   7          0.27         -0.18         2.47 o                         
  -1  11   7          0.87          2.01         2.44 o                         
   0  11   7         22.21         24.10         3.62 o                         
   1  11   7          1.61          0.06         2.07 o                         
   2  11   7         57.89         61.07         4.17 o                         
   3  11   7          2.35         -0.58         2.03 o                         
   4  11   7          1.79         -1.82         2.28 o                         
   5  11   7         22.59         16.24         3.27 o                         
   6  11   7          9.61          9.67         3.06 o                         
   7  11   7          0.04         -2.90         2.05 o                         
   0  12   7        124.23        145.11         8.13 o                         
   1  12   7          0.70         -0.64         2.88 o                         
   2  12   7          3.62         -3.53         2.36 o                         
   3  12   7         10.57          3.87         2.76 o                         
   4  12   7          5.16          5.05         3.36 o                         
   5  12   7         92.56        103.53         7.42 o                         
   1 -10   8          0.36         -0.51         2.09 o                         
   2 -10   8          0.78         -3.09         2.54 o                         
   3 -10   8          1.32         -0.43         2.60 o                         
   4 -10   8         28.05         28.44         3.30 o                         
   5 -10   8          0.02         -1.46         2.56 o                         
  -1  -9   8          5.00          0.17         2.19 o                         
   0  -9   8          3.62          0.22         2.04 o                         
   1  -9   8          0.38          1.31         2.50 o                         
   2  -9   8         20.20         16.06         3.37 o                         
   3  -9   8          7.17          4.46         2.40 o                         
   4  -9   8          8.54          6.18         2.12 o                         
   5  -9   8          7.11          3.63         2.25 o                         
   6  -9   8          1.96         -1.27         1.93 o                         
   7  -9   8          0.01         -2.49         2.43 o                         
  -3  -8   8          3.72          7.73         2.27 o                         
  -2  -8   8          0.07         -0.58         2.03 o                         
  -1  -8   8          0.13          0.34         1.64 o                         
   0  -8   8          1.73          0.40         1.62 o                         
   1  -8   8         69.63         77.72         4.30 o                         
   2  -8   8          0.01         -2.44         2.00 o                         
   3  -8   8         10.15         10.11         2.05 o                         
   4  -8   8          6.48         -0.61         1.86 o                         
   5  -8   8          1.15         -2.39         1.59 o                         
   6  -8   8         13.41          9.62         4.39 o                         
   7  -8   8          0.94          1.78         2.58 o                         
   8  -8   8          0.27         -1.85         2.50 o                         
  -4  -7   8          3.84          1.84         1.86 o                         
  -3  -7   8          0.41         -2.43         1.62 o                         
  -2  -7   8         26.99         31.50         2.73 o                         
  -1  -7   8          4.86          2.04         1.68 o                         
   0  -7   8          5.82          2.59         1.78 o                         
   1  -7   8          7.99          6.82         1.85 o                         
   2  -7   8         33.04         42.50         3.43 o                         
   3  -7   8        248.61        266.34         6.12 o                         
   4  -7   8          5.21          4.13         1.91 o                         
   5  -7   8         32.57         21.86         2.59 o                         
   6  -7   8         13.24         10.21         2.19 o                         
   7  -7   8          1.76         -0.88         2.45 o                         
   8  -7   8          9.60          6.86         3.43 o                         
   9  -7   8         42.27         47.93         4.32 o                         
  -4  -6   8          9.09          8.88         1.92 o                         
  -3  -6   8          0.06         -1.93         1.41 o                         
  -2  -6   8         35.06         32.98         2.86 o                         
  -1  -6   8         31.59         32.29         3.81 o                         
   0  -6   8        198.35        207.45         5.16 o                         
   1  -6   8         52.02         54.22         3.07 o                         
   2  -6   8        124.98        115.29         3.59 o                         
   3  -6   8        142.23        151.56         4.57 o                         
   4  -6   8        164.05        170.98         5.14 o                         
   5  -6   8         62.76         61.57         3.68 o                         
   6  -6   8          4.93          1.84         2.85 o                         
   7  -6   8          7.15          1.93         1.71 o                         
   8  -6   8         35.49         30.05         3.13 o                         
   9  -6   8         19.94         26.16         3.27 o                         
  10  -6   8         69.85         70.04         5.14 o                         
  -5  -5   8          0.65          1.85         2.36 o                         
  -4  -5   8          0.03         -1.34         2.23 o                         
  -3  -5   8          0.92         -1.32         1.24 o                         
  -2  -5   8         43.77         41.81         3.44 o                         
  -1  -5   8         94.55         87.34         3.85 o                         
   0  -5   8         34.20         39.62         2.61 o                         
   1  -5   8         84.25         72.35         3.86 o                         
   2  -5   8        143.60        143.77         3.70 o                         
   3  -5   8         32.58         24.02         1.83 o                         
   4  -5   8          8.11         11.54         1.83 o                         
   5  -5   8        839.58        896.30        11.18 o                         
   6  -5   8         52.19         49.70         3.67 o                         
   7  -5   8         75.83         74.79         3.98 o                         
   8  -5   8          0.99         -0.01         2.23 o                         
   9  -5   8         22.45         18.65         2.87 o                         
  10  -5   8          0.03          1.05         2.09 o                         
  11  -5   8         19.80         18.50         2.99 o                         
  -5  -4   8          2.06          2.48         1.96 o                         
  -4  -4   8         24.07         19.56         3.39 o                         
  -3  -4   8        103.77        108.57         3.32 o                         
  -2  -4   8          0.38          1.40         1.20 o                         
  -1  -4   8        652.13        644.35         7.48 o                         
   0  -4   8         16.47         16.54         1.59 o                         
   1  -4   8        409.57        392.93         5.03 o                         
   2  -4   8        217.32        213.29         3.72 o                         
   3  -4   8        103.83         98.34         2.75 o                         
   4  -4   8          0.04         -0.90         1.18 o                         
   5  -4   8         94.10         93.67         3.41 o                         
   6  -4   8         88.95         87.68         3.58 o                         
   7  -4   8         33.41         31.87         2.60 o                         
   8  -4   8        597.00        610.31         8.87 o                         
   9  -4   8         53.98         59.04         3.82 o                         
  10  -4   8          3.55          0.42         2.31 o                         
  11  -4   8          2.13         -1.23         1.97 o                         
  -6  -3   8          7.24          8.74         3.03 o                         
  -5  -3   8         11.03         11.78         2.51 o                         
  -4  -3   8          2.25          2.10         2.32 o                         
  -3  -3   8        138.55        139.84         3.16 o                         
  -2  -3   8         90.06         90.50         2.99 o                         
  -1  -3   8         63.47         61.34         3.12 o                         
   0  -3   8        202.39        200.18         3.76 o                         
   1  -3   8         12.58         11.59         1.19 o                         
   2  -3   8         20.72         20.83         1.46 o                         
   3  -3   8        144.65        144.58         3.86 o                         
   4  -3   8         11.83         11.52         1.80 o                         
   5  -3   8         18.41         15.37         2.08 o                         
   6  -3   8         74.38         64.75         3.21 o                         
   7  -3   8         23.74         26.87         2.53 o                         
   8  -3   8          1.97         -0.28         1.33 o                         
   9  -3   8          9.67          5.44         2.22 o                         
  10  -3   8         94.80         82.04         5.41 o                         
  11  -3   8         39.83         38.74         3.82 o                         
  12  -3   8         13.93         16.44         2.64 o                         
  -6  -2   8          0.02          1.72         2.05 o                         
  -5  -2   8         22.63         19.69         2.65 o                         
  -4  -2   8         25.80         26.72         3.00 o                         
  -3  -2   8          1.46          1.10         1.92 o                         
  -2  -2   8          1.46         -0.52         1.07 o                         
  -1  -2   8        246.98        273.40         4.30 o                         
   0  -2   8          6.39          2.48         0.77 o                         
   1  -2   8         14.88         18.21         1.23 o                         
   2  -2   8         33.95         37.55         1.85 o                         
   3  -2   8        211.95        233.67         5.59 o                         
   4  -2   8          0.21         -0.13         1.07 o                         
   5  -2   8          1.40          0.11         1.15 o                         
   6  -2   8         36.48         40.57         2.54 o                         
   7  -2   8        652.36        701.35         9.45 o                         
   8  -2   8        171.74        158.00         4.80 o                         
   9  -2   8         66.31         59.73         3.88 o                         
  10  -2   8          5.10          2.52         1.88 o                         
  11  -2   8          0.33         -2.10         1.77 o                         
  12  -2   8          1.50          1.36         1.82 o                         
  -6  -1   8          2.30          1.67         1.90 o                         
  -5  -1   8          0.81          0.29         1.78 o                         
  -4  -1   8          0.07          0.46         1.60 o                         
  -3  -1   8         32.33         30.86         3.03 o                         
  -2  -1   8        243.24        238.38         3.58 o                         
  -1  -1   8        583.17        592.92         6.50 o                         
   0  -1   8         56.66         51.36         2.05 o                         
   1  -1   8         28.80         26.41         1.32 o                         
   2  -1   8         43.30         44.87         1.69 o                         
   3  -1   8          0.20         -0.07         0.87 o                         
   4  -1   8        137.04        142.91         3.38 o                         
   5  -1   8         72.59         71.20         3.65 o                         
   6  -1   8         63.60         54.45         2.88 o                         
   7  -1   8         10.10          7.30         1.63 o                         
   8  -1   8        388.15        393.51         6.35 o                         
   9  -1   8        124.86        128.27         4.09 o                         
  10  -1   8         57.92         55.34         3.43 o                         
  11  -1   8          2.18         -0.51         1.57 o                         
  12  -1   8          3.89          4.69         2.06 o                         
  -6   0   8          7.36          8.42         2.31 o                         
  -5   0   8        122.31        133.49         5.28 o                         
  -4   0   8        111.14        116.64         5.81 o                         
  -3   0   8         41.57         41.34         2.90 o                         
  -2   0   8         74.14         76.05         2.13 o                         
  -1   0   8        284.74        271.87         4.30 o                         
   0   0   8          1.59          1.89         0.67 o                         
   1   0   8          0.52          0.34         0.67 o                         
   2   0   8        273.18        288.59         3.51 o                         
   3   0   8        464.53        468.21         4.89 o                         
   4   0   8        455.18        470.47         4.99 o                         
   5   0   8         10.45         12.28         1.08 o                         
   6   0   8        435.85        400.04         4.55 o                         
   7   0   8         72.14         75.13         3.12 o                         
   8   0   8         57.18         64.32         3.02 o                         
   9   0   8          8.70          6.09         1.68 o                         
  10   0   8          9.86          4.39         1.84 o                         
  11   0   8          2.32         -0.16         1.71 o                         
  12   0   8          3.39         -2.10         1.90 o                         
  -6   1   8         25.04         26.84         3.13 o                         
  -5   1   8         44.02         44.91         4.05 o                         
  -4   1   8          0.69          0.99         1.73 o                         
  -3   1   8          0.49          0.80         1.85 o                         
  -2   1   8        194.37        189.49         2.55 o                         
  -1   1   8        115.39        114.37         2.45 o                         
   0   1   8        137.86        135.15         2.17 o                         
   1   1   8         13.20         18.13         1.10 o                         
   2   1   8        154.80        154.61         2.53 o                         
   3   1   8          1.92          0.36         0.62 o                         
   4   1   8        231.26        235.52         3.73 o                         
   5   1   8        193.36        206.48         3.96 o                         
   6   1   8         22.34         20.94         1.72 o                         
   7   1   8        111.90        103.92         2.95 o                         
   8   1   8         71.65         69.44         3.60 o                         
   9   1   8         33.05         38.03         2.52 o                         
  10   1   8         17.31         16.43         2.04 o                         
  11   1   8          1.32         -0.76         1.61 o                         
  12   1   8          5.44          4.27         2.26 o                         
  -6   2   8         22.80         25.55         3.99 o                         
  -5   2   8         36.95         32.90         4.32 o                         
  -4   2   8          0.10          0.22         1.96 o                         
  -3   2   8          0.35         -1.32         1.66 o                         
  -2   2   8         36.53         39.09         1.81 o                         
  -1   2   8         13.88         11.88         1.30 o                         
   0   2   8         31.75         33.84         1.44 o                         
   1   2   8         56.91         52.73         1.54 o                         
   2   2   8        351.17        368.62         4.17 o                         
   3   2   8         50.03         47.11         1.97 o                         
   4   2   8          4.07          2.50         1.08 o                         
   5   2   8         29.74         33.21         1.92 o                         
   6   2   8         43.14         49.48         2.01 o                         
   7   2   8        240.98        250.04         4.80 o                         
   8   2   8          2.48          0.24         1.16 o                         
   9   2   8         87.91         91.60         3.28 o                         
  10   2   8         11.58          7.32         1.84 o                         
  11   2   8          9.89          8.81         2.01 o                         
  12   2   8          1.93         -0.25         2.04 o                         
  -6   3   8         61.97         60.82         8.45 o                         
  -5   3   8          0.24          1.83         2.77 o                         
  -4   3   8         65.69         59.31         7.90 o                         
  -3   3   8          6.92          3.12         1.08 o                         
  -2   3   8         61.56         63.58         2.47 o                         
  -1   3   8         69.17         64.46         2.41 o                         
   0   3   8         35.02         32.81         1.57 o                         
   1   3   8          4.91          5.14         0.79 o                         
   2   3   8         11.68          9.77         1.17 o                         
   3   3   8         91.84         88.03         2.51 o                         
   4   3   8        482.25        521.85         6.06 o                         
   5   3   8          0.29          0.94         0.79 o                         
   6   3   8          6.11          6.25         1.19 o                         
   7   3   8        126.48        127.77         3.60 o                         
   8   3   8         21.29         15.45         1.94 o                         
   9   3   8         81.49         72.89         3.23 o                         
  10   3   8         30.62         24.35         2.35 o                         
  11   3   8          2.18         -0.13         1.56 o                         
  12   3   8          3.30          2.50         1.94 o                         
  -6   4   8          0.04          4.16         3.47 o                         
  -5   4   8         16.36         14.62         4.20 o                         
  -4   4   8          3.12          5.02         2.77 o                         
  -3   4   8          0.33         -0.80         1.25 o                         
  -2   4   8         57.25         46.14         3.07 o                         
  -1   4   8          2.42          2.29         1.14 o                         
   0   4   8         11.15         10.85         1.25 o                         
   1   4   8        210.26        237.14         3.40 o                         
   2   4   8         94.06         88.87         2.48 o                         
   3   4   8        326.03        320.76         4.58 o                         
   4   4   8        201.92        214.10         3.85 o                         
   5   4   8        137.57        140.29         3.30 o                         
   6   4   8        279.76        297.48         4.46 o                         
   7   4   8         26.53         25.84         1.90 o                         
   8   4   8        386.89        406.78         6.41 o                         
   9   4   8          4.10          0.34         1.48 o                         
  10   4   8         35.11         34.52         2.59 o                         
  11   4   8          1.01         -1.72         1.58 o                         
  12   4   8          0.19          0.08         2.12 o                         
  -5   5   8          3.85          2.17         3.14 o                         
  -4   5   8          5.13          1.98         1.52 o                         
  -3   5   8          3.03          1.13         1.44 o                         
  -2   5   8         20.30         19.77         2.16 o                         
  -1   5   8         70.70         69.74         3.14 o                         
   0   5   8        217.28        230.59         4.48 o                         
   1   5   8         18.27         18.30         1.46 o                         
   2   5   8          1.21          0.26         0.93 o                         
   3   5   8        541.38        560.03         6.10 o                         
   4   5   8         76.01         71.08         2.78 o                         
   5   5   8         12.50         15.61         1.53 o                         
   6   5   8         21.02         21.29         1.55 o                         
   7   5   8          9.91         11.16         1.43 o                         
   8   5   8        373.70        416.67         6.54 o                         
   9   5   8        311.10        324.25         6.61 o                         
  10   5   8         17.71         15.30         2.28 o                         
  11   5   8          1.73          0.51         1.83 o                         
  12   5   8         26.15         23.98         3.31 o                         
  -5   6   8          0.62         -0.97         3.57 o                         
  -4   6   8         12.40         12.14         2.06 o                         
  -3   6   8         14.70         17.11         2.25 o                         
  -2   6   8         40.87         42.34         3.45 o                         
  -1   6   8         12.10          5.98         1.92 o                         
   0   6   8         12.73         16.32         2.15 o                         
   1   6   8        120.91        115.13         3.06 o                         
   2   6   8          1.26          0.48         1.12 o                         
   3   6   8          3.19          5.21         1.17 o                         
   4   6   8          0.00         -1.23         0.93 o                         
   5   6   8         77.21         93.29         2.87 o                         
   6   6   8        351.92        380.59         7.26 o                         
   7   6   8          3.00         -0.78         1.39 o                         
   8   6   8        226.76        238.30         5.80 o                         
   9   6   8         33.41         35.86         3.02 o                         
  10   6   8          0.02          0.21         1.84 o                         
  11   6   8         11.51          6.53         2.13 o                         
  -4   7   8         61.28         69.60         6.06 o                         
  -3   7   8         19.45         17.27         2.61 o                         
  -2   7   8         59.58         54.54         3.99 o                         
  -1   7   8          0.03         -3.69         2.58 o                         
   0   7   8          0.10         -2.94         1.96 o                         
   1   7   8          2.92          1.50         1.51 o                         
   2   7   8         78.83         75.35         2.74 o                         
   3   7   8        132.24        120.60         3.05 o                         
   4   7   8         24.44         20.83         1.88 o                         
   5   7   8         62.54         58.58         2.62 o                         
   6   7   8         58.72         57.08         3.22 o                         
   7   7   8          1.75          1.37         1.48 o                         
   8   7   8          6.64          7.46         1.93 o                         
   9   7   8        205.42        208.79         5.76 o                         
  10   7   8         29.54         27.91         2.74 o                         
  11   7   8          0.46          0.93         1.95 o                         
  -4   8   8          8.71         14.54         2.95 o                         
  -3   8   8         29.07         23.79         3.16 o                         
  -2   8   8          0.06          0.20         1.94 o                         
  -1   8   8         12.35          8.30         2.45 o                         
   0   8   8         66.25         58.74         4.19 o                         
   1   8   8          0.00         -2.59         1.76 o                         
   2   8   8          5.01          6.52         1.85 o                         
   3   8   8          0.73          0.10         1.40 o                         
   4   8   8          3.04         -1.57         1.59 o                         
   5   8   8         71.28         62.71         3.96 o                         
   6   8   8          1.27          1.86         1.47 o                         
   7   8   8         20.17         18.73         2.50 o                         
   8   8   8        102.86        110.12         6.44 o                         
   9   8   8         38.15         47.22         3.96 o                         
  10   8   8         18.72         14.56         2.45 o                         
  -3   9   8          8.68          6.02         2.57 o                         
  -2   9   8          0.15         -0.45         2.28 o                         
  -1   9   8          7.42          6.46         2.32 o                         
   0   9   8          4.12         -0.07         2.17 o                         
   1   9   8         14.00          8.39         2.42 o                         
   2   9   8         25.22         28.15         2.63 o                         
   3   9   8          1.33         -1.26         1.99 o                         
   4   9   8          0.54          0.39         1.94 o                         
   5   9   8         26.48         14.13         2.38 o                         
   6   9   8          5.13         -1.87         2.29 o                         
   7   9   8         13.03          9.77         3.00 o                         
   8   9   8         20.31         21.89         2.64 o                         
   9   9   8          4.56          1.73         2.09 o                         
  -2  10   8          1.90         -0.69         2.44 o                         
  -1  10   8          0.49          1.32         2.27 o                         
   0  10   8          1.68          1.41         2.52 o                         
   1  10   8          2.23          1.93         2.43 o                         
   2  10   8          1.26          2.98         2.97 o                         
   3  10   8          0.07         -3.00         2.00 o                         
   4  10   8          9.93         10.28         2.62 o                         
   5  10   8         19.26         13.85         3.32 o                         
   6  10   8         16.42         22.37         3.16 o                         
   7  10   8          0.09         -3.26         2.26 o                         
   8  10   8         12.56         11.51         2.82 o                         
   0  11   8        116.03        114.92         6.21 o                         
   1  11   8         54.20         61.98         7.27 o                         
   2  11   8         21.64         24.78         4.67 o                         
   3  11   8         33.99         37.80         5.43 o                         
   4  11   8         19.05         20.12         3.03 o                         
   5  11   8          0.87         -1.83         2.39 o                         
   6  11   8          1.85         -1.71         2.26 o                         
   7  11   8         25.21         17.07         3.75 o                         
   3  12   8          0.39         -4.28         2.85 o                         
   4  12   8         25.75         20.34         3.74 o                         
   1  -9   9          7.24          9.50         3.48 o                         
   2  -9   9          0.69         -0.32         2.01 o                         
   3  -9   9         13.20         10.79         3.12 o                         
   4  -9   9          1.98         -1.22         2.65 o                         
   5  -9   9          0.02         -2.87         1.91 o                         
   6  -9   9          0.82         -2.69         2.12 o                         
  -1  -8   9          1.49         -0.51         1.92 o                         
   0  -8   9          2.26          1.77         2.19 o                         
   1  -8   9          6.48          5.72         2.09 o                         
   2  -8   9          5.49          4.04         2.75 o                         
   3  -8   9          3.29          2.35         3.00 o                         
   4  -8   9          0.04         -2.60         2.04 o                         
   5  -8   9          5.30          4.27         2.24 o                         
   6  -8   9          1.88          0.11         2.34 o                         
   7  -8   9         14.96         11.96         4.65 o                         
   8  -8   9          6.00          5.51         2.64 o                         
  -2  -7   9         10.32          8.14         1.94 o                         
  -1  -7   9          0.41         -2.35         1.76 o                         
   0  -7   9          0.19         -0.81         2.04 o                         
   1  -7   9          3.89          1.14         1.63 o                         
   2  -7   9          4.70          3.15         1.92 o                         
   3  -7   9          0.23          2.37         2.41 o                         
   4  -7   9          5.83          3.28         1.85 o                         
   5  -7   9          6.82          6.18         2.03 o                         
   6  -7   9         39.16         38.90         4.26 o                         
   7  -7   9          1.35          3.30         2.24 o                         
   8  -7   9          0.53          0.96         2.95 o                         
   9  -7   9          3.82          3.23         2.97 o                         
  -3  -6   9          3.13          0.13         1.72 o                         
  -2  -6   9         11.13          7.73         1.94 o                         
  -1  -6   9         60.96         60.67         3.33 o                         
   0  -6   9          8.81          8.72         1.96 o                         
   1  -6   9         39.02         36.54         3.36 o                         
   2  -6   9          0.01         -2.50         1.67 o                         
   3  -6   9         65.98         55.00         3.77 o                         
   4  -6   9         41.70         33.82         2.93 o                         
   5  -6   9         48.41         44.82         3.11 o                         
   6  -6   9         24.75         18.17         2.54 o                         
   7  -6   9         16.29         10.84         2.27 o                         
   8  -6   9         12.41          8.18         2.86 o                         
   9  -6   9          8.10          5.42         3.54 o                         
  10  -6   9          0.17         -2.60         2.91 o                         
  -4  -5   9          0.85          0.62         2.47 o                         
  -3  -5   9         65.05         81.31         4.10 o                         
  -2  -5   9          6.01          5.22         1.67 o                         
  -1  -5   9          7.37          5.71         1.65 o                         
   0  -5   9         33.65         29.33         2.24 o                         
   1  -5   9         13.45         11.91         1.71 o                         
   2  -5   9          6.31          0.83         1.79 o                         
   3  -5   9         25.41         22.83         2.28 o                         
   4  -5   9        595.25        602.51         8.43 o                         
   5  -5   9        276.51        303.31         6.17 o                         
   6  -5   9         95.05         97.60         6.02 o                         
   7  -5   9          5.36          3.71         2.00 o                         
   8  -5   9          1.40         -2.56         2.49 o                         
   9  -5   9          7.41          1.60         2.70 o                         
  10  -5   9          0.17         -0.02         2.15 o                         
  -4  -4   9         11.97          9.33         2.80 o                         
  -3  -4   9          4.35          7.03         2.30 o                         
  -2  -4   9          0.28         -0.51         1.32 o                         
  -1  -4   9         71.77         79.15         4.36 o                         
   0  -4   9         17.62         15.10         1.67 o                         
   1  -4   9         14.61         14.34         1.72 o                         
   2  -4   9        354.49        353.88         5.40 o                         
   3  -4   9        134.44        125.03         3.88 o                         
   4  -4   9          0.70          1.15         1.55 o                         
   5  -4   9        281.03        275.23         5.72 o                         
   6  -4   9        289.15        288.65         6.04 o                         
   7  -4   9          4.25          2.73         1.59 o                         
   8  -4   9         34.44         22.04         2.60 o                         
   9  -4   9        100.08        113.05         5.32 o                         
  10  -4   9         24.50         23.43         2.94 o                         
  11  -4   9         51.92         60.88         5.23 o                         
  -5  -3   9          0.19          1.65         2.01 o                         
  -4  -3   9          4.29          4.20         2.42 o                         
  -3  -3   9         39.04         31.19         3.63 o                         
  -2  -3   9          9.58         12.79         1.92 o                         
  -1  -3   9        146.70        147.83         3.44 o                         
   0  -3   9         47.13         45.02         2.25 o                         
   1  -3   9         23.05         24.88         1.85 o                         
   2  -3   9        110.09        106.68         3.01 o                         
   3  -3   9        373.41        383.49         5.48 o                         
   4  -3   9        670.21        650.59         8.03 o                         
   5  -3   9         27.70         26.56         2.50 o                         
   6  -3   9         31.06         30.18         2.78 o                         
   7  -3   9         45.76         54.38         3.53 o                         
   8  -3   9          4.96          0.09         2.49 o                         
   9  -3   9         53.86         45.58         3.61 o                         
  10  -3   9         87.97         84.02         6.27 o                         
  11  -3   9         37.11         37.37         3.45 o                         
  -5  -2   9          0.62          0.87         2.11 o                         
  -4  -2   9         58.93         57.37         4.59 o                         
  -3  -2   9          7.91          9.59         2.16 o                         
  -2  -2   9         80.92         77.97         3.08 o                         
  -1  -2   9         90.24         83.62         2.53 o                         
   0  -2   9         67.85         71.40         3.00 o                         
   1  -2   9          8.59         10.53         1.61 o                         
   2  -2   9         26.86         17.48         1.57 o                         
   3  -2   9         59.00         53.69         2.37 o                         
   4  -2   9         46.89         45.84         2.47 o                         
   5  -2   9        148.60        167.56         4.23 o                         
   6  -2   9         41.51         41.64         2.51 o                         
   7  -2   9        639.24        639.87         8.40 o                         
   8  -2   9         49.75         39.00         2.62 o                         
   9  -2   9         20.91         21.83         2.44 o                         
  10  -2   9        155.86        192.38         5.49 o                         
  11  -2   9          0.08         -0.27         2.00 o                         
  12  -2   9         21.98         20.70         3.54 o                         
  -5  -1   9          0.63         -0.08         1.61 o                         
  -4  -1   9          9.52         10.55         2.43 o                         
  -3  -1   9         18.36         13.53         2.52 o                         
  -2  -1   9          3.65          4.23         1.31 o                         
  -1  -1   9        144.63        140.48         3.33 o                         
   0  -1   9        114.65        110.68         3.26 o                         
   1  -1   9          0.82         -0.87         1.05 o                         
   2  -1   9         98.19         87.67         2.62 o                         
   3  -1   9         63.05         63.40         2.37 o                         
   4  -1   9        191.28        184.80         4.19 o                         
   5  -1   9          3.73          2.71         1.43 o                         
   6  -1   9        236.79        227.59         4.75 o                         
   7  -1   9         62.00         54.87         2.89 o                         
   8  -1   9         31.61         26.04         2.33 o                         
   9  -1   9         64.22         72.21         3.85 o                         
  10  -1   9          5.34          3.49         1.87 o                         
  11  -1   9          1.60         -2.14         1.62 o                         
  12  -1   9          0.32         -0.75         1.95 o                         
  -5   0   9          3.92          3.32         1.87 o                         
  -4   0   9         16.95         17.72         2.81 o                         
  -3   0   9         27.06         22.46         3.52 o                         
  -2   0   9        154.57        165.27         5.32 o                         
  -1   0   9          1.08          2.63         1.11 o                         
   0   0   9        102.41         93.30         2.96 o                         
   1   0   9         19.60         20.87         1.77 o                         
   2   0   9         12.59         11.04         1.30 o                         
   3   0   9        161.33        145.69         3.25 o                         
   4   0   9         12.86         13.19         1.54 o                         
   5   0   9        129.33        124.52         3.48 o                         
   6   0   9         77.42         79.63         3.25 o                         
   7   0   9         71.51         66.41         3.10 o                         
   8   0   9         16.58         20.36         2.11 o                         
   9   0   9         35.44         31.17         2.51 o                         
  10   0   9         17.42         11.56         2.13 o                         
  11   0   9          4.66          6.06         1.89 o                         
  12   0   9          0.02         -2.76         1.84 o                         
  -5   1   9          5.46          8.99         2.52 o                         
  -4   1   9          2.07          2.43         2.24 o                         
  -3   1   9         48.58         42.50         4.02 o                         
  -2   1   9         46.83         45.11         2.26 o                         
  -1   1   9        145.39        141.94         3.18 o                         
   0   1   9        216.99        214.60         4.24 o                         
   1   1   9         70.73         67.94         2.75 o                         
   2   1   9          6.74          7.21         1.22 o                         
   3   1   9         10.04         11.72         1.42 o                         
   4   1   9        115.93        127.55         3.24 o                         
   5   1   9         16.57         12.79         1.62 o                         
   6   1   9         55.06         44.13         2.98 o                         
   7   1   9         53.70         56.73         2.74 o                         
   8   1   9         60.99         53.23         2.95 o                         
   9   1   9          0.49         -1.80         1.28 o                         
  10   1   9          1.73         -1.89         1.61 o                         
  11   1   9          0.00          0.33         1.87 o                         
  12   1   9          3.25          4.91         2.13 o                         
  -5   2   9         19.05         19.53         3.93 o                         
  -4   2   9          1.76          4.39         1.99 o                         
  -3   2   9        122.76        137.44         5.91 o                         
  -2   2   9        184.58        186.94         4.22 o                         
  -1   2   9        125.56        115.72         2.85 o                         
   0   2   9         32.77         32.82         2.36 o                         
   1   2   9        180.45        175.75         3.75 o                         
   2   2   9        153.93        155.43         3.26 o                         
   3   2   9        147.12        134.10         3.16 o                         
   4   2   9        310.63        305.37         4.69 o                         
   5   2   9         60.24         59.37         2.54 o                         
   6   2   9        394.01        372.48         5.67 o                         
   7   2   9        687.26        717.42         8.59 o                         
   8   2   9         58.12         53.14         2.85 o                         
   9   2   9          5.15          2.99         1.69 o                         
  10   2   9         10.16          5.06         1.82 o                         
  11   2   9         44.42         47.21         3.28 o                         
  12   2   9          0.44         -0.71         2.13 o                         
  -5   3   9          0.13          0.01         2.96 o                         
  -4   3   9          9.62          7.44         3.35 o                         
  -3   3   9         13.20          7.84         2.49 o                         
  -2   3   9          1.12         -1.24         1.11 o                         
  -1   3   9          2.41          1.00         1.07 o                         
   0   3   9         17.27         21.14         1.76 o                         
   1   3   9          5.39          6.98         1.39 o                         
   2   3   9        204.51        209.15         3.79 o                         
   3   3   9         25.44         24.66         1.78 o                         
   4   3   9         47.60         46.08         2.23 o                         
   5   3   9        358.19        352.16         5.30 o                         
   6   3   9        147.78        149.48         4.09 o                         
   7   3   9        164.68        177.28         4.47 o                         
   8   3   9         43.21         37.71         2.66 o                         
   9   3   9         58.10         52.01         3.02 o                         
  10   3   9          5.70          4.44         2.01 o                         
  11   3   9          4.76          3.28         2.12 o                         
  12   3   9         13.76         10.79         2.55 o                         
  -5   4   9         11.11         14.80         5.85 o                         
  -4   4   9          2.84          6.08         4.11 o                         
  -3   4   9          9.10          5.91         2.64 o                         
  -2   4   9          9.35          5.90         1.52 o                         
  -1   4   9         33.24         28.50         2.07 o                         
   0   4   9        310.80        298.64         5.33 o                         
   1   4   9         26.64         23.41         2.03 o                         
   2   4   9         10.60          6.99         1.30 o                         
   3   4   9          0.04          1.24         1.14 o                         
   4   4   9         15.37         13.35         1.55 o                         
   5   4   9        171.93        184.57         3.94 o                         
   6   4   9        137.87        142.07         3.65 o                         
   7   4   9         36.90         35.34         2.68 o                         
   8   4   9         45.89         44.78         2.86 o                         
   9   4   9         22.86         14.47         2.36 o                         
  10   4   9         61.38         61.23         3.78 o                         
  11   4   9          4.02          2.38         2.38 o                         
  12   4   9         10.23         10.97         2.44 o                         
  -4   5   9         23.78         29.52         6.60 o                         
  -3   5   9        100.81        102.50         5.32 o                         
  -2   5   9         19.26         17.36         2.07 o                         
  -1   5   9         40.26         35.91         2.69 o                         
   0   5   9         41.65         42.26         2.59 o                         
   1   5   9         86.24         88.22         3.29 o                         
   2   5   9        111.32        116.77         3.54 o                         
   3   5   9        197.26        212.62         4.26 o                         
   4   5   9         71.27         63.32         2.58 o                         
   5   5   9          0.42          1.80         1.27 o                         
   6   5   9        103.94        106.57         3.29 o                         
   7   5   9         98.62         99.74         3.24 o                         
   8   5   9          4.87          4.64         1.82 o                         
   9   5   9          2.23          0.41         1.80 o                         
  10   5   9         62.46         72.40         4.15 o                         
  11   5   9          0.00          1.52         2.18 o                         
  -4   6   9         22.15         27.49         6.00 o                         
  -3   6   9         16.69         12.25         2.33 o                         
  -2   6   9         58.44         61.31         4.52 o                         
  -1   6   9          4.26          2.19         1.96 o                         
   0   6   9         30.82         28.71         2.62 o                         
   1   6   9         84.71         82.89         3.44 o                         
   2   6   9        186.02        180.86         3.83 o                         
   3   6   9        359.78        373.36         5.38 o                         
   4   6   9         24.56         19.07         1.81 o                         
   5   6   9        425.28        462.95         6.34 o                         
   6   6   9        186.86        194.69         4.15 o                         
   7   6   9          2.43          2.01         1.71 o                         
   8   6   9          0.56          2.08         1.76 o                         
   9   6   9         67.92         70.43         4.15 o                         
  10   6   9         13.05          7.92         3.00 o                         
  11   6   9          0.05         -2.72         1.91 o                         
  -3   7   9         16.66         16.55         2.75 o                         
  -2   7   9         20.92         24.19         4.98 o                         
  -1   7   9         29.00         28.36         4.69 o                         
   0   7   9          1.31         -2.74         2.20 o                         
   1   7   9         27.75         23.32         2.62 o                         
   2   7   9        330.17        337.94         6.20 o                         
   3   7   9         26.73         28.06         2.04 o                         
   4   7   9        143.37        140.77         3.83 o                         
   5   7   9          0.32         -0.78         1.17 o                         
   6   7   9          0.17         -1.56         1.50 o                         
   7   7   9          3.06          4.29         1.62 o                         
   8   7   9        380.40        411.75         8.06 o                         
   9   7   9          0.68         -0.12         2.17 o                         
  10   7   9          4.00          1.45         2.18 o                         
  -3   8   9         18.81         20.08         3.07 o                         
  -2   8   9         15.09         19.90         3.14 o                         
  -1   8   9          1.10         -0.43         2.04 o                         
   0   8   9          4.54          4.99         2.30 o                         
   1   8   9         36.39         36.01         3.48 o                         
   2   8   9          2.50         -0.19         1.91 o                         
   3   8   9        207.98        205.96         5.08 o                         
   4   8   9         70.63         63.02         3.39 o                         
   5   8   9          2.01          3.08         2.06 o                         
   6   8   9         49.05         46.23         3.13 o                         
   7   8   9         12.40          7.67         1.95 o                         
   8   8   9        218.70        249.72         7.10 o                         
   9   8   9         26.72         31.96         3.92 o                         
  10   8   9          1.43          2.25         2.30 o                         
  -2   9   9          5.84          3.05         2.47 o                         
  -1   9   9         17.03         12.91         2.88 o                         
   0   9   9          6.80          4.78         2.55 o                         
   1   9   9          0.91         -1.32         2.19 o                         
   2   9   9          0.88         -2.04         2.81 o                         
   3   9   9         11.51         12.30         3.26 o                         
   4   9   9          8.87          7.46         3.10 o                         
   5   9   9          4.00         -0.89         2.74 o                         
   6   9   9          8.85          6.05         2.44 o                         
   7   9   9         15.79         12.97         3.00 o                         
   8   9   9         26.27         23.77         2.84 o                         
   9   9   9         42.59         55.30         4.55 o                         
   0  10   9          0.03         -1.67         2.36 o                         
   1  10   9         26.29         19.15         4.24 o                         
   2  10   9          0.23         -1.67         3.27 o                         
   3  10   9          0.00         -3.87         2.58 o                         
   4  10   9          0.36         -2.91         1.94 o                         
   5  10   9          0.29         -2.56         2.55 o                         
   6  10   9          2.47         -0.48         3.41 o                         
   7  10   9          3.73          0.37         2.33 o                         
   8  10   9         10.54         11.82         3.00 o                         
   2  11   9          1.54          0.08         3.64 o                         
   3  11   9         16.95         18.03         4.70 o                         
   4  11   9          6.80          3.10         3.03 o                         
   5  11   9         10.61          6.53         2.88 o                         
   6  11   9          0.13         -3.01         2.01 o                         
   1  -8  10          0.50         -3.53         2.74 o                         
   2  -8  10          0.57         -1.15         2.16 o                         
   3  -8  10          2.64          1.06         2.84 o                         
   4  -8  10          4.11          3.82         3.08 o                         
   5  -8  10          0.29         -2.66         2.58 o                         
   6  -8  10          8.92          7.85         2.58 o                         
   0  -7  10         46.08         53.02         4.81 o                         
   1  -7  10         26.72         28.42         3.17 o                         
   2  -7  10          1.16         -0.38         2.29 o                         
   3  -7  10          5.28          2.61         2.14 o                         
   4  -7  10          1.91          0.11         2.54 o                         
   5  -7  10         25.89         17.09         3.78 o                         
   6  -7  10         18.25         19.05         3.72 o                         
   7  -7  10         28.30         27.94         3.89 o                         
   8  -7  10         22.20         28.23         3.59 o                         
  -1  -6  10          0.19         -2.16         1.74 o                         
   0  -6  10         27.00         29.56         2.56 o                         
   1  -6  10          2.50          2.31         1.68 o                         
   2  -6  10         30.71         34.84         3.22 o                         
   3  -6  10         42.92         42.21         3.50 o                         
   4  -6  10          7.79          5.43         2.55 o                         
   5  -6  10          1.47         -1.28         1.78 o                         
   6  -6  10         14.56         18.82         2.64 o                         
   7  -6  10          8.28         10.98         2.40 o                         
   8  -6  10         52.52         55.02         4.49 o                         
   9  -6  10          0.27          0.46         2.60 o                         
  -2  -5  10         40.45         43.83         3.61 o                         
  -1  -5  10          1.03         -1.06         2.43 o                         
   0  -5  10         38.80         36.66         2.77 o                         
   1  -5  10        127.98        132.92         4.39 o                         
   2  -5  10          2.41          1.85         1.60 o                         
   3  -5  10          4.37         -2.60         1.74 o                         
   4  -5  10          0.79         -0.46         2.22 o                         
   5  -5  10         10.51          7.06         2.08 o                         
   6  -5  10          7.77          7.50         1.97 o                         
   7  -5  10         10.80          7.15         2.11 o                         
   8  -5  10         23.63         22.28         4.05 o                         
   9  -5  10          1.03         -0.44         2.06 o                         
  10  -5  10         19.91         17.11         3.51 o                         
  -3  -4  10          0.31         -0.16         2.01 o                         
  -2  -4  10         29.22         24.44         2.69 o                         
  -1  -4  10         18.60         18.94         2.09 o                         
   0  -4  10          8.65          6.91         1.49 o                         
   1  -4  10          0.22         -1.67         1.27 o                         
   2  -4  10          1.26          0.30         1.39 o                         
   3  -4  10        168.87        148.16         4.29 o                         
   4  -4  10        120.41        119.08         3.83 o                         
   5  -4  10        154.06        149.48         4.64 o                         
   6  -4  10         14.51         10.97         2.07 o                         
   7  -4  10         85.90         88.58         4.20 o                         
   8  -4  10          8.84          6.01         2.44 o                         
   9  -4  10          2.99          1.29         2.25 o                         
  10  -4  10         20.68         24.64         4.57 o                         
  -3  -3  10          2.07          1.48         2.42 o                         
  -2  -3  10          6.10          3.89         2.58 o                         
  -1  -3  10         12.59         10.90         1.50 o                         
   0  -3  10         13.14          9.97         1.56 o                         
   1  -3  10          4.71          3.93         1.59 o                         
   2  -3  10          0.79         -1.16         1.31 o                         
   3  -3  10          0.77         -1.32         1.40 o                         
   4  -3  10          2.13         -0.59         1.36 o                         
   5  -3  10         19.66         14.88         2.05 o                         
   6  -3  10         45.49         50.99         3.04 o                         
   7  -3  10        178.24        186.96         5.18 o                         
   8  -3  10         30.19         34.59         2.78 o                         
   9  -3  10         52.33         52.49         4.58 o                         
  10  -3  10          3.70          1.05         1.98 o                         
  11  -3  10          8.41         10.26         2.52 o                         
  -4  -2  10          0.97         -1.07         2.45 o                         
  -3  -2  10         27.73         30.49         3.77 o                         
  -2  -2  10         15.18         18.09         2.75 o                         
  -1  -2  10          0.38         -1.01         1.03 o                         
   0  -2  10         66.93         64.10         2.88 o                         
   1  -2  10        114.72        116.87         3.74 o                         
   2  -2  10        276.98        263.65         5.45 o                         
   3  -2  10          7.77          9.17         1.85 o                         
   4  -2  10        619.52        610.20         7.44 o                         
   5  -2  10        100.89        108.86         3.66 o                         
   6  -2  10         62.19         66.80         3.29 o                         
   7  -2  10          1.70         -1.42         1.55 o                         
   8  -2  10          0.07         -1.28         1.55 o                         
   9  -2  10        222.96        232.48         5.74 o                         
  10  -2  10          4.82          8.36         2.40 o                         
  11  -2  10         13.41         11.32         2.49 o                         
  -4  -1  10          0.60         -2.82         2.08 o                         
  -3  -1  10          9.15          9.62         2.67 o                         
  -2  -1  10          4.96          5.74         2.79 o                         
  -1  -1  10         14.75         14.53         1.53 o                         
   0  -1  10         84.15         92.44         3.12 o                         
   1  -1  10          5.64          3.34         1.43 o                         
   2  -1  10        234.70        257.38         5.30 o                         
   3  -1  10        379.05        363.24         5.93 o                         
   4  -1  10         15.65         17.46         1.86 o                         
   5  -1  10          3.94          0.65         1.59 o                         
   6  -1  10         14.31         10.13         2.18 o                         
   7  -1  10          7.12          3.75         1.83 o                         
   8  -1  10        194.15        181.88         4.88 o                         
   9  -1  10          4.02          2.31         1.82 o                         
  10  -1  10          3.97          4.08         2.02 o                         
  11  -1  10         25.90         25.20         2.94 o                         
  -4   0  10          8.30         10.71         2.74 o                         
  -3   0  10         52.47         44.26         4.46 o                         
  -2   0  10        147.61        162.42         7.97 o                         
  -1   0  10          7.82          8.44         1.35 o                         
   0   0  10          0.55          0.31         1.20 o                         
   1   0  10          0.08          1.41         1.33 o                         
   2   0  10        163.61        182.18         4.50 o                         
   3   0  10        661.45        671.41         7.52 o                         
   4   0  10          5.58          3.27         1.40 o                         
   5   0  10          0.62         -1.25         1.28 o                         
   6   0  10         36.68         28.08         2.38 o                         
   7   0  10          9.88          7.50         1.91 o                         
   8   0  10          2.40          0.45         1.69 o                         
   9   0  10        292.97        308.86         6.54 o                         
  10   0  10          1.70         -1.51         1.68 o                         
  11   0  10          2.02          0.54         1.96 o                         
  12   0  10         23.57         31.15         3.42 o                         
  -4   1  10          4.95          7.79         3.36 o                         
  -3   1  10          0.06          0.32         2.17 o                         
  -2   1  10        109.10        118.43         5.32 o                         
  -1   1  10          1.28          3.21         1.18 o                         
   0   1  10          2.39          3.76         1.34 o                         
   1   1  10        107.78        107.08         3.46 o                         
   2   1  10          6.73          3.76         1.36 o                         
   3   1  10         87.36         89.39         2.86 o                         
   4   1  10         92.57         81.41         2.90 o                         
   5   1  10        411.05        411.98         6.06 o                         
   6   1  10         73.71         60.83         3.49 o                         
   7   1  10         11.57          3.53         1.83 o                         
   8   1  10          2.48          1.27         1.63 o                         
   9   1  10          0.86         -0.10         1.63 o                         
  10   1  10          3.92          1.16         2.01 o                         
  11   1  10          8.49          3.02         2.24 o                         
  12   1  10          0.88         -0.07         2.84 o                         
  -4   2  10         11.04         14.05         3.46 o                         
  -3   2  10         20.83         17.91         3.63 o                         
  -2   2  10          6.57          5.60         2.37 o                         
  -1   2  10        258.31        261.46         4.77 o                         
   0   2  10         23.93         23.51         1.91 o                         
   1   2  10          0.31         -0.94         1.12 o                         
   2   2  10          0.82         -1.32         1.36 o                         
   3   2  10         15.20         14.56         1.62 o                         
   4   2  10         57.79         52.38         2.53 o                         
   5   2  10        141.96        144.25         3.91 o                         
   6   2  10        194.55        200.39         4.35 o                         
   7   2  10        356.69        373.94         6.62 o                         
   8   2  10        106.88        108.56         3.97 o                         
   9   2  10         81.92         80.18         5.33 o                         
  10   2  10          0.09         -2.75         1.84 o                         
  11   2  10          0.82         -0.47         1.87 o                         
  12   2  10          0.62          0.06         2.09 o                         
  -4   3  10         14.02         14.43         3.83 o                         
  -3   3  10         15.18         13.69         3.04 o                         
  -2   3  10         10.33          9.46         2.66 o                         
  -1   3  10        150.32        151.41         3.67 o                         
   0   3  10         51.28         53.75         2.82 o                         
   1   3  10        475.08        475.78         7.81 o                         
   2   3  10          0.00         -0.06         1.34 o                         
   3   3  10          0.65         -1.69         1.12 o                         
   4   3  10         54.16         55.21         2.65 o                         
   5   3  10        260.84        270.26         4.85 o                         
   6   3  10         86.40         89.32         3.16 o                         
   7   3  10         27.14         25.17         2.66 o                         
   8   3  10        198.72        204.27         5.32 o                         
   9   3  10        135.77        138.92         5.36 o                         
  10   3  10          3.33          1.03         2.12 o                         
  11   3  10          0.76         -3.22         2.14 o                         
  12   3  10         13.35         17.51         2.70 o                         
  -4   4  10          7.90         10.71         5.33 o                         
  -3   4  10          0.83         -0.56         2.58 o                         
  -2   4  10          6.34          5.74         1.91 o                         
  -1   4  10          6.94          1.72         1.49 o                         
   0   4  10         23.30         19.20         1.95 o                         
   1   4  10         62.95         72.75         3.01 o                         
   2   4  10          1.19          0.36         1.48 o                         
   3   4  10          5.77          6.56         1.57 o                         
   4   4  10        330.23        358.75         6.16 o                         
   5   4  10        159.42        156.36         3.81 o                         
   6   4  10        127.43        135.18         3.75 o                         
   7   4  10          3.69          0.83         1.45 o                         
   8   4  10         65.99         62.99         3.61 o                         
   9   4  10         41.25         47.18         3.13 o                         
  10   4  10         34.33         33.01         3.21 o                         
  11   4  10          2.14          0.47         2.10 o                         
  -3   5  10          0.12         -0.67         4.18 o                         
  -2   5  10         30.61         37.23         3.01 o                         
  -1   5  10         68.38         71.05         3.47 o                         
   0   5  10         28.81         29.32         2.44 o                         
   1   5  10        146.82        137.47         4.15 o                         
   2   5  10         16.01         19.48         1.99 o                         
   3   5  10         24.07         19.68         2.31 o                         
   4   5  10        286.84        299.49         5.28 o                         
   5   5  10          2.40          3.10         1.46 o                         
   6   5  10         51.09         56.08         2.72 o                         
   7   5  10         49.24         45.30         2.63 o                         
   8   5  10          9.57         11.60         1.84 o                         
   9   5  10         38.72         37.56         3.28 o                         
  10   5  10          5.11          3.08         1.98 o                         
  11   5  10          0.23          1.02         2.15 o                         
  -3   6  10         14.98         14.56         5.44 o                         
  -2   6  10         39.02         43.48         3.39 o                         
  -1   6  10          0.35         -0.95         1.60 o                         
   0   6  10          8.00          9.11         2.05 o                         
   1   6  10         13.15         10.61         1.97 o                         
   2   6  10         71.31         70.20         3.88 o                         
   3   6  10          2.02          0.20         1.53 o                         
   4   6  10          0.12         -1.04         1.28 o                         
   5   6  10        112.16        120.30         3.61 o                         
   6   6  10          8.41          5.42         1.49 o                         
   7   6  10         28.36         25.93         2.49 o                         
   8   6  10         45.79         50.18         3.41 o                         
   9   6  10         47.80         52.85         4.04 o                         
  10   6  10          5.65          3.54         2.34 o                         
  11   6  10          0.08         -2.34         2.05 o                         
  -2   7  10          4.43          0.81         2.20 o                         
  -1   7  10         34.71         32.29         3.46 o                         
   0   7  10          1.26          0.60         2.08 o                         
   1   7  10          6.63          5.86         2.04 o                         
   2   7  10        120.29        139.05         5.12 o                         
   3   7  10         10.01          3.53         1.93 o                         
   4   7  10          1.60          0.94         1.39 o                         
   5   7  10          4.95          1.46         1.62 o                         
   6   7  10          5.31          5.62         2.06 o                         
   7   7  10          5.89          5.39         2.36 o                         
   8   7  10          5.67          4.87         2.94 o                         
   9   7  10         45.22         38.58         3.52 o                         
  10   7  10          7.80          4.78         2.72 o                         
  -1   8  10          7.87          9.46         2.77 o                         
   0   8  10          7.96          9.34         2.70 o                         
   1   8  10          0.86         -0.90         2.02 o                         
   2   8  10          6.84          4.70         2.36 o                         
   3   8  10          5.53          8.25         2.13 o                         
   4   8  10        188.38        210.42         7.53 o                         
   5   8  10          0.96          2.44         1.66 o                         
   6   8  10          9.44          9.92         2.14 o                         
   7   8  10         32.10         31.37         3.55 o                         
   8   8  10         33.10         33.80         3.88 o                         
   9   8  10         40.74         43.28         4.76 o                         
   0   9  10          0.01         -4.40         2.93 o                         
   1   9  10         16.36         17.28         3.89 o                         
   2   9  10          3.39          3.77         4.59 o                         
   3   9  10          0.35         -0.88         3.76 o                         
   4   9  10         98.25        103.02         9.90 o                         
   5   9  10         35.43         32.93         3.28 o                         
   6   9  10          2.42         -2.58         2.41 o                         
   7   9  10          0.00         -1.45         2.40 o                         
   8   9  10          0.47         -1.27         2.18 o                         
   1  10  10          1.28         -1.79         2.89 o                         
   2  10  10          6.27          0.19         3.28 o                         
   3  10  10          1.86         -2.36         3.13 o                         
   4  10  10          0.34         -4.09         3.45 o                         
   5  10  10          0.08         -0.89         3.17 o                         
   6  10  10         17.65         16.68         7.24 o                         
   7  10  10         80.84         85.02         8.05 o                         
   2  -7  11          0.64         -2.19         1.74 o                         
   3  -7  11          2.31         -1.12         2.08 o                         
   4  -7  11          8.53         10.01         2.56 o                         
   5  -7  11          0.58         -2.00         2.34 o                         
   6  -7  11         35.05         38.59         4.53 o                         
   0  -6  11          0.49         -2.75         1.84 o                         
   1  -6  11         13.60         14.17         2.18 o                         
   2  -6  11         19.75         23.62         2.67 o                         
   3  -6  11         15.78         18.98         2.48 o                         
   4  -6  11          1.84          2.03         2.03 o                         
   5  -6  11          2.44          7.00         2.88 o                         
   6  -6  11          3.67          0.01         2.44 o                         
   7  -6  11          2.25          0.54         2.15 o                         
   8  -6  11         78.41         87.77         5.53 o                         
  -1  -5  11          6.82          9.35         2.44 o                         
   0  -5  11          1.37          5.88         2.08 o                         
   1  -5  11          2.27          0.23         1.54 o                         
   2  -5  11          8.82          9.53         1.97 o                         
   3  -5  11          0.73         -1.17         1.65 o                         
   4  -5  11         35.29         40.29         3.11 o                         
   5  -5  11          0.36          1.58         1.92 o                         
   6  -5  11          2.61          2.29         2.67 o                         
   7  -5  11         12.96          5.38         2.48 o                         
   8  -5  11         10.91          9.28         4.22 o                         
   9  -5  11         11.45          9.75         3.14 o                         
  -1  -4  11          2.13          0.19         1.88 o                         
   0  -4  11          1.75         -0.12         1.42 o                         
   1  -4  11          8.84          5.13         1.65 o                         
   2  -4  11         17.44          9.26         2.01 o                         
   3  -4  11         28.78         29.28         2.57 o                         
   4  -4  11         10.75         10.70         2.04 o                         
   5  -4  11         11.61          7.82         2.30 o                         
   6  -4  11          0.19         -1.06         1.50 o                         
   7  -4  11          8.94          5.23         1.73 o                         
   8  -4  11         28.46         33.66         2.75 o                         
   9  -4  11          4.50          2.07         2.39 o                         
  10  -4  11         11.76          6.25         2.35 o                         
  -2  -3  11          1.52         -0.69         2.01 o                         
  -1  -3  11         21.08         15.62         2.48 o                         
   0  -3  11         25.88         25.10         2.25 o                         
   1  -3  11         17.22         14.62         1.89 o                         
   2  -3  11          0.55         -1.51         1.43 o                         
   3  -3  11          7.03          2.31         1.67 o                         
   4  -3  11         10.21          9.05         3.29 o                         
   5  -3  11        124.93        105.61         4.88 o                         
   6  -3  11          7.10          2.35         1.77 o                         
   7  -3  11        115.96        136.36         4.61 o                         
   8  -3  11          2.96          4.25         2.70 o                         
   9  -3  11         42.20         44.89         3.26 o                         
  10  -3  11          0.47          2.60         2.65 o                         
  -2  -2  11          0.83          0.21         2.38 o                         
  -1  -2  11          0.08         -1.30         1.61 o                         
   0  -2  11          4.13          3.40         1.71 o                         
   1  -2  11         40.38         38.38         3.00 o                         
   2  -2  11        148.83        148.52         4.49 o                         
   3  -2  11        241.27        256.05         7.52 o                         
   4  -2  11          0.08         -2.15         1.73 o                         
   5  -2  11         88.58         82.79         3.55 o                         
   6  -2  11          9.69          5.88         2.09 o                         
   7  -2  11         26.90         24.33         2.58 o                         
   8  -2  11          0.23         -0.62         1.57 o                         
   9  -2  11         58.99         59.88         4.39 o                         
  10  -2  11          3.60          3.14         2.94 o                         
  11  -2  11         10.28         10.14         3.00 o                         
  -3  -1  11          2.86          9.93         3.06 o                         
  -2  -1  11          7.23          3.85         2.65 o                         
  -1  -1  11          6.29          8.47         3.04 o                         
   0  -1  11         34.03         32.76         2.29 o                         
   1  -1  11         60.49         65.34         3.14 o                         
   2  -1  11          4.70          5.69         1.80 o                         
   3  -1  11        616.07        584.58         8.69 o                         
   4  -1  11         17.76         26.63         2.52 o                         
   5  -1  11          0.01         -1.32         1.28 o                         
   6  -1  11         61.06         62.42         3.46 o                         
   7  -1  11          1.06         -1.82         1.69 o                         
   8  -1  11        166.68        180.25         5.10 o                         
   9  -1  11          0.34          3.60         1.90 o                         
  10  -1  11         53.77         61.11         3.71 o                         
  11  -1  11         11.21         17.06         3.45 o                         
  -3   0  11          1.82         -1.76         2.51 o                         
  -2   0  11         64.93         58.10         5.76 o                         
  -1   0  11         30.99         34.01         3.46 o                         
   0   0  11         90.65         98.88         3.43 o                         
   1   0  11         37.55         40.51         2.64 o                         
   2   0  11         77.07         74.05         5.04 o                         
   3   0  11         12.82         12.73         2.04 o                         
   4   0  11          0.87         -2.27         1.51 o                         
   5   0  11        226.79        233.30         4.87 o                         
   6   0  11         30.41         30.12         2.68 o                         
   7   0  11         76.74         74.56         3.60 o                         
   8   0  11         35.73         28.83         2.58 o                         
   9   0  11          0.62         -0.77         1.66 o                         
  10   0  11          8.03          9.26         2.52 o                         
  11   0  11         18.76         21.53         3.67 o                         
  -3   1  11         17.37         11.16         3.48 o                         
  -2   1  11          2.03          1.85         2.89 o                         
  -1   1  11        104.31        115.30         5.57 o                         
   0   1  11         98.12        108.72         3.73 o                         
   1   1  11         12.51         12.42         1.86 o                         
   2   1  11         86.55         89.06         4.10 o                         
   3   1  11        152.25        155.06         4.51 o                         
   4   1  11         14.29         17.43         2.26 o                         
   5   1  11         87.90         93.37         4.14 o                         
   6   1  11         19.19         13.40         1.90 o                         
   7   1  11         17.37         14.31         2.14 o                         
   8   1  11          4.01          0.25         1.73 o                         
   9   1  11          0.33         -0.01         1.88 o                         
  10   1  11         12.34         12.75         2.41 o                         
  11   1  11          0.59         -3.82         2.83 o                         
  -3   2  11         33.40         41.28         5.35 o                         
  -2   2  11         27.68         21.82         4.34 o                         
  -1   2  11         12.94         14.48         2.07 o                         
   0   2  11         10.08          9.48         1.62 o                         
   1   2  11         34.55         34.17         2.57 o                         
   2   2  11         77.38         87.15         4.98 o                         
   3   2  11        148.31        142.75         4.50 o                         
   4   2  11         96.74         92.00         5.51 o                         
   5   2  11          0.51         -1.85         1.24 o                         
   6   2  11         66.52         69.36         3.66 o                         
   7   2  11          2.21         -1.36         1.39 o                         
   8   2  11         62.40         55.73         3.29 o                         
   9   2  11         85.26         96.42         5.68 o                         
  10   2  11          1.02          0.49         2.14 o                         
  11   2  11          0.02         -3.20         2.13 o                         
  -2   3  11         36.73         44.60         5.30 o                         
  -1   3  11          4.31          2.26         1.33 o                         
   0   3  11        169.07        183.40         7.01 o                         
   1   3  11         20.43         23.93         2.31 o                         
   2   3  11        481.79        541.66         8.31 o                         
   3   3  11        316.49        314.11         6.24 o                         
   4   3  11         21.98         21.37         2.43 o                         
   5   3  11        114.91        114.11         3.59 o                         
   6   3  11         36.06         31.53         3.19 o                         
   7   3  11          8.28          4.83         1.71 o                         
   8   3  11          9.88          7.24         2.08 o                         
   9   3  11          6.39          2.58         1.91 o                         
  10   3  11          9.81         10.17         2.41 o                         
  11   3  11         32.12         35.25         3.38 o                         
  -2   4  11          5.44          5.31         2.64 o                         
  -1   4  11         13.71         15.95         1.86 o                         
   0   4  11          0.46         -1.07         1.34 o                         
   1   4  11         20.36         26.15         2.86 o                         
   2   4  11        143.89        165.50         4.88 o                         
   3   4  11         32.60         31.58         2.73 o                         
   4   4  11         40.93         45.51         3.73 o                         
   5   4  11         21.87         16.18         1.96 o                         
   6   4  11         13.43          9.67         1.75 o                         
   7   4  11          0.02         -1.76         1.69 o                         
   8   4  11          0.01         -2.19         1.46 o                         
   9   4  11          9.23          5.60         2.52 o                         
  10   4  11          5.93          1.29         2.31 o                         
  11   4  11          1.69         -3.11         2.26 o                         
  -2   5  11          6.10         -0.34         3.26 o                         
  -1   5  11         21.42         19.04         2.38 o                         
   0   5  11          0.66         -0.07         1.39 o                         
   1   5  11          5.75          3.33         1.65 o                         
   2   5  11         82.85         83.58         3.77 o                         
   3   5  11         28.82         26.83         2.55 o                         
   4   5  11        186.02        204.09         5.46 o                         
   5   5  11         17.63         11.60         1.75 o                         
   6   5  11          0.00         -0.46         1.51 o                         
   7   5  11          2.10          0.99         1.54 o                         
   8   5  11          0.07         -1.11         1.49 o                         
   9   5  11          0.99         -0.16         1.98 o                         
  10   5  11          2.13          1.76         2.38 o                         
  -1   6  11          0.35         -2.53         1.69 o                         
   0   6  11         31.19         31.09         2.84 o                         
   1   6  11          5.48          2.19         1.83 o                         
   2   6  11          0.65         -0.46         1.50 o                         
   3   6  11          9.73         10.06         2.01 o                         
   4   6  11         98.18        107.68         6.24 o                         
   5   6  11         10.94         13.99         2.09 o                         
   6   6  11         74.59         79.97         3.22 o                         
   7   6  11          8.90          6.39         2.27 o                         
   8   6  11          6.66          5.25         1.99 o                         
   9   6  11          1.14         -0.03         1.96 o                         
  10   6  11          6.43          6.74         2.80 o                         
  -1   7  11          0.53          0.14         2.24 o                         
   0   7  11         41.17         39.85         3.83 o                         
   1   7  11          0.12         -1.92         1.85 o                         
   2   7  11         10.97         15.17         2.52 o                         
   3   7  11         48.11         43.23         3.14 o                         
   4   7  11          0.19         -2.13         1.70 o                         
   5   7  11          2.79          0.04         2.17 o                         
   6   7  11          5.82          3.10         1.85 o                         
   7   7  11         35.93         50.72         4.40 o                         
   8   7  11         34.63         36.12         4.42 o                         
   9   7  11         12.25         14.45         2.72 o                         
   0   8  11         15.91         13.84         3.13 o                         
   1   8  11         10.77         15.73         3.68 o                         
   2   8  11         16.04         12.46         2.86 o                         
   3   8  11          0.76          1.84         1.92 o                         
   4   8  11        212.30        221.96         7.00 o                         
   5   8  11         28.84         32.56         3.72 o                         
   6   8  11         12.52         15.82         2.64 o                         
   7   8  11          0.31          0.41         2.98 o                         
   8   8  11          2.81         -1.63         3.28 o                         
   2   9  11          2.38          4.61         3.31 o                         
   3   9  11         81.53         84.19         6.80 o                         
   4   9  11         17.89         17.52         4.42 o                         
   5   9  11         16.15          9.92         3.55 o                         
   6   9  11          1.59          1.81         3.14 o                         
   7   9  11          0.46         -1.26         2.51 o                         
   2  -5  12          0.24         -1.53         1.52 o                         
   3  -5  12         27.72         34.30         3.39 o                         
   4  -5  12          0.46         -0.33         1.84 o                         
   5  -5  12          0.97         -0.95         1.57 o                         
   6  -5  12         13.81         17.91         2.97 o                         
   7  -5  12          0.35         -3.21         2.75 o                         
   1  -4  12          0.98         -1.42         1.52 o                         
   2  -4  12          0.09         -1.50         1.54 o                         
   3  -4  12          0.07          0.87         1.82 o                         
   4  -4  12          0.66          1.14         1.72 o                         
   5  -4  12         16.91         16.67         2.50 o                         
   6  -4  12          0.08         -0.21         1.97 o                         
   7  -4  12          4.82          4.05         2.33 o                         
   8  -4  12          5.78          4.68         1.85 o                         
   0  -3  12          3.09          3.13         2.14 o                         
   1  -3  12         13.27         11.74         1.92 o                         
   2  -3  12         13.91          9.47         1.97 o                         
   3  -3  12         10.65          8.76         1.88 o                         
   4  -3  12         52.23         53.43         3.73 o                         
   5  -3  12          9.50          5.86         2.33 o                         
   6  -3  12         23.96         25.12         3.24 o                         
   7  -3  12          2.21          1.82         2.58 o                         
   8  -3  12         12.25         11.79         3.12 o                         
   9  -3  12          2.72          2.11         2.09 o                         
  -1  -2  12          0.30         -1.46         2.05 o                         
   0  -2  12          0.10         -1.28         1.55 o                         
   1  -2  12          5.55          6.34         1.97 o                         
   2  -2  12          7.37          7.22         3.28 o                         
   3  -2  12          0.00         -1.85         1.50 o                         
   4  -2  12          0.53         -1.23         1.76 o                         
   5  -2  12          1.47         -0.17         2.76 o                         
   6  -2  12          8.00          2.93         2.36 o                         
   7  -2  12         16.42         18.92         2.44 o                         
   8  -2  12         21.80         20.42         2.61 o                         
   9  -2  12         21.97         27.19         2.92 o                         
  10  -2  12          0.74         -0.67         2.84 o                         
  -1  -1  12          1.05          0.08         3.65 o                         
   0  -1  12          4.12          2.60         1.86 o                         
   1  -1  12          0.68          0.23         1.83 o                         
   2  -1  12         36.96         34.42         3.61 o                         
   3  -1  12          8.20          5.27         1.88 o                         
   4  -1  12          4.88          0.86         2.75 o                         
   5  -1  12         17.56         15.52         2.45 o                         
   6  -1  12          1.66          0.13         2.64 o                         
   7  -1  12          0.88          1.42         1.97 o                         
   8  -1  12          1.86         -1.03         1.73 o                         
   9  -1  12          4.02          4.81         2.24 o                         
  10  -1  12          2.80          0.16         2.56 o                         
  -1   0  12          9.90         12.27         3.95 o                         
   0   0  12         13.31         15.96         1.95 o                         
   1   0  12         91.97        103.29         6.14 o                         
   2   0  12          8.97          9.58         1.93 o                         
   3   0  12          7.59          6.63         1.95 o                         
   4   0  12         79.78         79.35         3.97 o                         
   5   0  12        377.13        408.59         7.83 o                         
   6   0  12          0.02         -0.07         1.62 o                         
   7   0  12         56.68         61.79         3.67 o                         
   8   0  12         21.96         15.21         2.35 o                         
   9   0  12          0.09          0.61         1.97 o                         
  10   0  12         11.03          6.04         2.50 o                         
  -1   1  12          4.06          4.70         3.44 o                         
   0   1  12          0.02          1.17         1.35 o                         
   1   1  12         24.01         29.96         2.48 o                         
   2   1  12         51.21         43.35         2.99 o                         
   3   1  12        105.88        117.18         4.94 o                         
   4   1  12          1.29          0.38         1.84 o                         
   5   1  12          2.18          1.09         1.78 o                         
   6   1  12          0.01         -0.99         2.28 o                         
   7   1  12          0.00         -1.73         1.45 o                         
   8   1  12         70.65         68.91         3.82 o                         
   9   1  12         36.61         40.09         3.86 o                         
  10   1  12          1.35         -2.05         1.84 o                         
  -1   2  12          9.80          8.73         3.26 o                         
   0   2  12          0.21          1.74         1.39 o                         
   1   2  12         21.11         22.73         2.30 o                         
   2   2  12          1.05          0.41         1.68 o                         
   3   2  12        146.11        142.14         4.60 o                         
   4   2  12          1.73          1.45         1.88 o                         
   5   2  12         50.01         46.23         3.27 o                         
   6   2  12        101.94        107.03         5.20 o                         
   7   2  12         29.38         28.99         2.49 o                         
   8   2  12         18.64         16.30         2.38 o                         
   9   2  12         25.77         25.33         2.75 o                         
  10   2  12          3.38          0.54         1.90 o                         
  -1   3  12          7.47          9.95         2.72 o                         
   0   3  12         20.98         26.84         2.36 o                         
   1   3  12          0.12          0.62         1.51 o                         
   2   3  12         48.16         47.94         3.16 o                         
   3   3  12          3.48          3.61         2.10 o                         
   4   3  12          0.26         -0.11         1.66 o                         
   5   3  12        224.08        241.53         8.45 o                         
   6   3  12         14.41         16.94         2.49 o                         
   7   3  12        201.61        208.81         4.91 o                         
   8   3  12          4.89          3.31         2.39 o                         
   9   3  12          6.27          3.04         2.17 o                         
  10   3  12          0.47         -2.86         1.97 o                         
  -1   4  12          0.13         -2.72         4.98 o                         
   0   4  12          1.66         -1.28         1.52 o                         
   1   4  12         15.70         19.30         2.38 o                         
   2   4  12          5.81          5.06         2.02 o                         
   3   4  12         27.07         26.43         2.67 o                         
   4   4  12         10.28         11.35         2.54 o                         
   5   4  12         44.57         40.91         3.26 o                         
   6   4  12         27.32         27.00         2.67 o                         
   7   4  12         10.93          9.53         1.94 o                         
   8   4  12         27.18         29.25         2.60 o                         
   9   4  12          7.74          8.79         2.09 o                         
  10   4  12         11.07         11.49         2.62 o                         
   0   5  12          1.59          0.96         1.67 o                         
   1   5  12         53.41         49.82         3.25 o                         
   2   5  12        121.00        136.44         4.75 o                         
   3   5  12          2.01          0.85         1.67 o                         
   4   5  12         24.56         23.21         2.67 o                         
   5   5  12         33.80         33.04         3.11 o                         
   6   5  12         14.20         11.35         2.19 o                         
   7   5  12          0.10         -0.14         1.60 o                         
   8   5  12         58.36         62.86         3.63 o                         
   9   5  12          1.27         -1.15         2.02 o                         
   0   6  12          3.31          3.61         2.01 o                         
   1   6  12          2.29          2.14         2.32 o                         
   2   6  12         57.08         61.91         3.72 o                         
   3   6  12          0.13         -1.69         1.72 o                         
   4   6  12          4.68          4.40         2.12 o                         
   5   6  12          0.90          1.08         1.90 o                         
   6   6  12          2.16         -1.40         2.20 o                         
   7   6  12          0.33         -2.90         1.99 o                         
   8   6  12          2.05          1.00         2.21 o                         
   9   6  12          5.68          4.57         2.62 o                         
   1   7  12          0.04         -2.63         2.35 o                         
   2   7  12          5.60          2.72         2.01 o                         
   3   7  12         17.16         14.21         3.14 o                         
   4   7  12          3.42         -1.87         2.16 o                         
   5   7  12          7.82          2.76         3.17 o                         
   6   7  12         52.75         50.97         4.49 o                         
   7   7  12          0.13         -1.10         3.12 o                         
   8   7  12          0.01         -3.81         2.54 o                         
   3   8  12          0.29          0.91         2.46 o                         
   4   8  12          0.00         -2.05         2.28 o                         
   5   8  12          0.13         -0.36         2.73 o                         
   6   8  12          0.18         -1.11         2.19 o                         
   5  -4  13          7.76          5.95         2.08 o                         
   3  -3  13         22.04         18.88         2.56 o                         
   4  -3  13         18.33         20.78         2.75 o                         
   5  -3  13          5.03          2.14         2.57 o                         
   6  -3  13          0.25         -0.78         2.66 o                         
   7  -3  13         62.09         88.66         5.86 o                         
   2  -2  13         15.90         26.06         2.73 o                         
   3  -2  13         64.11         74.37         4.05 o                         
   4  -2  13          5.00          3.01         1.97 o                         
   5  -2  13         33.09         27.33         4.35 o                         
   6  -2  13          5.85          6.98         2.14 o                         
   7  -2  13          7.96          8.65         2.91 o                         
   8  -2  13         16.65         16.99         3.19 o                         
   1  -1  13          1.88          0.76         2.07 o                         
   2  -1  13         33.68         39.20         3.63 o                         
   3  -1  13         25.66         24.92         2.89 o                         
   4  -1  13         10.63         11.56         4.75 o                         
   5  -1  13          1.16         -2.96         2.66 o                         
   6  -1  13          1.30         -2.99         1.99 o                         
   7  -1  13         20.42         23.03         3.00 o                         
   8  -1  13         15.81         24.47         4.06 o                         
   9  -1  13          2.09          0.37         2.16 o                         
   1   0  13          5.18          5.87         2.21 o                         
   2   0  13          3.25          2.76         1.81 o                         
   3   0  13          0.08         -0.68         1.55 o                         
   4   0  13          2.81         -1.14         2.48 o                         
   5   0  13          5.23          3.49         2.52 o                         
   6   0  13         40.16         37.09         3.39 o                         
   7   0  13          0.86         -1.63         2.15 o                         
   8   0  13         16.82         15.91         3.42 o                         
   9   0  13          2.14         -1.61         1.80 o                         
   1   1  13         28.30         31.37         2.60 o                         
   2   1  13          8.92          6.16         1.89 o                         
   3   1  13          2.43          1.51         1.84 o                         
   4   1  13         20.90         17.15         4.26 o                         
   5   1  13          0.84         -1.34         2.08 o                         
   6   1  13          0.25         -1.38         1.95 o                         
   7   1  13          3.47          2.41         1.97 o                         
   8   1  13          0.73         -2.50         1.67 o                         
   9   1  13          0.52         -0.47         2.30 o                         
   1   2  13         24.25         31.66         3.10 o                         
   2   2  13          2.37          1.77         1.71 o                         
   3   2  13        217.83        258.01         6.32 o                         
   4   2  13         49.90         50.28         3.45 o                         
   5   2  13         18.82         20.77         3.35 o                         
   6   2  13          0.06         -2.48         1.66 o                         
   7   2  13         71.03         71.09         5.95 o                         
   8   2  13          4.94         -2.36         2.29 o                         
   9   2  13          0.63          1.39         1.88 o                         
   1   3  13         28.54         27.91         2.60 o                         
   2   3  13         21.46         23.38         2.58 o                         
   3   3  13         14.35         19.41         2.49 o                         
   4   3  13        104.17        112.95         5.42 o                         
   5   3  13         68.83         66.05         3.89 o                         
   6   3  13         24.11         24.21         3.23 o                         
   7   3  13          0.16         -2.54         1.79 o                         
   8   3  13          4.11          1.56         2.14 o                         
   9   3  13          0.00         -2.38         1.59 o                         
   1   4  13         31.31         31.84         2.82 o                         
   2   4  13         38.41         44.07         3.33 o                         
   3   4  13         21.02         23.88         2.81 o                         
   4   4  13         10.05          9.48         2.26 o                         
   5   4  13          6.85          6.96         2.31 o                         
   6   4  13          0.49         -1.19         1.97 o                         
   7   4  13          6.21          2.74         3.99 o                         
   8   4  13         57.38         61.71         4.40 o                         
   9   4  13          4.74          0.07         1.67 o                         
   2   5  13         21.51         20.78         2.68 o                         
   3   5  13         49.24         50.02         3.53 o                         
   4   5  13          8.37         10.46         2.29 o                         
   5   5  13         69.73         79.96         5.35 o                         
   6   5  13          5.07          2.85         2.73 o                         
   7   5  13         67.71         69.39         5.05 o                         
   8   5  13          0.18         -1.23         3.30 o                         
   3   6  13          0.65          1.58         1.93 o                         
   4   6  13          2.69          2.93         2.14 o                         
   5   6  13         61.34         63.73         5.85 o                         
   6   6  13          0.84         -0.37         2.01 o                         
   7   6  13         29.41         25.58         5.66 o                         
   4   0  14          2.66         -1.10         1.83 o                         
   5   0  14          0.91         -0.48         1.95 o                         
   6   0  14         10.04         11.25         3.60 o                         
   4   1  14          0.33         -1.06         1.76 o                         
   5   1  14          2.03          0.36         1.74 o                         
   6   1  14          2.98          2.64         3.08 o                         
   7   1  14         17.66         23.97         4.72 o                         
   4   2  14         24.77         24.94         3.53 o                         
   5   2  14         47.17         54.43         6.22 o                         
   6   2  14          0.29         -0.17         2.00 o                         
   7   2  14         12.28         13.98         4.01 o                         
   5   3  14          0.05          0.68         2.25 o                         
   6   3  14          9.88          7.45         4.59 o                         
                                                                                
