# Supplementary material for: Crystal structure of 5′′-benzyl­idene-1′-methyl-4′-phenyl­tri­spiro­[ace­naphthyl­ene-1,2′-pyrrolidine-3′,1′′-cyclo­hexane-3′′,2′′′-[1,3]dioxane]-2,6′′-dione
Source: Acta Crystallogr E Crystallogr Commun. 2016 Feb 20;72(Pt 3):387–90. doi: 10.1107/S2056989016002875 (PMC4778841; doi:10.1107/S2056989016002875)
Supplement: Supplementary file 3 [file e-72-00387-Isup3.cml]

<?xml version="1.0" ?>
<cml>
<molecule id="m1">
  <atomArray>
    <atom id="a1" elementType="C"
          x2="-0.7094726227632799" y2="-0.03236782296453811" />
    <atom id="a2" elementType="C"
          x2="-1.4082119021218933" y2="1.3364139052454078" />
    <atom id="a3" elementType="C"
          x2="-0.5690970985001282" y2="2.623925593092477" />
    <atom id="a4" elementType="C"
          x2="0.9687569844802475" y2="2.542655552729599" />
    <atom id="a5" elementType="C"
          x2="1.66749626383886" y2="1.173873824519652" />
    <atom id="a6" elementType="C"
          x2="0.8283814602170949" y2="-0.11363786332741643" />
    <atom id="a7" elementType="C"
          x2="1.5265930120408857" y2="-1.4924056570112612" />
    <atom id="a8" elementType="C"
          x2="0.6874782084191207" y2="-2.7799173448583296" />
    <atom id="a9" elementType="C"
          x2="-0.850375874561256" y2="-2.6986473044954518" />
    <atom id="a10" elementType="C"
          x2="-1.5491151539198684" y2="-1.3298655762855058" />
    <atom id="a11" elementType="C"
          x2="-3.0355351198957985" y2="1.16963064427891" />
    <atom id="a12" elementType="C"
          x2="-2.962805160258676" y2="-0.5222234387014675" />
    <atom id="a13" elementType="C"
          x2="-4.55199763564204" y2="2.838818254511139" />
    <atom id="a14" elementType="C"
          x2="-5.4245407847769975" y2="1.5698547196143897" />
    <atom id="a15" elementType="C"
          x2="-4.025315407380647" y2="0.8098855743556923" />
    <atom id="a16" elementType="N"
          x2="-3.075510935429418" y2="2.4011117043028456" />
    <atom id="a17" elementType="O"
          x2="-1.7691631232040557" y2="0.29981970209919684" />
    <atom id="a18" elementType="C"
          x2="-2.474398807784832" y2="3.8901099454733767" />
    <atom id="a19" elementType="C"
          x2="-3.427493691750803" y2="-0.7694227676338485" />
    <atom id="a20" elementType="C"
          x2="-3.8652002419590956" y2="-2.2459094678464697" />
    <atom id="a21" elementType="C"
          x2="-4.900728507797229" y2="-3.067087826069553" />
    <atom id="a22" elementType="C"
          x2="-6.4225502234270735" y2="-1.4877794840800131" />
    <atom id="a23" elementType="C"
          x2="-5.984843673218782" y2="-0.01129278386738708" />
    <atom id="a24" elementType="C"
          x2="-5.064795714853781" y2="-0.03592556787045886" />
    <atom id="a25" elementType="C"
          x2="-3.88330557500735" y2="-2.785486142840158" />
    <atom id="a26" elementType="C"
          x2="-2.882899500293602" y2="-1.6146797174752168" />
    <atom id="a27" elementType="C"
          x2="-3.3966445702168184" y2="-0.16289942999036455" />
    <atom id="a28" elementType="C"
          x2="-5.911201789567528" y2="-1.0527319932354007" />
    <atom id="a29" elementType="C"
          x2="-5.705456719644312" y2="-2.19651228072025" />
    <atom id="a30" elementType="O"
          x2="-4.797449274178686" y2="0.7029552011768381" />
    <atom id="a31" elementType="C"
          x2="-5.668124718692366" y2="-2.995240460135326" />
    <atom id="a32" elementType="C"
          x2="-5.800435058005524" y2="-4.0815745262821705" />
    <atom id="a33" elementType="C"
          x2="-6.172812683495431" y2="-7.13898109133604" />
    <atom id="a34" elementType="C"
          x2="-4.755822399605968" y2="-6.535873691810169" />
    <atom id="a35" elementType="C"
          x2="-4.5696335868610145" y2="-5.00717040928323" />
    <atom id="a36" elementType="C"
          x2="-7.217425341894986" y2="-4.684681925808045" />
    <atom id="a37" elementType="C"
          x2="-7.403614154639939" y2="-6.213385208334979" />
    <atom id="a38" elementType="O"
          x2="-7.012193857163685" y2="-2.91042504260606" />
    <atom id="a39" elementType="O"
          x2="-7.593356648792019" y2="-0.4873734093662696" />
    <atom id="a40" elementType="C"
          x2="-8.906598447650934" y2="-1.2917340111673568" />
    <atom id="a41" elementType="C"
          x2="-8.547420089427849" y2="-2.789262277005491" />
  </atomArray>
  <bondArray>
    <bond atomRefs2="a1 a2" order="1" />
    <bond atomRefs2="a1 a6" order="2" />
    <bond atomRefs2="a1 a10" order="1" />
    <bond atomRefs2="a2 a3" order="2" />
    <bond atomRefs2="a3 a4" order="1" />
    <bond atomRefs2="a4 a5" order="2" />
    <bond atomRefs2="a5 a6" order="1" />
    <bond atomRefs2="a6 a7" order="1" />
    <bond atomRefs2="a7 a8" order="2" />
    <bond atomRefs2="a8 a9" order="1" />
    <bond atomRefs2="a9 a10" order="2" />
    <bond atomRefs2="a2 a11" order="1" />
    <bond atomRefs2="a10 a12" order="1" />
    <bond atomRefs2="a12 a11" order="1" />
    <bond atomRefs2="a15 a11" order="1" />
    <bond atomRefs2="a11 a16" order="1" />
    <bond atomRefs2="a13 a14" order="1" />
    <bond atomRefs2="a13 a16" order="1" />
    <bond atomRefs2="a14 a15" order="1" />
    <bond atomRefs2="a12 a17" order="2" />
    <bond atomRefs2="a16 a18" order="1" />
    <bond atomRefs2="a23 a15" order="1" />
    <bond atomRefs2="a19 a15" order="1" />
    <bond atomRefs2="a19 a20" order="1" />
    <bond atomRefs2="a20 a21" order="1" />
    <bond atomRefs2="a21 a22" order="1" />
    <bond atomRefs2="a22 a23" order="1" />
    <bond atomRefs2="a14 a24" order="1" />
    <bond atomRefs2="a27 a24" order="2" />
    <bond atomRefs2="a24 a28" order="1" />
    <bond atomRefs2="a25 a26" order="2" />
    <bond atomRefs2="a25 a29" order="1" />
    <bond atomRefs2="a26 a27" order="1" />
    <bond atomRefs2="a28 a29" order="2" />
    <bond atomRefs2="a19 a30" order="2" />
    <bond atomRefs2="a20 a31" order="2">
      <bondStereo>C</bondStereo>
    </bond>
    <bond atomRefs2="a31 a32" order="1" />
    <bond atomRefs2="a35 a32" order="2" />
    <bond atomRefs2="a32 a36" order="1" />
    <bond atomRefs2="a33 a34" order="2" />
    <bond atomRefs2="a33 a37" order="1" />
    <bond atomRefs2="a34 a35" order="1" />
    <bond atomRefs2="a36 a37" order="2" />
    <bond atomRefs2="a22 a38" order="1" />
    <bond atomRefs2="a22 a39" order="1" />
    <bond atomRefs2="a39 a40" order="1" />
    <bond atomRefs2="a38 a41" order="1" />
    <bond atomRefs2="a41 a40" order="1" />
  </bondArray>
</molecule>
</cml>
